# Supplementary material for: Halogenated N-phenylpiperazine and 2-(piperazin-1-yl)pyrimidine as novel cucurbit[7]uril guests: experimental and computational insights into supramolecular binding
Source: RSC Adv. 2025 Nov 20;15(53):45555–72. doi: 10.1039/d5ra07259j (PMC12632625; doi:10.1039/d5ra07259j)
Supplement: RA-015-D5RA07259J-s002 [file RA-015-D5RA07259J-s002.cif]

# Supplementary Information (SI) for RSC Advances.
# This journal is © The Royal Society of Chemistry 2025

####################################################################### 
# 
# This file contains crystal structure data downloaded from the 
# Cambridge Structural Database (CSD) hosted by the Cambridge 
# Crystallographic Data Centre (CCDC).
# 
# Full information about CCDC data access policies and citation 
# guidelines are available at http://www.ccdc.cam.ac.uk/access/V1 
# 
# Audit and citation data items may have been added by the CCDC. 
# Please retain this information to preserve the provenance of 
# this file and to allow appropriate attribution of the data. 
# 
#######################################################################

data_1
_database_code_depnum_ccdc_archive 'CCDC 2468857'
loop_
_audit_author_name
_audit_author_address
'Maura Malinska'
;Faculty of Chemistry, University of Warsaw
Poland
;
_audit_update_record             
;
2025-11-05 deposited with the CCDC.	2025-11-14 downloaded from the CCDC.
;
_audit_creation_date             2025-11-04
_audit_creation_method           
;
Olex2 1.5
(compiled 2025.07.13 svn.rb7424aed for OlexSys, GUI svn.r7314)
;
_shelx_SHELXL_version_number     2019/2
_chemical_name_common            ?
_chemical_name_systematic        ?
_chemical_formula_moiety         
'C42 H42 N28 O14, 2(H2 O), C10 H15 N2, O, 19[H2O]'
_chemical_formula_sum            'C52 H99 N30 O36'
_chemical_formula_weight         1720.61
_chemical_absolute_configuration unk
_chemical_melting_point          ?
loop_
_atom_type_symbol
_atom_type_description
_atom_type_scat_dispersion_real
_atom_type_scat_dispersion_imag
_atom_type_scat_source
C C 0.0007 0.0007 'International Tables Vol C Tables 4.2.6.8 and 6.1.1.4'
H H 0.0000 0.0000 'International Tables Vol C Tables 4.2.6.8 and 6.1.1.4'
N N 0.0019 0.0015 'International Tables Vol C Tables 4.2.6.8 and 6.1.1.4'
O O 0.0040 0.0028 'International Tables Vol C Tables 4.2.6.8 and 6.1.1.4'

_shelx_space_group_comment       
;
The symmetry employed for this shelxl refinement is uniquely defined
by the following loop, which should always be used as a source of
symmetry information in preference to the above space-group names.
They are only intended as comments.
;
_space_group_crystal_system      tetragonal
_space_group_IT_number           79
_space_group_name_H-M_alt        'I 4'
_space_group_name_Hall           'I 4'
loop_
_space_group_symop_operation_xyz
'x, y, z'
'-x, -y, z'
'-y, x, z'
'y, -x, z'
'x+1/2, y+1/2, z+1/2'
'-x+1/2, -y+1/2, z+1/2'
'-y+1/2, x+1/2, z+1/2'
'y+1/2, -x+1/2, z+1/2'

_cell_length_a                   28.306(4)
_cell_length_b                   28.306(4)
_cell_length_c                   18.617(4)
_cell_angle_alpha                90
_cell_angle_beta                 90
_cell_angle_gamma                90
_cell_volume                     14916(5)
_cell_formula_units_Z            8
_cell_measurement_reflns_used    13714
_cell_measurement_temperature    100
_cell_measurement_theta_max      20
_cell_measurement_theta_min      2
_shelx_estimated_absorpt_T_max   0.999
_shelx_estimated_absorpt_T_min   0.997
_exptl_absorpt_coefficient_mu    0.063
_exptl_absorpt_correction_T_max  ?
_exptl_absorpt_correction_T_min  ?
_exptl_absorpt_correction_type   ?
_exptl_absorpt_process_details   ?
_exptl_absorpt_special_details   ?
_exptl_crystal_colour            colourless
_exptl_crystal_colour_lustre     .
_exptl_crystal_colour_modifier   .
_exptl_crystal_colour_primary    colourless
_exptl_crystal_density_diffrn    1.532
_exptl_crystal_density_meas      ?
_exptl_crystal_density_method    ?
_exptl_crystal_description       needle
_exptl_crystal_F_000             7272
_exptl_crystal_size_max          0.05
_exptl_crystal_size_mid          0.02
_exptl_crystal_size_min          0.02
_exptl_transmission_factor_max   ?
_exptl_transmission_factor_min   ?
_diffrn_reflns_av_R_equivalents  0.0559
_diffrn_reflns_av_unetI/netI     0.0239
_diffrn_reflns_Laue_measured_fraction_full 0.999
_diffrn_reflns_Laue_measured_fraction_max 1.000
_diffrn_reflns_limit_h_max       36
_diffrn_reflns_limit_h_min       -36
_diffrn_reflns_limit_k_max       36
_diffrn_reflns_limit_k_min       -36
_diffrn_reflns_limit_l_max       24
_diffrn_reflns_limit_l_min       -24
_diffrn_reflns_number            262240
_diffrn_reflns_point_group_measured_fraction_full 1.000
_diffrn_reflns_point_group_measured_fraction_max 1.000
_diffrn_reflns_theta_full        17.458
_diffrn_reflns_theta_max         18.945
_diffrn_reflns_theta_min         0.716
_diffrn_ambient_temperature      100
_diffrn_detector_area_resol_mean ?
_diffrn_measured_fraction_theta_full 0.999
_diffrn_measured_fraction_theta_max 1.000
_diffrn_measurement_device_type  synchrotron
_diffrn_measurement_method       ?
_diffrn_oxdiff_ac3_digest_hkl    0186924a6347c0937a416943ca1404d98ef3ee
_diffrn_radiation_type           synchrotron
_diffrn_radiation_wavelength     0.500
_diffrn_source                   synchrotron
_reflns_Friedel_coverage         0.940
_reflns_Friedel_fraction_full    1.000
_reflns_Friedel_fraction_max     1.000
_reflns_number_gt                13710
_reflns_number_total             17128
_reflns_special_details          
;
 Reflections were merged by SHELXL according to the crystal
 class for the calculation of statistics and refinement.
 
 Structure factors included contributions from the .fab file.
 
 _reflns_Friedel_fraction is defined as the number of unique
 Friedel pairs measured divided by the number that would be
 possible theoretically, ignoring centric projections and
 systematic absences.
;
_reflns_threshold_expression     'I > 2\s(I)'
_computing_cell_refinement       'CrysAlisPro 1.171.40.84a (Rigaku OD, 2020)'
_computing_data_collection       'CrysAlisPro 1.171.40.84a (Rigaku OD, 2020)'
_computing_data_reduction        'CrysAlisPro 1.171.40.84a (Rigaku OD, 2020)'
_computing_molecular_graphics    'Olex2 1.5 (Dolomanov et al., 2009)'
_computing_publication_material  'Olex2 1.5 (Dolomanov et al., 2009)'
_computing_structure_refinement  'SHELXL 2019/2 (Sheldrick, 2015)'
_computing_structure_solution    'SHELXT 2014/5 (Sheldrick, 2014)'
_refine_diff_density_max         0.613
_refine_diff_density_min         -0.772
_refine_diff_density_rms         0.073
_refine_ls_abs_structure_details 
;
 Flack x determined using 5786 quotients [(I+)-(I-)]/[(I+)+(I-)]
 (Parsons, Flack and Wagner, Acta Cryst. B69 (2013) 249-259).
;
_refine_ls_abs_structure_Flack   0.5(5)
_refine_ls_extinction_coef       .
_refine_ls_extinction_method     none
_refine_ls_goodness_of_fit_ref   1.089
_refine_ls_hydrogen_treatment    constr
_refine_ls_matrix_type           full
_refine_ls_number_parameters     938
_refine_ls_number_reflns         17128
_refine_ls_number_restraints     140
_refine_ls_R_factor_all          0.0758
_refine_ls_R_factor_gt           0.0671
_refine_ls_restrained_S_all      1.102
_refine_ls_shift/su_max          0.000
_refine_ls_shift/su_mean         0.000
_refine_ls_structure_factor_coef Fsqd
_refine_ls_weighting_details     
'w=1/[\s^2^(Fo^2^)+(0.1510P)^2^+2.6259P] where P=(Fo^2^+2Fc^2^)/3'
_refine_ls_weighting_scheme      calc
_refine_ls_wR_factor_gt          0.2083
_refine_ls_wR_factor_ref         0.2229
_refine_special_details          SQUEEZE
_olex2_refinement_description    
;
1. Fixed Uiso
 At 1.2 times of:
  All C(H) groups, All C(H,H) groups, All N(H,H) groups
 At 1.5 times of:
  All O(H,H) groups
2. Restrained distances
 C45B-C46B
 1.54 with sigma of 0.02
 C44B-C43B
 1.54 with sigma of 0.02
 H3WB-O5
 3 with sigma of 0.04
 O6-H3WA = H3WB-O5
 3 with sigma of 0.04
 C47-N30A \\sim C47-N30B
 with sigma of 0.02
 C47-C44A \\sim C47-C45B
 with sigma of 0.04
 C47-C45A \\sim C47-C44B
 with sigma of 0.04
 C44A-N29A \\sim C45B-N29B
 with sigma of 0.04
 C45A-N29A \\sim C44B-N29B
 with sigma of 0.04
 N30A-C44A \\sim N30B-C45B
 with sigma of 0.02
 N30A-C45A \\sim N30B-C44B
 with sigma of 0.02
 C44A-C43A \\sim C45B-C46B
 with sigma of 0.02
 C45A-C46A \\sim C44B-C43B
 with sigma of 0.02
 N29B-C43B \\sim N29B-C46B \\sim N29A-C43A \\sim N29A-C46A
 with sigma of 0.01
 N30A-C43A \\sim N30B-C46B
 with sigma of 0.04
 N30A-C46A \\sim N30B-C43B
 with sigma of 0.04
 C44A-C45A \\sim C45B-C44B
 with sigma of 0.04
 C43A-C46A \\sim C46B-C43B
 with sigma of 0.04
3. Restrained angles
 C44B-C43B-N29B
 fixed at 110 with sigma of 0.02
 C43B-N29B-C46B
 fixed at 110 with sigma of 0.02
4. Rigid bond restraints
 C43A, N29A
 with sigma for 1-2 distances of 0.01 and sigma for 1-3 distances of 0.01
 N29B, C46B, C43B
 with sigma for 1-2 distances of 0.01 and sigma for 1-3 distances of 0.01
 C43A, N29A, C46A
 with sigma for 1-2 distances of 0.01 and sigma for 1-3 distances of 0.01
 N30A, C44B, C44A
 with sigma for 1-2 distances of 0.01 and sigma for 1-3 distances of 0.01
5. Uiso/Uaniso restraints and constraints
C43A \\sim N29A: within 1.7A with sigma of 0.04 and sigma for terminal atoms of
0.08 within 1.7A
C43A \\sim N29A \\sim C46A: within 1.7A with sigma of 0.04 and sigma for
terminal atoms of 0.08 within 1.7A
C43B \\sim N29B \\sim C46B: within 1.7A with sigma of 0.04 and sigma for
terminal atoms of 0.08 within 1.7A
N30A \\sim C44B \\sim C44A: within 1.7A with sigma of 0.04 and sigma for
terminal atoms of 0.08 within 1.7A
Uanis(C45A) = Uanis(C45B)
Uanis(C44A) = Uanis(C44B)
6. Rigid body (RIGU) restrains
 N1, C1
 with sigma for 1-2 distances of 0.004 and sigma for 1-3 distances of 0.004
 N11, C16
 with sigma for 1-2 distances of 0.004 and sigma for 1-3 distances of 0.004
 C47, C52
 with sigma for 1-2 distances of 0.004 and sigma for 1-3 distances of 0.004
 C50, C51
 with sigma for 1-2 distances of 0.004 and sigma for 1-3 distances of 0.004
 N14, C19
 with sigma for 1-2 distances of 0.004 and sigma for 1-3 distances of 0.004
 N13, C23
 with sigma for 1-2 distances of 0.004 and sigma for 1-3 distances of 0.004
 N15, C24
 with sigma for 1-2 distances of 0.004 and sigma for 1-3 distances of 0.004
 C2, C3
 with sigma for 1-2 distances of 0.004 and sigma for 1-3 distances of 0.004
 N10, C11
 with sigma for 1-2 distances of 0.004 and sigma for 1-3 distances of 0.004
 N7, C10
 with sigma for 1-2 distances of 0.004 and sigma for 1-3 distances of 0.004
 N19, C30
 with sigma for 1-2 distances of 0.004 and sigma for 1-3 distances of 0.004
 C21, C20
 with sigma for 1-2 distances of 0.004 and sigma for 1-3 distances of 0.004
7. Others
 Sof(N30B)=Sof(C44B)=Sof(H44C)=Sof(H44D)=Sof(C46B)=Sof(H46C)=Sof(H46D)=
 Sof(N29B)=Sof(H29E)=Sof(H29F)=Sof(C45B)=Sof(H45C)=Sof(H45D)=Sof(C43B)=
 Sof(H43C)=Sof(H43D)=Sof(O1W)=1-FVAR(1)
 Sof(N30A)=Sof(C44A)=Sof(H44A)=Sof(H44B)=Sof(C45A)=Sof(H45A)=Sof(H45B)=
 Sof(C43A)=Sof(H43A)=Sof(H43B)=Sof(N29A)=Sof(H29C)=Sof(H29D)=Sof(C46A)=
 Sof(H46A)=Sof(H46B)=Sof(O15)=FVAR(1)
8.a Free rotating group:
 O2W(H2WA,H2WB), O3W(H3WA,H3WB)
8.b Ternary CH refined with riding coordinates:
 C2(H2), C14(H14), C8(H8), C38(H38), C21(H21), C20(H20), C32(H32), C15(H15),
 C27(H27), C3(H3), C26(H26), C39(H39), C9(H9), C33(H33)
8.c Secondary CH2 refined with riding coordinates:
 C42(H42A,H42B), C17(H17A,H17B), C30(H30A,H30B), C41(H41A,H41B), C36(H36A,
 H36B), C24(H24A,H24B), C35(H35A,H35B), C5(H5A,H5B), C6(H6A,H6B), C12(H12A,
 H12B), C23(H23A,H23B), C18(H18A,H18B), C11(H11A,H11B), C29(H29A,H29B),
 C44A(H44A,H44B), C45A(H45A,H45B), C43A(H43A,H43B), N29A(H29C,H29D), C46A(H46A,
 H46B), C44B(H44C,H44D), C46B(H46C,H46D), N29B(H29E,H29F), C45B(H45C,H45D),
 C43B(H43C,H43D)
8.d Aromatic/amide H refined with riding coordinates:
 C52(H52), C51(H51), C50(H50), C49(H49), C48(H48)
8.e Fitted hexagon refined as free rotating group:
 C47(C52,C51,C50,C49,C48)
;
_atom_sites_solution_hydrogens   mixed
_atom_sites_solution_primary     dual
_atom_sites_solution_secondary   ?
loop_
_atom_site_label
_atom_site_type_symbol
_atom_site_fract_x
_atom_site_fract_y
_atom_site_fract_z
_atom_site_U_iso_or_equiv
_atom_site_adp_type
_atom_site_occupancy
_atom_site_site_symmetry_order
_atom_site_calc_flag
_atom_site_refinement_flags_posn
_atom_site_refinement_flags_adp
_atom_site_refinement_flags_occupancy
_atom_site_disorder_assembly
_atom_site_disorder_group
N26 N 0.52416(12) 0.74004(12) 0.9240(3) 0.0647(10) Uani 1 1 d . . . . .
O11 O 0.26040(10) 0.76648(10) 0.55708(19) 0.0576(7) Uani 1 1 d . . . . .
O3 O 0.48059(11) 0.86195(11) 0.4378(2) 0.0755(11) Uani 1 1 d . . . . .
O2 O 0.57322(11) 0.78234(10) 0.4809(2) 0.0655(8) Uani 1 1 d . . . . .
O14 O 0.42639(11) 0.62443(12) 0.8497(2) 0.0737(10) Uani 1 1 d . . . . .
O10 O 0.33591(11) 0.70230(13) 0.4262(2) 0.0710(9) Uani 1 1 d . . . . .
O13 O 0.33498(11) 0.70229(10) 0.9041(2) 0.0642(8) Uani 1 1 d . . . . .
O1 O 0.61483(7) 0.74700(7) 0.6641(3) 0.0659(6) Uani 1 1 d . . . . .
N1 N 0.59378(11) 0.67741(12) 0.6043(3) 0.0601(9) Uani 1 1 d . . . . .
N24 N 0.34640(12) 0.77959(15) 0.9293(2) 0.0638(10) Uani 1 1 d . . . . .
O8 O 0.46753(6) 0.58835(7) 0.6648(3) 0.0702(7) Uani 1 1 d . . . . .
O7 O 0.57306(10) 0.78185(10) 0.8474(2) 0.0682(9) Uani 1 1 d . . . . .
N25 N 0.56448(12) 0.70036(12) 0.8427(3) 0.0606(9) Uani 1 1 d . . . . .
N16 N 0.29989(10) 0.82166(12) 0.4897(2) 0.0544(8) Uani 1 1 d . . . . .
O12 O 0.26044(12) 0.76441(11) 0.7708(2) 0.0691(9) Uani 1 1 d . . . . .
O4 O 0.40598(14) 0.92906(14) 0.5644(3) 0.0860(12) Uani 1 1 d . . . . .
N12 N 0.40151(12) 0.73128(12) 0.3684(2) 0.0590(9) Uani 1 1 d . . . . .
N22 N 0.40341(14) 0.84492(13) 0.9221(3) 0.0680(11) Uani 1 1 d . . . . .
N20 N 0.27720(12) 0.84073(12) 0.7295(2) 0.0575(9) Uani 1 1 d . . . . .
N13 N 0.33160(14) 0.90758(13) 0.6018(3) 0.0677(10) Uani 1 1 d . . . . .
N14 N 0.35640(11) 0.88717(13) 0.4924(3) 0.0639(10) Uani 1 1 d . . . . .
O5 O 0.40739(12) 0.92781(13) 0.7631(2) 0.0789(11) Uani 1 1 d D . . . .
O9 O 0.42667(9) 0.62499(11) 0.4786(2) 0.0654(8) Uani 1 1 d . . . . .
C34 C 0.35895(16) 0.73447(18) 0.9280(3) 0.0622(11) Uani 1 1 d . . . . .
N4 N 0.53207(10) 0.61767(11) 0.7250(2) 0.0611(10) Uani 1 1 d . . . . .
N7 N 0.46558(12) 0.67931(13) 0.4086(3) 0.0671(11) Uani 1 1 d . . . . .
N27 N 0.50726(12) 0.63779(13) 0.8435(3) 0.0668(11) Uani 1 1 d . . . . .
C2 C 0.58027(13) 0.63052(14) 0.6219(3) 0.0625(12) Uani 1 1 d . . . . .
H2 H 0.603193 0.607088 0.601844 0.075 Uiso 1 1 calc R U . . .
N10 N 0.46007(12) 0.79444(14) 0.3787(3) 0.0753(13) Uani 1 1 d . . . . .
C14 C 0.41947(13) 0.77427(18) 0.3401(3) 0.0633(11) Uani 1 1 d . . . . .
H14 H 0.424359 0.773101 0.286974 0.076 Uiso 1 1 calc R U . . .
N15 N 0.27545(12) 0.84004(13) 0.6006(2) 0.0596(9) Uani 1 1 d . . . . .
N8 N 0.50697(11) 0.63749(13) 0.4842(3) 0.0708(12) Uani 1 1 d . . . . .
C22 C 0.27694(12) 0.80467(14) 0.5518(3) 0.0540(10) Uani 1 1 d . . . . .
C8 C 0.54192(12) 0.66447(13) 0.4450(3) 0.0586(11) Uani 1 1 d . . . . .
H8 H 0.565649 0.643208 0.421796 0.070 Uiso 1 1 calc R U . . .
C25 C 0.36978(16) 0.90777(15) 0.7787(3) 0.0655(10) Uani 1 1 d . . . . .
N28 N 0.46417(11) 0.67706(14) 0.9254(2) 0.0602(9) Uani 1 1 d . . . . .
C38 C 0.51250(13) 0.69174(14) 0.9397(3) 0.0611(11) Uani 1 1 d . . . . .
H38 H 0.522250 0.683054 0.989607 0.073 Uiso 1 1 calc R U . . .
N3 N 0.53321(11) 0.61791(12) 0.6048(3) 0.0630(10) Uani 1 1 d . . . . .
N21 N 0.45968(12) 0.79378(13) 0.9513(3) 0.0613(10) Uani 1 1 d . . . . .
N19 N 0.29999(14) 0.82104(14) 0.8365(3) 0.0645(10) Uani 1 1 d . . . . .
N17 N 0.35501(14) 0.88824(14) 0.8366(3) 0.0699(10) Uani 1 1 d . . . . .
N2 N 0.59267(12) 0.67999(10) 0.7230(2) 0.0585(8) Uani 1 1 d . . . . .
N6 N 0.56558(11) 0.70159(11) 0.4889(3) 0.0606(9) Uani 1 1 d . . . . .
C10 C 0.46108(13) 0.64519(14) 0.4595(3) 0.0626(12) Uani 1 1 d . . . . .
C37 C 0.55444(14) 0.74474(14) 0.8674(3) 0.0608(11) Uani 1 1 d . . . . .
N18 N 0.33163(12) 0.90638(14) 0.7294(3) 0.0671(10) Uani 1 1 d . . . . .
O6 O 0.48014(11) 0.86094(13) 0.8875(3) 0.0835(12) Uani 1 1 d D . . . .
C42 C 0.51990(14) 0.60141(14) 0.7936(3) 0.0650(12) Uani 1 1 d . . . . .
H42A H 0.546936 0.583471 0.813437 0.078 Uiso 1 1 calc R U . . .
H42B H 0.493000 0.579252 0.789012 0.078 Uiso 1 1 calc R U . . .
N23 N 0.40274(13) 0.73056(15) 0.9593(3) 0.0707(11) Uani 1 1 d . . . . .
C21 C 0.28990(15) 0.88492(16) 0.5712(3) 0.0688(13) Uani 1 1 d . . . . .
H21 H 0.262688 0.907437 0.569971 0.083 Uiso 1 1 calc R U . . .
C17 C 0.38219(18) 0.89034(18) 0.4247(3) 0.0693(12) Uani 1 1 d . . . . .
H17A H 0.360278 0.900268 0.386095 0.083 Uiso 1 1 calc R U . . .
H17B H 0.407194 0.914631 0.428948 0.083 Uiso 1 1 calc R U . . .
C1 C 0.60147(9) 0.70540(9) 0.6667(4) 0.0582(7) Uani 1 1 d . . . . .
C20 C 0.30615(12) 0.87247(14) 0.4936(3) 0.0578(10) Uani 1 1 d . . . . .
H20 H 0.287056 0.889382 0.456450 0.069 Uiso 1 1 calc R U . . .
C30 C 0.29959(14) 0.79598(17) 0.9037(3) 0.0684(13) Uani 1 1 d . . . . .
H30A H 0.278621 0.768172 0.898782 0.082 Uiso 1 1 calc R U . . .
H30B H 0.285711 0.816818 0.940836 0.082 Uiso 1 1 calc R U . . .
N9 N 0.40356(10) 0.84522(13) 0.4056(3) 0.0639(9) Uani 1 1 d . . . . .
C4 C 0.50684(9) 0.60647(9) 0.6641(4) 0.0624(8) Uani 1 1 d . . . . .
N11 N 0.34610(12) 0.78206(12) 0.4031(2) 0.0586(9) Uani 1 1 d . . . . .
C13 C 0.45124(13) 0.83530(18) 0.4140(3) 0.0671(12) Uani 1 1 d . . . . .
C41 C 0.60626(13) 0.69239(13) 0.7964(3) 0.0598(11) Uani 1 1 d . . . . .
H41A H 0.625819 0.721379 0.795540 0.072 Uiso 1 1 calc R U . . .
H41B H 0.625639 0.666596 0.816988 0.072 Uiso 1 1 calc R U . . .
C36 C 0.42604(17) 0.68596(18) 0.9728(4) 0.0736(14) Uani 1 1 d . . . . .
H36A H 0.437975 0.685735 1.022821 0.088 Uiso 1 1 calc R U . . .
H36B H 0.402647 0.660134 0.968236 0.088 Uiso 1 1 calc R U . . .
C24 C 0.24840(9) 0.83744(11) 0.6658(4) 0.0615(7) Uani 1 1 d . . . . .
H24A H 0.230882 0.807174 0.666700 0.074 Uiso 1 1 calc R U . . .
H24B H 0.224939 0.863371 0.666189 0.074 Uiso 1 1 calc R U . . .
C40 C 0.46404(15) 0.64442(16) 0.8701(3) 0.0663(12) Uani 1 1 d . . . . .
C35 C 0.50839(15) 0.77991(17) 0.9658(3) 0.0729(15) Uani 1 1 d . . . . .
H35A H 0.529346 0.807124 0.955748 0.088 Uiso 1 1 calc R U . . .
H35B H 0.511475 0.772126 1.017412 0.088 Uiso 1 1 calc R U . . .
C5 C 0.60504(14) 0.69278(16) 0.5330(3) 0.0630(11) Uani 1 1 d . . . . .
H5A H 0.624077 0.722043 0.536292 0.076 Uiso 1 1 calc R U . . .
H5B H 0.624899 0.668367 0.509837 0.076 Uiso 1 1 calc R U . . .
C6 C 0.51874(15) 0.59984(13) 0.5337(3) 0.0645(13) Uani 1 1 d . . . . .
H6A H 0.544765 0.580758 0.513156 0.077 Uiso 1 1 calc R U . . .
H6B H 0.490978 0.578923 0.539532 0.077 Uiso 1 1 calc R U . . .
C31 C 0.45070(15) 0.83707(14) 0.9196(3) 0.0625(12) Uani 1 1 d . . . . .
C32 C 0.37759(16) 0.80988(17) 0.9664(3) 0.0656(12) Uani 1 1 d . . . . .
H32 H 0.362555 0.824556 1.009594 0.079 Uiso 1 1 calc R U . . .
C15 C 0.38107(13) 0.81168(16) 0.3633(3) 0.0583(9) Uani 1 1 d . . . . .
H15 H 0.366194 0.826701 0.320229 0.070 Uiso 1 1 calc R U . . .
C27 C 0.30738(16) 0.87099(17) 0.8357(3) 0.0650(12) Uani 1 1 d . . . . .
H27 H 0.288100 0.886740 0.873854 0.078 Uiso 1 1 calc R U . . .
C7 C 0.55634(13) 0.74498(15) 0.4601(3) 0.0624(12) Uani 1 1 d . . . . .
C28 C 0.27737(14) 0.80553(15) 0.7800(3) 0.0599(11) Uani 1 1 d . . . . .
C12 C 0.42595(14) 0.68755(15) 0.3576(3) 0.0607(11) Uani 1 1 d . . . . .
H12A H 0.438553 0.686910 0.308014 0.073 Uiso 1 1 calc R U . . .
H12B H 0.403056 0.661291 0.362213 0.073 Uiso 1 1 calc R U . . .
C3 C 0.58124(12) 0.63037(11) 0.7050(3) 0.0533(9) Uani 1 1 d . . . . .
H3 H 0.604946 0.607627 0.724764 0.064 Uiso 1 1 calc R U . . .
C23 C 0.33011(13) 0.93479(11) 0.6638(4) 0.0721(9) Uani 1 1 d . . . . .
H23A H 0.300786 0.953844 0.663633 0.087 Uiso 1 1 calc R U . . .
H23B H 0.357221 0.956891 0.663675 0.087 Uiso 1 1 calc R U . . .
C18 C 0.30019(15) 0.79643(19) 0.4226(3) 0.0618(11) Uani 1 1 d . . . . .
H18A H 0.279631 0.768261 0.426716 0.074 Uiso 1 1 calc R U . . .
H18B H 0.287085 0.816955 0.384455 0.074 Uiso 1 1 calc R U . . .
C11 C 0.50739(14) 0.77933(17) 0.3618(4) 0.0733(15) Uani 1 1 d . . . . .
H11A H 0.529108 0.806526 0.367045 0.088 Uiso 1 1 calc R U . . .
H11B H 0.508485 0.768987 0.311007 0.088 Uiso 1 1 calc R U . . .
C26 C 0.29048(14) 0.88543(14) 0.7616(3) 0.0573(10) Uani 1 1 d . . . . .
H26 H 0.263341 0.908002 0.763814 0.069 Uiso 1 1 calc R U . . .
O2W O 0.48687(14) 0.9467(2) 0.6675(6) 0.145(2) Uani 1 1 d G . . . .
H2WA H 0.470138 0.927202 0.693172 0.217 Uiso 1 1 d G U . . .
H2WB H 0.510371 0.954446 0.695221 0.217 Uiso 1 1 d G U . . .
C19 C 0.36774(15) 0.91035(15) 0.5563(3) 0.0668(12) Uani 1 1 d . . . . .
C29 C 0.38390(13) 0.88977(14) 0.9000(3) 0.0645(12) Uani 1 1 d . . . . .
H29A H 0.364722 0.902560 0.939973 0.077 Uiso 1 1 calc R U . . .
H29B H 0.410269 0.912049 0.891469 0.077 Uiso 1 1 calc R U . . .
C39 C 0.54270(16) 0.66393(16) 0.8820(4) 0.0719(12) Uani 1 1 d . . . . .
H39 H 0.566428 0.642604 0.905094 0.086 Uiso 1 1 calc R U . . .
C9 C 0.51398(16) 0.69154(17) 0.3893(3) 0.0690(12) Uani 1 1 d . . . . .
H9 H 0.522407 0.683063 0.338716 0.083 Uiso 1 1 calc R U . . .
C33 C 0.41881(16) 0.77667(17) 0.9865(3) 0.0649(11) Uani 1 1 d . . . . .
H33 H 0.423549 0.775706 1.039730 0.078 Uiso 1 1 calc R U . . .
C16 C 0.35916(15) 0.73527(17) 0.4012(3) 0.0592(9) Uani 1 1 d . . . . .
C47 C 0.42593(7) 0.74467(15) 0.6672(3) 0.130(2) Uani 1 1 d DG . . . .
C52 C 0.40235(12) 0.73757(19) 0.6025(2) 0.104(2) Uani 1 1 d G . . A .
H52 H 0.417627 0.744616 0.558389 0.125 Uiso 1 1 calc R U . . .
C51 C 0.35643(12) 0.72018(16) 0.6026(2) 0.0871(16) Uani 1 1 d G . . A .
H51 H 0.340320 0.715331 0.558401 0.104 Uiso 1 1 calc R U . . .
C50 C 0.33408(7) 0.70987(9) 0.6672(3) 0.0770(9) Uani 1 1 d G . . A .
H50 H 0.302697 0.697986 0.667172 0.092 Uiso 1 1 calc R U . . .
C49 C 0.35766(12) 0.71697(15) 0.7318(2) 0.0896(14) Uani 1 1 d G . . A .
H49 H 0.342381 0.709924 0.775931 0.107 Uiso 1 1 calc R U . . .
C48 C 0.40358(12) 0.73436(16) 0.7318(2) 0.0845(15) Uani 1 1 d G . . A .
H48 H 0.419689 0.739209 0.775921 0.101 Uiso 1 1 calc R U . . .
N5 N 0.52386(13) 0.74090(13) 0.4073(3) 0.0729(13) Uani 1 1 d . . . . .
N30A N 0.4718(2) 0.7480(2) 0.6690(6) 0.090(2) Uani 0.620(7) 1 d D U P A 1
C44A C 0.4911(10) 0.7720(8) 0.7339(12) 0.113(4) Uani 0.620(7) 1 d D U P A 1
H44A H 0.525503 0.765651 0.736256 0.136 Uiso 0.620(7) 1 calc R U P A 1
H44B H 0.476537 0.757561 0.776976 0.136 Uiso 0.620(7) 1 calc R U P A 1
O3W O 0.5173(4) 0.9432(3) 0.8229(6) 0.202(4) Uani 1 1 d G . . . .
H3WA H 0.541699 0.945459 0.849334 0.303 Uiso 1 1 d DG U . . .
H3WB H 0.494387 0.941933 0.852477 0.303 Uiso 1 1 d DG U . . .
C45A C 0.4912(3) 0.7701(5) 0.6049(6) 0.096(3) Uani 0.620(7) 1 d D . P A 1
H45A H 0.476252 0.756391 0.561622 0.115 Uiso 0.620(7) 1 calc R U P A 1
H45B H 0.525613 0.763938 0.602268 0.115 Uiso 0.620(7) 1 calc R U P A 1
C43A C 0.4837(5) 0.8238(6) 0.7371(7) 0.127(5) Uani 0.620(7) 1 d D U P A 1
H43A H 0.449982 0.830677 0.746499 0.153 Uiso 0.620(7) 1 calc R U P A 1
H43B H 0.502560 0.837372 0.776925 0.153 Uiso 0.620(7) 1 calc R U P A 1
N29A N 0.4972(4) 0.8444(3) 0.6727(7) 0.138(4) Uani 0.620(7) 1 d D U P A 1
H29C H 0.529387 0.844645 0.671837 0.166 Uiso 0.620(7) 1 calc R U P A 1
H29D H 0.487723 0.875077 0.674054 0.166 Uiso 0.620(7) 1 calc R U P A 1
C46A C 0.4821(10) 0.8257(5) 0.6067(8) 0.177(10) Uani 0.620(7) 1 d D U P A 1
H46A H 0.499500 0.841090 0.566923 0.212 Uiso 0.620(7) 1 calc R U P A 1
H46B H 0.447989 0.832149 0.600116 0.212 Uiso 0.620(7) 1 calc R U P A 1
N30B N 0.4604(3) 0.7866(4) 0.6671(9) 0.094(4) Uani 0.380(7) 1 d D . P A 2
C44B C 0.4900(17) 0.7837(13) 0.7280(18) 0.113(4) Uani 0.380(7) 1 d D U P A 2
H44C H 0.510812 0.755710 0.724615 0.136 Uiso 0.380(7) 1 calc R U P A 2
H44D H 0.470762 0.780999 0.772281 0.136 Uiso 0.380(7) 1 calc R U P A 2
C46B C 0.5231(5) 0.8345(8) 0.6005(10) 0.147(10) Uani 0.380(7) 1 d D U P A 2
H46C H 0.544408 0.823982 0.561481 0.176 Uiso 0.380(7) 1 calc R U P A 2
H46D H 0.513611 0.867470 0.589900 0.176 Uiso 0.380(7) 1 calc R U P A 2
N29B N 0.5484(4) 0.8339(4) 0.6664(9) 0.114(4) Uani 0.380(7) 1 d D U P A 2
H29E H 0.565936 0.860746 0.669339 0.137 Uiso 0.380(7) 1 calc R U P A 2
H29F H 0.568885 0.809052 0.665467 0.137 Uiso 0.380(7) 1 calc R U P A 2
C45B C 0.4803(5) 0.8042(9) 0.6004(10) 0.096(3) Uani 0.380(7) 1 d D . P A 2
H45C H 0.455041 0.822154 0.575744 0.115 Uiso 0.380(7) 1 calc R U P A 2
H45D H 0.487414 0.776424 0.570066 0.115 Uiso 0.380(7) 1 calc R U P A 2
C43B C 0.5201(5) 0.8302(5) 0.7296(9) 0.089(4) Uani 0.380(7) 1 d D U P A 2
H43C H 0.498897 0.857884 0.732945 0.107 Uiso 0.380(7) 1 calc R U P A 2
H43D H 0.540800 0.830091 0.772541 0.107 Uiso 0.380(7) 1 calc R U P A 2
O15 O 0.5927(7) 0.8445(4) 0.6075(10) 0.208(8) Uani 0.620(7) 1 d . . P A 1
O1W O 0.5956(6) 0.8431(4) 0.7367(8) 0.113(5) Uani 0.380(7) 1 d . . P A 2

loop_
_atom_site_aniso_label
_atom_site_aniso_U_11
_atom_site_aniso_U_22
_atom_site_aniso_U_33
_atom_site_aniso_U_23
_atom_site_aniso_U_13
_atom_site_aniso_U_12
N26 0.0310(14) 0.0436(17) 0.119(3) -0.0028(18) -0.0042(17) 0.0072(13)
O11 0.0437(14) 0.0427(14) 0.086(2) 0.0024(13) 0.0044(13) 0.0024(11)
O3 0.0461(16) 0.0505(17) 0.130(3) 0.0248(18) -0.0185(17) -0.0043(13)
O2 0.0583(17) 0.0326(13) 0.106(3) 0.0015(14) 0.0047(16) 0.0024(11)
O14 0.0377(14) 0.0528(17) 0.131(3) -0.0177(17) -0.0002(16) -0.0126(12)
O10 0.0447(16) 0.0683(18) 0.100(3) 0.0138(16) -0.0057(15) -0.0147(13)
O13 0.0532(17) 0.0445(14) 0.095(2) 0.0039(14) -0.0055(15) -0.0105(12)
O1 0.0483(10) 0.0299(9) 0.1195(19) 0.0066(18) -0.0058(19) -0.0054(7)
N1 0.0294(14) 0.0364(15) 0.115(3) -0.0044(16) -0.0009(15) -0.0020(12)
N24 0.0365(16) 0.066(2) 0.089(3) -0.0045(19) -0.0063(15) -0.0035(15)
O8 0.0281(8) 0.0420(10) 0.141(2) -0.002(2) -0.0024(19) -0.0062(7)
O7 0.0434(15) 0.0394(14) 0.122(3) -0.0044(15) -0.0254(15) -0.0049(11)
N25 0.0397(16) 0.0387(16) 0.103(3) -0.0025(16) -0.0071(16) 0.0024(13)
N16 0.0283(13) 0.0498(17) 0.085(2) -0.0041(16) 0.0070(14) -0.0074(12)
O12 0.0540(17) 0.0547(17) 0.099(2) -0.0023(16) 0.0017(16) -0.0213(13)
O4 0.0558(19) 0.065(2) 0.137(4) 0.014(2) 0.004(2) -0.0233(16)
N12 0.0454(17) 0.0455(17) 0.086(3) -0.0007(16) -0.0044(16) 0.0038(14)
N22 0.057(2) 0.0408(17) 0.107(3) -0.0162(17) 0.0022(19) -0.0051(14)
N20 0.0396(16) 0.0426(17) 0.090(3) -0.0057(16) 0.0062(15) -0.0018(13)
N13 0.053(2) 0.0425(18) 0.108(3) 0.0059(18) -0.0058(19) -0.0047(15)
N14 0.0284(14) 0.057(2) 0.107(3) 0.0167(19) 0.0016(15) 0.0021(13)
O5 0.0408(15) 0.065(2) 0.131(3) 0.005(2) 0.0015(17) -0.0062(13)
O9 0.0317(12) 0.0492(16) 0.115(3) -0.0038(16) -0.0095(14) -0.0027(11)
C34 0.043(2) 0.066(3) 0.078(3) -0.009(2) 0.0079(18) -0.0117(18)
N4 0.0246(13) 0.0297(14) 0.129(3) -0.0034(16) 0.0048(16) -0.0033(10)
N7 0.0400(17) 0.0478(18) 0.113(3) 0.0066(19) -0.0059(18) -0.0053(14)
N27 0.0361(16) 0.0414(17) 0.123(3) -0.0087(18) 0.0038(18) -0.0074(13)
C2 0.0310(17) 0.0346(18) 0.122(4) -0.004(2) -0.0031(19) 0.0040(13)
N10 0.0316(16) 0.051(2) 0.143(4) 0.024(2) 0.0047(19) 0.0017(14)
C14 0.0304(17) 0.063(3) 0.096(3) 0.002(2) 0.0020(17) 0.0058(16)
N15 0.0382(16) 0.0471(19) 0.093(3) 0.0029(17) 0.0051(16) -0.0038(14)
N8 0.0280(14) 0.0465(18) 0.138(4) 0.019(2) 0.0000(18) -0.0005(13)
C22 0.0282(15) 0.051(2) 0.083(3) 0.0251(19) 0.0008(16) 0.0009(13)
C8 0.0222(14) 0.0365(17) 0.117(3) -0.0064(19) 0.0052(16) -0.0066(12)
C25 0.0458(18) 0.0425(19) 0.108(3) -0.0191(16) -0.0024(17) -0.0037(14)
N28 0.0323(15) 0.057(2) 0.091(3) 0.0019(17) 0.0017(15) -0.0082(13)
C38 0.0326(16) 0.0400(18) 0.111(3) -0.0014(18) -0.0123(17) 0.0004(13)
N3 0.0319(15) 0.0378(16) 0.119(3) 0.0017(17) -0.0037(17) -0.0059(12)
N21 0.0311(15) 0.0538(19) 0.099(3) -0.0103(18) -0.0009(15) -0.0014(13)
N19 0.0466(18) 0.0513(19) 0.096(3) -0.0198(18) 0.0114(18) 0.0040(15)
N17 0.0450(19) 0.052(2) 0.112(3) -0.0152(17) -0.0037(17) -0.0050(15)
N2 0.0376(15) 0.0249(13) 0.113(3) -0.0063(13) -0.0014(15) -0.0077(11)
N6 0.0395(15) 0.0340(15) 0.108(3) 0.0041(16) 0.0035(16) -0.0087(12)
C10 0.0316(17) 0.0406(18) 0.116(4) -0.007(2) -0.0123(19) 0.0011(14)
C37 0.0395(18) 0.0358(18) 0.107(3) 0.0014(19) -0.015(2) -0.0034(14)
N18 0.0412(17) 0.052(2) 0.108(3) -0.0062(18) -0.0038(17) -0.0068(14)
O6 0.0342(14) 0.064(2) 0.153(4) 0.000(2) -0.0051(18) -0.0048(14)
C42 0.0332(17) 0.0368(18) 0.125(4) 0.005(2) 0.003(2) -0.0087(14)
N23 0.0371(17) 0.065(2) 0.110(3) -0.017(2) -0.0048(18) -0.0126(16)
C21 0.0358(19) 0.047(2) 0.123(4) 0.010(2) 0.001(2) 0.0034(15)
C17 0.055(2) 0.057(2) 0.096(3) 0.016(2) -0.002(2) -0.0041(18)
C1 0.0316(11) 0.0313(11) 0.112(2) -0.0099(17) -0.0020(19) -0.0005(8)
C20 0.0267(15) 0.0468(19) 0.100(3) 0.0130(19) -0.0006(17) -0.0053(13)
C30 0.0304(17) 0.056(2) 0.119(4) -0.019(2) -0.001(2) -0.0016(16)
N9 0.0180(12) 0.0617(19) 0.112(3) 0.0082(18) -0.0013(14) 0.0063(11)
C4 0.0284(11) 0.0299(11) 0.129(3) -0.003(2) 0.000(2) 0.0013(9)
N11 0.0401(16) 0.0449(16) 0.091(3) 0.0057(16) -0.0038(15) -0.0076(13)
C13 0.0262(16) 0.065(3) 0.111(4) 0.013(2) 0.0006(18) 0.0086(16)
C41 0.0305(16) 0.0328(16) 0.116(4) -0.0043(19) -0.0007(18) -0.0075(13)
C36 0.052(2) 0.062(3) 0.107(4) -0.006(3) -0.006(2) -0.014(2)
C24 0.0338(12) 0.0548(15) 0.096(2) 0.011(3) 0.007(2) -0.0018(11)
C40 0.045(2) 0.046(2) 0.108(4) -0.008(2) -0.004(2) -0.0073(16)
C35 0.0357(19) 0.061(3) 0.122(4) -0.025(3) -0.015(2) 0.0005(17)
C5 0.0364(17) 0.044(2) 0.108(3) 0.0000(19) 0.0094(17) -0.0023(14)
C6 0.0400(19) 0.0304(16) 0.123(4) 0.0097(19) -0.018(2) -0.0027(13)
C31 0.047(2) 0.0377(18) 0.103(3) -0.0270(19) -0.001(2) -0.0019(15)
C32 0.043(2) 0.061(2) 0.092(3) -0.021(2) 0.0096(19) -0.0084(16)
C15 0.0271(15) 0.059(2) 0.089(3) 0.0144(18) 0.0077(15) 0.0031(13)
C27 0.046(2) 0.055(2) 0.094(3) -0.019(2) 0.004(2) 0.0131(17)
C7 0.0305(16) 0.044(2) 0.112(4) 0.016(2) 0.019(2) 0.0054(14)
C28 0.0389(19) 0.046(2) 0.095(3) 0.008(2) 0.0112(19) -0.0011(15)
C12 0.0392(19) 0.048(2) 0.095(3) -0.003(2) -0.0143(19) -0.0001(16)
C3 0.0266(15) 0.0252(15) 0.108(3) -0.0056(17) 0.0005(17) -0.0051(11)
C23 0.0565(17) 0.0409(14) 0.119(3) 0.006(3) -0.016(3) -0.0073(12)
C18 0.0374(18) 0.076(3) 0.072(3) -0.007(2) -0.0066(17) -0.0038(18)
C11 0.0334(19) 0.053(2) 0.134(5) 0.025(3) 0.009(2) 0.0016(16)
C26 0.0388(18) 0.042(2) 0.091(3) -0.0112(18) 0.0057(18) 0.0001(14)
O2W 0.068(2) 0.155(4) 0.212(6) 0.066(6) 0.008(4) -0.014(2)
C19 0.0363(18) 0.044(2) 0.120(4) -0.003(2) -0.006(2) -0.0006(15)
C29 0.0303(16) 0.0412(19) 0.122(4) -0.020(2) -0.014(2) 0.0031(13)
C39 0.047(2) 0.045(2) 0.124(4) -0.007(2) 0.000(2) 0.0029(16)
C9 0.047(2) 0.053(2) 0.107(4) 0.005(2) -0.002(2) -0.0032(18)
C33 0.056(2) 0.055(2) 0.084(3) -0.023(2) 0.001(2) -0.0089(18)
C16 0.0399(17) 0.059(2) 0.079(3) -0.0023(18) -0.0007(17) -0.0070(15)
C47 0.079(3) 0.219(8) 0.091(3) 0.014(4) 0.005(3) 0.020(4)
C52 0.044(2) 0.182(8) 0.086(4) -0.004(4) -0.007(2) 0.001(3)
C51 0.078(3) 0.074(3) 0.109(4) -0.027(3) -0.014(3) 0.008(3)
C50 0.0681(19) 0.0523(17) 0.111(2) -0.009(2) -0.003(2) 0.0087(14)
C49 0.068(2) 0.085(3) 0.115(3) -0.025(2) -0.0062(19) 0.028(2)
C48 0.065(2) 0.112(4) 0.076(3) -0.008(3) -0.0084(18) 0.020(2)
N5 0.0366(16) 0.0484(19) 0.134(4) 0.025(2) -0.001(2) -0.0065(14)
N30A 0.064(3) 0.089(4) 0.115(5) -0.002(5) 0.042(4) 0.001(3)
C44A 0.064(4) 0.169(13) 0.106(6) 0.013(6) -0.013(4) 0.013(8)
O3W 0.216(9) 0.134(5) 0.255(9) 0.069(6) -0.025(7) -0.071(6)
C45A 0.050(4) 0.143(10) 0.095(5) 0.021(6) 0.011(4) 0.018(5)
C43A 0.116(10) 0.149(12) 0.117(8) -0.041(7) -0.032(7) 0.055(9)
N29A 0.164(9) 0.068(4) 0.183(9) 0.042(6) -0.095(8) 0.001(5)
C46A 0.30(3) 0.090(9) 0.138(10) 0.035(8) -0.098(14) 0.022(12)
N30B 0.046(4) 0.112(9) 0.125(9) -0.054(9) -0.001(7) 0.004(5)
C44B 0.064(4) 0.169(13) 0.106(6) 0.013(6) -0.013(4) 0.013(8)
C46B 0.063(9) 0.25(3) 0.125(10) -0.059(16) -0.008(9) 0.086(13)
N29B 0.063(6) 0.069(6) 0.210(12) 0.010(11) -0.030(9) 0.026(5)
C45B 0.050(4) 0.143(10) 0.095(5) 0.021(6) 0.011(4) 0.018(5)
C43B 0.066(8) 0.066(7) 0.136(9) 0.006(7) -0.052(7) -0.036(6)
O15 0.269(19) 0.062(5) 0.294(18) -0.030(7) -0.060(14) 0.033(7)
O1W 0.155(12) 0.067(6) 0.116(9) 0.000(6) -0.009(8) -0.042(7)

_geom_special_details            
;
 All esds (except the esd in the dihedral angle between two l.s. planes)
 are estimated using the full covariance matrix.  The cell esds are taken
 into account individually in the estimation of esds in distances, angles
 and torsion angles; correlations between esds in cell parameters are only
 used when they are defined by crystal symmetry.  An approximate (isotropic)
 treatment of cell esds is used for estimating esds involving l.s. planes.
;
loop_
_geom_bond_atom_site_label_1
_geom_bond_atom_site_label_2
_geom_bond_distance
_geom_bond_site_symmetry_2
_geom_bond_publ_flag
N26 C38 1.437(5) . ?
N26 C37 1.365(7) . ?
N26 C35 1.441(6) . ?
O11 C22 1.182(5) . ?
O3 C13 1.207(6) . ?
O2 C7 1.224(6) . ?
O14 C40 1.265(5) . ?
O10 C16 1.233(6) . ?
O13 C34 1.220(5) . ?
O1 C1 1.238(3) . ?
N1 C2 1.419(5) . ?
N1 C1 1.423(7) . ?
N1 C5 1.433(7) . ?
N24 C34 1.326(7) . ?
N24 C30 1.483(6) . ?
N24 C32 1.412(6) . ?
O8 C4 1.225(3) . ?
O7 C37 1.233(5) . ?
N25 C37 1.368(5) . ?
N25 C41 1.480(6) . ?
N25 C39 1.407(7) . ?
N16 C22 1.410(5) . ?
N16 C20 1.451(5) . ?
N16 C18 1.439(6) . ?
O12 C28 1.270(5) . ?
O4 C19 1.214(6) . ?
N12 C14 1.420(6) . ?
N12 C12 1.432(5) . ?
N12 C16 1.350(6) . ?
N22 C31 1.357(6) . ?
N22 C32 1.483(7) . ?
N22 C29 1.444(6) . ?
N20 C24 1.442(7) . ?
N20 C28 1.369(6) . ?
N20 C26 1.448(5) . ?
N13 C21 1.459(6) . ?
N13 C23 1.388(8) . ?
N13 C19 1.331(7) . ?
N14 C17 1.460(7) . ?
N14 C20 1.482(4) . ?
N14 C19 1.395(7) . ?
O5 C25 1.241(6) . ?
O9 C10 1.184(5) . ?
C34 N23 1.375(6) . ?
N4 C42 1.401(7) . ?
N4 C4 1.377(7) . ?
N4 C3 1.485(4) . ?
N7 C10 1.360(6) . ?
N7 C12 1.488(6) . ?
N7 C9 1.458(6) . ?
N27 C42 1.433(6) . ?
N27 C40 1.333(6) . ?
N27 C39 1.438(6) . ?
C2 H2 1.0000 . ?
C2 N3 1.415(5) . ?
C2 C3 1.548(5) . ?
N10 C14 1.470(7) . ?
N10 C13 1.354(7) . ?
N10 C11 1.441(5) . ?
C14 H14 1.0000 . ?
C14 C15 1.577(6) . ?
N15 C22 1.353(7) . ?
N15 C21 1.443(6) . ?
N15 C24 1.437(7) . ?
N8 C8 1.448(5) . ?
N8 C10 1.395(5) . ?
N8 C6 1.447(6) . ?
C8 H8 1.0000 . ?
C8 N6 1.490(5) . ?
C8 C9 1.513(7) . ?
C25 N17 1.281(8) . ?
C25 N18 1.418(6) . ?
N28 C38 1.454(5) . ?
N28 C36 1.416(7) . ?
N28 C40 1.384(6) . ?
C38 H38 1.0000 . ?
C38 C39 1.582(7) . ?
N3 C4 1.371(7) . ?
N3 C6 1.477(7) . ?
N21 C35 1.459(5) . ?
N21 C31 1.384(6) . ?
N21 C33 1.415(6) . ?
N19 C30 1.438(8) . ?
N19 C27 1.430(6) . ?
N19 C28 1.308(7) . ?
N17 C27 1.434(6) . ?
N17 C29 1.436(7) . ?
N2 C1 1.295(7) . ?
N2 C41 1.463(7) . ?
N2 C3 1.480(4) . ?
N6 C5 1.410(6) . ?
N6 C7 1.365(5) . ?
N18 C23 1.464(8) . ?
N18 C26 1.438(6) . ?
O6 C31 1.228(6) . ?
C42 H42A 0.9900 . ?
C42 H42B 0.9900 . ?
N23 C36 1.446(7) . ?
N23 C33 1.472(6) . ?
C21 H21 1.0000 . ?
C21 C20 1.556(8) . ?
C17 H17A 0.9900 . ?
C17 H17B 0.9900 . ?
C17 N9 1.457(7) . ?
C20 H20 1.0000 . ?
C30 H30A 0.9900 . ?
C30 H30B 0.9900 . ?
N9 C13 1.387(5) . ?
N9 C15 1.388(6) . ?
N11 C15 1.494(5) . ?
N11 C18 1.409(6) . ?
N11 C16 1.376(6) . ?
C41 H41A 0.9900 . ?
C41 H41B 0.9900 . ?
C36 H36A 0.9900 . ?
C36 H36B 0.9900 . ?
C24 H24A 0.9900 . ?
C24 H24B 0.9900 . ?
C35 H35A 0.9900 . ?
C35 H35B 0.9900 . ?
C5 H5A 0.9900 . ?
C5 H5B 0.9900 . ?
C6 H6A 0.9900 . ?
C6 H6B 0.9900 . ?
C32 H32 1.0000 . ?
C32 C33 1.544(7) . ?
C15 H15 1.0000 . ?
C27 H27 1.0000 . ?
C27 C26 1.517(8) . ?
C7 N5 1.351(7) . ?
C12 H12A 0.9900 . ?
C12 H12B 0.9900 . ?
C3 H3 1.0000 . ?
C23 H23A 0.9900 . ?
C23 H23B 0.9900 . ?
C18 H18A 0.9900 . ?
C18 H18B 0.9900 . ?
C11 H11A 0.9900 . ?
C11 H11B 0.9900 . ?
C11 N5 1.455(6) . ?
C26 H26 1.0000 . ?
O2W H2WA 0.8700 . ?
O2W H2WB 0.8701 . ?
C29 H29A 0.9900 . ?
C29 H29B 0.9900 . ?
C39 H39 1.0000 . ?
C9 H9 1.0000 . ?
C9 N5 1.464(6) . ?
C33 H33 1.0000 . ?
C47 C52 1.3900 . ?
C47 C48 1.3900 . ?
C47 N30A 1.301(6) . ?
C47 N30B 1.537(11) . ?
C52 H52 0.9500 . ?
C52 C51 1.3900 . ?
C51 H51 0.9500 . ?
C51 C50 1.3900 . ?
C50 H50 0.9500 . ?
C50 C49 1.3900 . ?
C49 H49 0.9500 . ?
C49 C48 1.3900 . ?
C48 H48 0.9500 . ?
N30A C44A 1.489(19) . ?
N30A C45A 1.457(13) . ?
C44A H44A 0.9900 . ?
C44A H44B 0.9900 . ?
C44A C43A 1.48(2) . ?
O3W H3WA 0.8506 . ?
O3W H3WB 0.8516 . ?
C45A H45A 0.9900 . ?
C45A H45B 0.9900 . ?
C45A C46A 1.595(18) . ?
C43A H43A 0.9900 . ?
C43A H43B 0.9900 . ?
C43A N29A 1.387(12) . ?
N29A H29C 0.9100 . ?
N29A H29D 0.9100 . ?
N29A C46A 1.404(12) . ?
C46A H46A 0.9900 . ?
C46A H46B 0.9900 . ?
N30B C44B 1.41(3) . ?
N30B C45B 1.45(2) . ?
C44B H44C 0.9900 . ?
C44B H44D 0.9900 . ?
C44B C43B 1.57(2) . ?
C46B H46C 0.9900 . ?
C46B H46D 0.9900 . ?
C46B N29B 1.420(12) . ?
C46B C45B 1.48(2) . ?
N29B H29E 0.9100 . ?
N29B H29F 0.9100 . ?
N29B C43B 1.428(12) . ?
C45B H45C 0.9900 . ?
C45B H45D 0.9900 . ?
C43B H43C 0.9900 . ?
C43B H43D 0.9900 . ?

loop_
_geom_angle_atom_site_label_1
_geom_angle_atom_site_label_2
_geom_angle_atom_site_label_3
_geom_angle
_geom_angle_site_symmetry_1
_geom_angle_site_symmetry_3
_geom_angle_publ_flag
C38 N26 C35 124.4(5) . . ?
C37 N26 C38 113.2(4) . . ?
C37 N26 C35 122.3(4) . . ?
C2 N1 C1 112.0(4) . . ?
C2 N1 C5 123.8(4) . . ?
C1 N1 C5 123.6(4) . . ?
C34 N24 C30 122.3(4) . . ?
C34 N24 C32 115.3(4) . . ?
C32 N24 C30 121.8(4) . . ?
C37 N25 C41 120.1(3) . . ?
C37 N25 C39 114.0(4) . . ?
C39 N25 C41 122.8(3) . . ?
C22 N16 C20 110.7(4) . . ?
C22 N16 C18 123.0(4) . . ?
C18 N16 C20 122.3(4) . . ?
C14 N12 C12 121.1(4) . . ?
C16 N12 C14 114.4(4) . . ?
C16 N12 C12 124.4(4) . . ?
C31 N22 C32 113.3(4) . . ?
C31 N22 C29 120.8(4) . . ?
C29 N22 C32 123.9(4) . . ?
C24 N20 C26 122.8(4) . . ?
C28 N20 C24 121.3(3) . . ?
C28 N20 C26 110.6(4) . . ?
C23 N13 C21 123.0(4) . . ?
C19 N13 C21 113.5(5) . . ?
C19 N13 C23 121.3(4) . . ?
C17 N14 C20 120.7(4) . . ?
C19 N14 C17 126.3(4) . . ?
C19 N14 C20 109.9(4) . . ?
O13 C34 N24 125.2(4) . . ?
O13 C34 N23 126.6(5) . . ?
N24 C34 N23 108.1(4) . . ?
C42 N4 C3 122.6(4) . . ?
C4 N4 C42 123.2(3) . . ?
C4 N4 C3 109.6(4) . . ?
C10 N7 C12 119.1(3) . . ?
C10 N7 C9 115.4(4) . . ?
C9 N7 C12 120.9(5) . . ?
C42 N27 C39 121.3(4) . . ?
C40 N27 C42 124.8(4) . . ?
C40 N27 C39 112.5(4) . . ?
N1 C2 H2 111.1 . . ?
N1 C2 C3 103.2(4) . . ?
N3 C2 N1 116.0(3) . . ?
N3 C2 H2 111.1 . . ?
N3 C2 C3 103.9(4) . . ?
C3 C2 H2 111.1 . . ?
C13 N10 C14 115.1(4) . . ?
C13 N10 C11 122.1(4) . . ?
C11 N10 C14 120.3(5) . . ?
N12 C14 N10 115.6(4) . . ?
N12 C14 H14 112.8 . . ?
N12 C14 C15 103.2(3) . . ?
N10 C14 H14 112.8 . . ?
N10 C14 C15 98.3(4) . . ?
C15 C14 H14 112.8 . . ?
C22 N15 C21 112.8(4) . . ?
C22 N15 C24 123.1(3) . . ?
C24 N15 C21 121.1(4) . . ?
C10 N8 C8 112.8(4) . . ?
C10 N8 C6 122.6(4) . . ?
C6 N8 C8 123.5(3) . . ?
O11 C22 N16 124.2(5) . . ?
O11 C22 N15 127.5(4) . . ?
N15 C22 N16 108.2(3) . . ?
N8 C8 H8 111.1 . . ?
N8 C8 N6 113.7(4) . . ?
N8 C8 C9 104.8(3) . . ?
N6 C8 H8 111.1 . . ?
N6 C8 C9 104.7(3) . . ?
C9 C8 H8 111.1 . . ?
O5 C25 N17 132.5(5) . . ?
O5 C25 N18 120.9(5) . . ?
N17 C25 N18 106.5(4) . . ?
C36 N28 C38 123.5(4) . . ?
C40 N28 C38 109.2(4) . . ?
C40 N28 C36 125.5(4) . . ?
N26 C38 N28 116.8(3) . . ?
N26 C38 H38 111.0 . . ?
N26 C38 C39 102.2(4) . . ?
N28 C38 H38 111.0 . . ?
N28 C38 C39 104.0(4) . . ?
C39 C38 H38 111.0 . . ?
C2 N3 C6 123.4(4) . . ?
C4 N3 C2 113.0(4) . . ?
C4 N3 C6 119.3(4) . . ?
C31 N21 C35 119.4(4) . . ?
C31 N21 C33 110.5(4) . . ?
C33 N21 C35 126.5(5) . . ?
C27 N19 C30 119.9(4) . . ?
C28 N19 C30 122.1(4) . . ?
C28 N19 C27 113.3(4) . . ?
C25 N17 C27 116.4(5) . . ?
C25 N17 C29 119.5(4) . . ?
C27 N17 C29 123.7(5) . . ?
C1 N2 C41 124.9(3) . . ?
C1 N2 C3 112.7(4) . . ?
C41 N2 C3 119.8(4) . . ?
C5 N6 C8 123.4(3) . . ?
C7 N6 C8 109.5(4) . . ?
C7 N6 C5 122.7(3) . . ?
O9 C10 N7 129.0(4) . . ?
O9 C10 N8 126.3(5) . . ?
N7 C10 N8 104.7(4) . . ?
N26 C37 N25 107.5(4) . . ?
O7 C37 N26 125.8(4) . . ?
O7 C37 N25 126.3(5) . . ?
C25 N18 C23 123.2(4) . . ?
C25 N18 C26 111.0(5) . . ?
C26 N18 C23 123.4(4) . . ?
N4 C42 N27 114.6(4) . . ?
N4 C42 H42A 108.6 . . ?
N4 C42 H42B 108.6 . . ?
N27 C42 H42A 108.6 . . ?
N27 C42 H42B 108.6 . . ?
H42A C42 H42B 107.6 . . ?
C34 N23 C36 123.7(4) . . ?
C34 N23 C33 110.7(4) . . ?
C36 N23 C33 125.0(4) . . ?
N13 C21 H21 110.6 . . ?
N13 C21 C20 102.9(4) . . ?
N15 C21 N13 117.9(4) . . ?
N15 C21 H21 110.6 . . ?
N15 C21 C20 103.7(4) . . ?
C20 C21 H21 110.6 . . ?
N14 C17 H17A 109.3 . . ?
N14 C17 H17B 109.3 . . ?
H17A C17 H17B 108.0 . . ?
N9 C17 N14 111.4(4) . . ?
N9 C17 H17A 109.3 . . ?
N9 C17 H17B 109.3 . . ?
O1 C1 N1 122.9(6) . . ?
O1 C1 N2 128.3(6) . . ?
N2 C1 N1 108.8(2) . . ?
N16 C20 N14 113.3(3) . . ?
N16 C20 C21 103.6(3) . . ?
N16 C20 H20 112.0 . . ?
N14 C20 C21 103.5(4) . . ?
N14 C20 H20 112.0 . . ?
C21 C20 H20 112.0 . . ?
N24 C30 H30A 108.5 . . ?
N24 C30 H30B 108.5 . . ?
N19 C30 N24 115.3(4) . . ?
N19 C30 H30A 108.5 . . ?
N19 C30 H30B 108.5 . . ?
H30A C30 H30B 107.5 . . ?
C13 N9 C17 123.6(4) . . ?
C13 N9 C15 111.8(4) . . ?
C15 N9 C17 123.2(3) . . ?
O8 C4 N4 124.0(6) . . ?
O8 C4 N3 127.0(6) . . ?
N3 C4 N4 109.0(2) . . ?
C18 N11 C15 125.2(4) . . ?
C16 N11 C15 110.5(3) . . ?
C16 N11 C18 122.1(4) . . ?
O3 C13 N10 125.9(4) . . ?
O3 C13 N9 125.8(5) . . ?
N10 C13 N9 107.3(4) . . ?
N25 C41 H41A 109.3 . . ?
N25 C41 H41B 109.3 . . ?
N2 C41 N25 111.7(3) . . ?
N2 C41 H41A 109.3 . . ?
N2 C41 H41B 109.3 . . ?
H41A C41 H41B 107.9 . . ?
N28 C36 N23 113.2(5) . . ?
N28 C36 H36A 108.9 . . ?
N28 C36 H36B 108.9 . . ?
N23 C36 H36A 108.9 . . ?
N23 C36 H36B 108.9 . . ?
H36A C36 H36B 107.7 . . ?
N20 C24 H24A 109.0 . . ?
N20 C24 H24B 109.0 . . ?
N15 C24 N20 113.0(2) . . ?
N15 C24 H24A 109.0 . . ?
N15 C24 H24B 109.0 . . ?
H24A C24 H24B 107.8 . . ?
O14 C40 N27 126.8(5) . . ?
O14 C40 N28 121.6(4) . . ?
N27 C40 N28 111.6(4) . . ?
N26 C35 N21 113.8(4) . . ?
N26 C35 H35A 108.8 . . ?
N26 C35 H35B 108.8 . . ?
N21 C35 H35A 108.8 . . ?
N21 C35 H35B 108.8 . . ?
H35A C35 H35B 107.7 . . ?
N1 C5 H5A 108.6 . . ?
N1 C5 H5B 108.6 . . ?
N6 C5 N1 114.7(3) . . ?
N6 C5 H5A 108.6 . . ?
N6 C5 H5B 108.6 . . ?
H5A C5 H5B 107.6 . . ?
N8 C6 N3 112.3(4) . . ?
N8 C6 H6A 109.2 . . ?
N8 C6 H6B 109.2 . . ?
N3 C6 H6A 109.2 . . ?
N3 C6 H6B 109.2 . . ?
H6A C6 H6B 107.9 . . ?
N22 C31 N21 108.2(4) . . ?
O6 C31 N22 126.5(5) . . ?
O6 C31 N21 124.8(4) . . ?
N24 C32 N22 116.2(5) . . ?
N24 C32 H32 112.3 . . ?
N24 C32 C33 102.8(4) . . ?
N22 C32 H32 112.3 . . ?
N22 C32 C33 99.8(4) . . ?
C33 C32 H32 112.3 . . ?
C14 C15 H15 110.9 . . ?
N9 C15 C14 107.3(3) . . ?
N9 C15 N11 114.0(4) . . ?
N9 C15 H15 110.9 . . ?
N11 C15 C14 102.4(3) . . ?
N11 C15 H15 110.9 . . ?
N19 C27 N17 118.3(4) . . ?
N19 C27 H27 110.7 . . ?
N19 C27 C26 103.3(4) . . ?
N17 C27 H27 110.7 . . ?
N17 C27 C26 102.4(4) . . ?
C26 C27 H27 110.7 . . ?
O2 C7 N6 125.3(5) . . ?
O2 C7 N5 124.8(4) . . ?
N5 C7 N6 109.8(4) . . ?
O12 C28 N20 125.0(5) . . ?
O12 C28 N19 126.8(5) . . ?
N19 C28 N20 108.0(4) . . ?
N12 C12 N7 114.2(4) . . ?
N12 C12 H12A 108.7 . . ?
N12 C12 H12B 108.7 . . ?
N7 C12 H12A 108.7 . . ?
N7 C12 H12B 108.7 . . ?
H12A C12 H12B 107.6 . . ?
N4 C3 C2 103.5(4) . . ?
N4 C3 H3 112.4 . . ?
C2 C3 H3 112.4 . . ?
N2 C3 N4 112.2(3) . . ?
N2 C3 C2 103.2(4) . . ?
N2 C3 H3 112.4 . . ?
N13 C23 N18 112.9(3) . . ?
N13 C23 H23A 109.0 . . ?
N13 C23 H23B 109.0 . . ?
N18 C23 H23A 109.0 . . ?
N18 C23 H23B 109.0 . . ?
H23A C23 H23B 107.8 . . ?
N16 C18 H18A 109.2 . . ?
N16 C18 H18B 109.2 . . ?
N11 C18 N16 111.9(3) . . ?
N11 C18 H18A 109.2 . . ?
N11 C18 H18B 109.2 . . ?
H18A C18 H18B 107.9 . . ?
N10 C11 H11A 109.0 . . ?
N10 C11 H11B 109.0 . . ?
N10 C11 N5 113.1(4) . . ?
H11A C11 H11B 107.8 . . ?
N5 C11 H11A 109.0 . . ?
N5 C11 H11B 109.0 . . ?
N20 C26 C27 102.8(4) . . ?
N20 C26 H26 112.1 . . ?
N18 C26 N20 113.5(4) . . ?
N18 C26 C27 103.6(4) . . ?
N18 C26 H26 112.1 . . ?
C27 C26 H26 112.1 . . ?
H2WA O2W H2WB 104.5 . . ?
O4 C19 N13 129.1(6) . . ?
O4 C19 N14 121.1(5) . . ?
N13 C19 N14 109.7(4) . . ?
N22 C29 H29A 108.5 . . ?
N22 C29 H29B 108.5 . . ?
N17 C29 N22 115.2(4) . . ?
N17 C29 H29A 108.5 . . ?
N17 C29 H29B 108.5 . . ?
H29A C29 H29B 107.5 . . ?
N25 C39 N27 115.1(5) . . ?
N25 C39 C38 103.0(4) . . ?
N25 C39 H39 111.8 . . ?
N27 C39 C38 102.5(3) . . ?
N27 C39 H39 111.8 . . ?
C38 C39 H39 111.8 . . ?
N7 C9 C8 101.6(4) . . ?
N7 C9 H9 113.5 . . ?
N7 C9 N5 110.5(4) . . ?
C8 C9 H9 113.5 . . ?
N5 C9 C8 103.1(4) . . ?
N5 C9 H9 113.5 . . ?
N21 C33 N23 113.4(4) . . ?
N21 C33 C32 107.3(4) . . ?
N21 C33 H33 111.0 . . ?
N23 C33 C32 102.9(4) . . ?
N23 C33 H33 111.0 . . ?
C32 C33 H33 111.0 . . ?
O10 C16 N12 125.6(4) . . ?
O10 C16 N11 125.2(4) . . ?
N12 C16 N11 109.3(4) . . ?
C52 C47 C48 120.0 . . ?
C52 C47 N30B 114.6(7) . . ?
C48 C47 N30B 116.8(7) . . ?
N30A C47 C52 120.8(6) . . ?
N30A C47 C48 116.5(6) . . ?
C47 C52 H52 120.0 . . ?
C51 C52 C47 120.0 . . ?
C51 C52 H52 120.0 . . ?
C52 C51 H51 120.0 . . ?
C52 C51 C50 120.0 . . ?
C50 C51 H51 120.0 . . ?
C51 C50 H50 120.0 . . ?
C49 C50 C51 120.0 . . ?
C49 C50 H50 120.0 . . ?
C50 C49 H49 120.0 . . ?
C50 C49 C48 120.0 . . ?
C48 C49 H49 120.0 . . ?
C47 C48 H48 120.0 . . ?
C49 C48 C47 120.0 . . ?
C49 C48 H48 120.0 . . ?
C7 N5 C11 125.3(4) . . ?
C7 N5 C9 112.2(4) . . ?
C11 N5 C9 121.3(5) . . ?
C47 N30A C44A 115.0(14) . . ?
C47 N30A C45A 112.7(9) . . ?
C45A N30A C44A 109.2(10) . . ?
N30A C44A H44A 108.4 . . ?
N30A C44A H44B 108.4 . . ?
N30A C44A C43A 115.5(14) . . ?
H44A C44A H44B 107.5 . . ?
C43A C44A H44A 108.4 . . ?
C43A C44A H44B 108.4 . . ?
H3WA O3W H3WB 104.3 . . ?
N30A C45A H45A 109.6 . . ?
N30A C45A H45B 109.6 . . ?
N30A C45A C46A 110.2(11) . . ?
H45A C45A H45B 108.1 . . ?
C46A C45A H45A 109.6 . . ?
C46A C45A H45B 109.6 . . ?
C44A C43A H43A 109.7 . . ?
C44A C43A H43B 109.7 . . ?
H43A C43A H43B 108.2 . . ?
N29A C43A C44A 109.9(13) . . ?
N29A C43A H43A 109.7 . . ?
N29A C43A H43B 109.7 . . ?
C43A N29A H29C 107.1 . . ?
C43A N29A H29D 107.1 . . ?
C43A N29A C46A 121.0(12) . . ?
H29C N29A H29D 106.8 . . ?
C46A N29A H29C 107.1 . . ?
C46A N29A H29D 107.1 . . ?
C45A C46A H46A 109.7 . . ?
C45A C46A H46B 109.7 . . ?
N29A C46A C45A 109.9(9) . . ?
N29A C46A H46A 109.7 . . ?
N29A C46A H46B 109.7 . . ?
H46A C46A H46B 108.2 . . ?
C44B N30B C47 109.4(14) . . ?
C44B N30B C45B 118.5(18) . . ?
C45B N30B C47 120.8(13) . . ?
N30B C44B H44C 110.4 . . ?
N30B C44B H44D 110.4 . . ?
N30B C44B C43B 106.8(17) . . ?
H44C C44B H44D 108.6 . . ?
C43B C44B H44C 110.4 . . ?
C43B C44B H44D 110.4 . . ?
H46C C46B H46D 107.7 . . ?
N29B C46B H46C 108.8 . . ?
N29B C46B H46D 108.8 . . ?
N29B C46B C45B 113.9(16) . . ?
C45B C46B H46C 108.8 . . ?
C45B C46B H46D 108.8 . . ?
C46B N29B H29E 108.4 . . ?
C46B N29B H29F 108.4 . . ?
C46B N29B C43B 115.5(10) . . ?
H29E N29B H29F 107.5 . . ?
C43B N29B H29E 108.4 . . ?
C43B N29B H29F 108.4 . . ?
N30B C45B C46B 121.0(16) . . ?
N30B C45B H45C 107.1 . . ?
N30B C45B H45D 107.1 . . ?
C46B C45B H45C 107.1 . . ?
C46B C45B H45D 107.1 . . ?
H45C C45B H45D 106.8 . . ?
C44B C43B H43C 109.5 . . ?
C44B C43B H43D 109.5 . . ?
N29B C43B C44B 111(2) . . ?
N29B C43B H43C 109.5 . . ?
N29B C43B H43D 109.5 . . ?
H43C C43B H43D 108.1 . . ?

loop_
_geom_hbond_atom_site_label_D
_geom_hbond_atom_site_label_H
_geom_hbond_atom_site_label_A
_geom_hbond_distance_DH
_geom_hbond_distance_HA
_geom_hbond_distance_DA
_geom_hbond_angle_DHA
_geom_hbond_site_symmetry_A
_geom_hbond_publ_flag
O3W H3WB O6 0.85 2.42 2.824(8) 110.0 . yes
N29A H29C O15 0.91 2.16 2.96(2) 147.2 . yes

loop_
_geom_torsion_atom_site_label_1
_geom_torsion_atom_site_label_2
_geom_torsion_atom_site_label_3
_geom_torsion_atom_site_label_4
_geom_torsion
_geom_torsion_site_symmetry_1
_geom_torsion_site_symmetry_2
_geom_torsion_site_symmetry_3
_geom_torsion_site_symmetry_4
_geom_torsion_publ_flag
N26 C38 C39 N25 -2.0(5) . . . . ?
N26 C38 C39 N27 -121.8(4) . . . . ?
O2 C7 N5 C11 6.8(8) . . . . ?
O2 C7 N5 C9 174.1(4) . . . . ?
O13 C34 N23 C36 -4.1(9) . . . . ?
O13 C34 N23 C33 -175.6(5) . . . . ?
N1 C2 N3 C4 -117.5(5) . . . . ?
N1 C2 N3 C6 86.3(5) . . . . ?
N1 C2 C3 N4 120.7(3) . . . . ?
N1 C2 C3 N2 3.6(4) . . . . ?
N24 C34 N23 C36 174.6(5) . . . . ?
N24 C34 N23 C33 3.2(6) . . . . ?
N24 C32 C33 N21 117.3(4) . . . . ?
N24 C32 C33 N23 -2.5(5) . . . . ?
N12 C14 C15 N9 120.6(4) . . . . ?
N12 C14 C15 N11 0.3(5) . . . . ?
N22 C32 C33 N21 -2.6(5) . . . . ?
N22 C32 C33 N23 -122.5(4) . . . . ?
N13 C21 C20 N16 122.0(3) . . . . ?
N13 C21 C20 N14 3.6(4) . . . . ?
N14 C17 N9 C13 -103.0(6) . . . . ?
N14 C17 N9 C15 91.4(6) . . . . ?
O5 C25 N17 C27 176.2(5) . . . . ?
O5 C25 N17 C29 3.6(8) . . . . ?
O5 C25 N18 C23 -11.4(7) . . . . ?
O5 C25 N18 C26 -174.5(4) . . . . ?
C34 N24 C30 N19 -107.4(5) . . . . ?
C34 N24 C32 N22 112.7(5) . . . . ?
C34 N24 C32 C33 4.9(6) . . . . ?
C34 N23 C36 N28 106.6(5) . . . . ?
C34 N23 C33 N21 -115.8(5) . . . . ?
C34 N23 C33 C32 -0.2(6) . . . . ?
N7 C9 N5 C7 113.6(5) . . . . ?
N7 C9 N5 C11 -78.4(6) . . . . ?
C2 N1 C1 O1 177.8(3) . . . . ?
C2 N1 C1 N2 -1.6(3) . . . . ?
C2 N1 C5 N6 78.8(5) . . . . ?
C2 N3 C4 O8 -169.4(3) . . . . ?
C2 N3 C4 N4 9.3(3) . . . . ?
C2 N3 C6 N8 -87.5(5) . . . . ?
N10 C14 C15 N9 1.7(5) . . . . ?
N10 C14 C15 N11 -118.6(4) . . . . ?
N10 C11 N5 C7 -107.2(6) . . . . ?
N10 C11 N5 C9 86.5(6) . . . . ?
C14 N12 C12 N7 81.8(6) . . . . ?
C14 N12 C16 O10 176.1(5) . . . . ?
C14 N12 C16 N11 -4.5(6) . . . . ?
C14 N10 C13 O3 -165.9(5) . . . . ?
C14 N10 C13 N9 2.9(6) . . . . ?
C14 N10 C11 N5 -93.3(6) . . . . ?
N15 C21 C20 N16 -1.4(4) . . . . ?
N15 C21 C20 N14 -119.8(3) . . . . ?
N8 C8 N6 C5 84.9(5) . . . . ?
N8 C8 N6 C7 -118.2(4) . . . . ?
N8 C8 C9 N7 4.8(5) . . . . ?
N8 C8 C9 N5 119.3(4) . . . . ?
C22 N16 C20 N14 118.5(4) . . . . ?
C22 N16 C20 C21 7.1(4) . . . . ?
C22 N16 C18 N11 -115.5(4) . . . . ?
C22 N15 C21 N13 -117.9(5) . . . . ?
C22 N15 C21 C20 -5.0(4) . . . . ?
C22 N15 C24 N20 118.6(4) . . . . ?
C8 N8 C10 O9 174.0(5) . . . . ?
C8 N8 C10 N7 -4.4(6) . . . . ?
C8 N8 C6 N3 80.4(6) . . . . ?
C8 N6 C5 N1 -87.2(5) . . . . ?
C8 N6 C7 O2 -174.9(4) . . . . ?
C8 N6 C7 N5 8.1(5) . . . . ?
C8 C9 N5 C7 5.7(5) . . . . ?
C8 C9 N5 C11 173.7(4) . . . . ?
C25 N17 C27 N19 110.2(5) . . . . ?
C25 N17 C27 C26 -2.4(5) . . . . ?
C25 N17 C29 N22 -111.2(5) . . . . ?
C25 N18 C23 N13 114.3(5) . . . . ?
C25 N18 C26 N20 -113.8(4) . . . . ?
C25 N18 C26 C27 -3.1(5) . . . . ?
N28 C38 C39 N25 120.0(4) . . . . ?
N28 C38 C39 N27 0.2(5) . . . . ?
C38 N26 C37 O7 -173.1(4) . . . . ?
C38 N26 C37 N25 -0.1(5) . . . . ?
C38 N26 C35 N21 -78.4(6) . . . . ?
C38 N28 C36 N23 89.5(6) . . . . ?
C38 N28 C40 O14 176.6(5) . . . . ?
C38 N28 C40 N27 -3.3(6) . . . . ?
N3 C2 C3 N4 -0.7(4) . . . . ?
N3 C2 C3 N2 -117.8(3) . . . . ?
N19 C27 C26 N20 -1.9(4) . . . . ?
N19 C27 C26 N18 -120.3(4) . . . . ?
N17 C25 N18 C23 164.8(4) . . . . ?
N17 C25 N18 C26 1.7(5) . . . . ?
N17 C27 C26 N20 121.5(3) . . . . ?
N17 C27 C26 N18 3.1(4) . . . . ?
N6 C8 C9 N7 -115.2(4) . . . . ?
N6 C8 C9 N5 -0.7(5) . . . . ?
N6 C7 N5 C11 -176.3(4) . . . . ?
N6 C7 N5 C9 -8.9(6) . . . . ?
C10 N7 C12 N12 109.9(5) . . . . ?
C10 N7 C9 C8 -8.3(6) . . . . ?
C10 N7 C9 N5 -117.2(5) . . . . ?
C10 N8 C8 N6 113.2(5) . . . . ?
C10 N8 C8 C9 -0.5(5) . . . . ?
C10 N8 C6 N3 -112.3(5) . . . . ?
C37 N26 C38 N28 -111.5(5) . . . . ?
C37 N26 C38 C39 1.3(5) . . . . ?
C37 N26 C35 N21 105.7(5) . . . . ?
C37 N25 C41 N2 -111.5(4) . . . . ?
C37 N25 C39 N27 113.0(5) . . . . ?
C37 N25 C39 C38 2.2(5) . . . . ?
N18 C25 N17 C27 0.6(5) . . . . ?
N18 C25 N17 C29 -172.0(4) . . . . ?
C42 N4 C4 O8 12.9(5) . . . . ?
C42 N4 C4 N3 -165.8(4) . . . . ?
C42 N4 C3 C2 162.7(4) . . . . ?
C42 N4 C3 N2 -86.8(5) . . . . ?
C42 N27 C40 O14 -9.6(9) . . . . ?
C42 N27 C40 N28 170.2(5) . . . . ?
C42 N27 C39 N25 79.5(6) . . . . ?
C42 N27 C39 C38 -169.4(4) . . . . ?
C21 N13 C23 N18 82.3(5) . . . . ?
C21 N13 C19 O4 176.0(5) . . . . ?
C21 N13 C19 N14 -4.4(5) . . . . ?
C21 N15 C22 O11 -167.2(4) . . . . ?
C21 N15 C22 N16 9.6(4) . . . . ?
C21 N15 C24 N20 -82.2(4) . . . . ?
C17 N14 C20 N16 81.1(5) . . . . ?
C17 N14 C20 C21 -167.4(4) . . . . ?
C17 N14 C19 O4 -13.7(7) . . . . ?
C17 N14 C19 N13 166.7(4) . . . . ?
C17 N9 C13 O3 0.2(9) . . . . ?
C17 N9 C13 N10 -168.6(5) . . . . ?
C17 N9 C15 C14 166.9(4) . . . . ?
C17 N9 C15 N11 -80.4(6) . . . . ?
C1 N1 C2 N3 111.4(4) . . . . ?
C1 N1 C2 C3 -1.5(4) . . . . ?
C1 N1 C5 N6 -110.7(4) . . . . ?
C1 N2 C41 N25 115.5(4) . . . . ?
C1 N2 C3 N4 -115.7(4) . . . . ?
C1 N2 C3 C2 -4.9(4) . . . . ?
C20 N16 C22 O11 166.4(4) . . . . ?
C20 N16 C22 N15 -10.5(4) . . . . ?
C20 N16 C18 N11 89.0(5) . . . . ?
C20 N14 C17 N9 -87.8(5) . . . . ?
C20 N14 C19 O4 -173.6(4) . . . . ?
C20 N14 C19 N13 6.8(5) . . . . ?
C30 N24 C34 O13 2.6(8) . . . . ?
C30 N24 C34 N23 -176.2(5) . . . . ?
C30 N24 C32 N22 -76.3(6) . . . . ?
C30 N24 C32 C33 175.9(5) . . . . ?
C30 N19 C27 N17 84.7(6) . . . . ?
C30 N19 C27 C26 -163.1(4) . . . . ?
C30 N19 C28 O12 -14.4(7) . . . . ?
C30 N19 C28 N20 169.0(4) . . . . ?
C4 N4 C42 N27 -116.7(4) . . . . ?
C4 N4 C3 C2 6.1(4) . . . . ?
C4 N4 C3 N2 116.7(4) . . . . ?
C4 N3 C6 N8 117.7(4) . . . . ?
C13 N10 C14 N12 -111.8(5) . . . . ?
C13 N10 C14 C15 -2.8(6) . . . . ?
C13 N10 C11 N5 105.4(6) . . . . ?
C13 N9 C15 C14 -0.2(6) . . . . ?
C13 N9 C15 N11 112.4(4) . . . . ?
C41 N25 C37 N26 -162.1(4) . . . . ?
C41 N25 C37 O7 10.9(7) . . . . ?
C41 N25 C39 N27 -87.0(5) . . . . ?
C41 N25 C39 C38 162.3(4) . . . . ?
C41 N2 C1 O1 -13.6(5) . . . . ?
C41 N2 C1 N1 165.8(4) . . . . ?
C41 N2 C3 N4 81.6(5) . . . . ?
C41 N2 C3 C2 -167.6(3) . . . . ?
C36 N28 C38 N26 -81.0(6) . . . . ?
C36 N28 C38 C39 167.3(5) . . . . ?
C36 N28 C40 O14 11.4(8) . . . . ?
C36 N28 C40 N27 -168.5(5) . . . . ?
C36 N23 C33 N21 72.9(7) . . . . ?
C36 N23 C33 C32 -171.6(5) . . . . ?
C24 N20 C28 O12 13.6(6) . . . . ?
C24 N20 C28 N19 -169.7(4) . . . . ?
C24 N20 C26 N18 -84.5(5) . . . . ?
C24 N20 C26 C27 164.4(4) . . . . ?
C24 N15 C22 O11 -6.4(7) . . . . ?
C24 N15 C22 N16 170.3(4) . . . . ?
C24 N15 C21 N13 81.0(5) . . . . ?
C24 N15 C21 C20 -166.1(4) . . . . ?
C40 N27 C42 N4 112.0(5) . . . . ?
C40 N27 C39 N25 -113.2(5) . . . . ?
C40 N27 C39 C38 -2.2(6) . . . . ?
C40 N28 C38 N26 113.5(5) . . . . ?
C40 N28 C38 C39 1.8(5) . . . . ?
C40 N28 C36 N23 -107.4(5) . . . . ?
C35 N26 C38 N28 72.3(6) . . . . ?
C35 N26 C38 C39 -174.9(4) . . . . ?
C35 N26 C37 O7 3.2(7) . . . . ?
C35 N26 C37 N25 176.3(4) . . . . ?
C35 N21 C31 N22 -170.7(4) . . . . ?
C35 N21 C31 O6 17.3(8) . . . . ?
C35 N21 C33 N23 -80.7(6) . . . . ?
C35 N21 C33 C32 166.5(4) . . . . ?
C5 N1 C2 N3 -77.1(5) . . . . ?
C5 N1 C2 C3 170.0(4) . . . . ?
C5 N1 C1 O1 6.3(5) . . . . ?
C5 N1 C1 N2 -173.0(4) . . . . ?
C5 N6 C7 O2 -17.8(7) . . . . ?
C5 N6 C7 N5 165.3(4) . . . . ?
C6 N8 C8 N6 -78.3(6) . . . . ?
C6 N8 C8 C9 167.9(5) . . . . ?
C6 N8 C10 O9 5.4(8) . . . . ?
C6 N8 C10 N7 -172.9(5) . . . . ?
C6 N3 C4 O8 -12.1(5) . . . . ?
C6 N3 C4 N4 166.6(3) . . . . ?
C31 N22 C32 N24 -113.3(5) . . . . ?
C31 N22 C32 C33 -3.7(5) . . . . ?
C31 N22 C29 N17 113.6(5) . . . . ?
C31 N21 C35 N26 -113.8(5) . . . . ?
C31 N21 C33 N23 121.0(5) . . . . ?
C31 N21 C33 C32 8.1(5) . . . . ?
C32 N24 C34 O13 173.5(5) . . . . ?
C32 N24 C34 N23 -5.3(6) . . . . ?
C32 N24 C30 N19 82.3(6) . . . . ?
C32 N22 C31 N21 8.9(5) . . . . ?
C32 N22 C31 O6 -179.2(5) . . . . ?
C32 N22 C29 N17 -83.9(6) . . . . ?
C15 N9 C13 O3 167.3(5) . . . . ?
C15 N9 C13 N10 -1.5(6) . . . . ?
C15 N11 C18 N16 -85.5(6) . . . . ?
C15 N11 C16 O10 -176.1(5) . . . . ?
C15 N11 C16 N12 4.5(5) . . . . ?
C27 N19 C30 N24 -87.8(5) . . . . ?
C27 N19 C28 O12 -169.7(4) . . . . ?
C27 N19 C28 N20 13.7(5) . . . . ?
C27 N17 C29 N22 76.8(6) . . . . ?
C7 N6 C5 N1 118.8(5) . . . . ?
C28 N20 C24 N15 -121.6(4) . . . . ?
C28 N20 C26 N18 121.0(4) . . . . ?
C28 N20 C26 C27 9.9(4) . . . . ?
C28 N19 C30 N24 118.4(4) . . . . ?
C28 N19 C27 N17 -119.3(5) . . . . ?
C28 N19 C27 C26 -7.1(5) . . . . ?
C12 N12 C14 N10 -75.2(6) . . . . ?
C12 N12 C14 C15 178.7(4) . . . . ?
C12 N12 C16 O10 0.0(8) . . . . ?
C12 N12 C16 N11 179.5(4) . . . . ?
C12 N7 C10 O9 -14.1(8) . . . . ?
C12 N7 C10 N8 164.2(4) . . . . ?
C12 N7 C9 C8 -163.9(4) . . . . ?
C12 N7 C9 N5 87.2(6) . . . . ?
C3 N4 C42 N27 89.8(4) . . . . ?
C3 N4 C4 O8 169.3(3) . . . . ?
C3 N4 C4 N3 -9.4(3) . . . . ?
C3 C2 N3 C4 -5.0(4) . . . . ?
C3 C2 N3 C6 -161.3(3) . . . . ?
C3 N2 C1 O1 -175.2(3) . . . . ?
C3 N2 C1 N1 4.2(3) . . . . ?
C3 N2 C41 N25 -84.1(4) . . . . ?
C23 N13 C21 N15 -83.0(6) . . . . ?
C23 N13 C21 C20 163.7(4) . . . . ?
C23 N13 C19 O4 12.4(8) . . . . ?
C23 N13 C19 N14 -168.1(4) . . . . ?
C23 N18 C26 N20 83.1(5) . . . . ?
C23 N18 C26 C27 -166.2(4) . . . . ?
C18 N16 C22 O11 8.5(6) . . . . ?
C18 N16 C22 N15 -168.5(4) . . . . ?
C18 N16 C20 N14 -83.3(5) . . . . ?
C18 N16 C20 C21 165.2(3) . . . . ?
C18 N11 C15 C14 -166.4(4) . . . . ?
C18 N11 C15 N9 78.0(5) . . . . ?
C18 N11 C16 O10 -11.8(8) . . . . ?
C18 N11 C16 N12 168.7(4) . . . . ?
C11 N10 C14 N12 85.6(6) . . . . ?
C11 N10 C14 C15 -165.4(4) . . . . ?
C11 N10 C13 O3 -3.6(9) . . . . ?
C11 N10 C13 N9 165.1(5) . . . . ?
C26 N20 C24 N15 86.5(4) . . . . ?
C26 N20 C28 O12 168.6(4) . . . . ?
C26 N20 C28 N19 -14.7(4) . . . . ?
C26 N18 C23 N13 -84.6(5) . . . . ?
C19 N13 C21 N15 113.7(5) . . . . ?
C19 N13 C21 C20 0.3(5) . . . . ?
C19 N13 C23 N18 -115.6(5) . . . . ?
C19 N14 C17 N9 114.3(5) . . . . ?
C19 N14 C20 N16 -117.8(4) . . . . ?
C19 N14 C20 C21 -6.3(4) . . . . ?
C29 N22 C31 N21 173.2(4) . . . . ?
C29 N22 C31 O6 -14.9(8) . . . . ?
C29 N22 C32 N24 83.0(6) . . . . ?
C29 N22 C32 C33 -167.5(4) . . . . ?
C29 N17 C27 N19 -77.5(6) . . . . ?
C29 N17 C27 C26 169.8(4) . . . . ?
C39 N25 C37 N26 -1.5(5) . . . . ?
C39 N25 C37 O7 171.5(5) . . . . ?
C39 N25 C41 N2 89.6(5) . . . . ?
C39 N27 C42 N4 -82.4(6) . . . . ?
C39 N27 C40 O14 -176.3(5) . . . . ?
C39 N27 C40 N28 3.5(6) . . . . ?
C9 N7 C10 O9 -170.2(5) . . . . ?
C9 N7 C10 N8 8.1(6) . . . . ?
C9 N7 C12 N12 -95.3(5) . . . . ?
C9 C8 N6 C5 -161.3(4) . . . . ?
C9 C8 N6 C7 -4.3(5) . . . . ?
C33 N21 C35 N26 89.5(6) . . . . ?
C33 N21 C31 N22 -10.5(5) . . . . ?
C33 N21 C31 O6 177.4(5) . . . . ?
C33 N23 C36 N28 -83.2(7) . . . . ?
C16 N12 C14 N10 108.6(5) . . . . ?
C16 N12 C14 C15 2.5(6) . . . . ?
C16 N12 C12 N7 -102.4(5) . . . . ?
C16 N11 C15 C14 -2.8(5) . . . . ?
C16 N11 C15 N9 -118.4(4) . . . . ?
C16 N11 C18 N16 112.7(5) . . . . ?
C47 C52 C51 C50 0.0 . . . . ?
C47 N30A C44A C43A -72(2) . . . . ?
C47 N30A C45A C46A 75.1(13) . . . . ?
C47 N30B C44B C43B -174(2) . . . . ?
C47 N30B C45B C46B -162.2(14) . . . . ?
C52 C47 C48 C49 0.0 . . . . ?
C52 C47 N30A C44A 159.2(10) . . . . ?
C52 C47 N30A C45A 33.1(9) . . . . ?
C52 C47 N30B C44B -166(3) . . . . ?
C52 C47 N30B C45B -23.2(13) . . . . ?
C52 C51 C50 C49 0.0 . . . . ?
C51 C50 C49 C48 0.0 . . . . ?
C50 C49 C48 C47 0.0 . . . . ?
C48 C47 C52 C51 0.0 . . . . ?
C48 C47 N30A C44A -39.5(11) . . . . ?
C48 C47 N30A C45A -165.5(7) . . . . ?
C48 C47 N30B C44B 46(3) . . . . ?
C48 C47 N30B C45B -171.2(11) . . . . ?
N30A C47 C52 C51 160.7(5) . . . . ?
N30A C47 C48 C49 -161.5(5) . . . . ?
N30A C44A C43A N29A -49(3) . . . . ?
N30A C45A C46A N29A 51(2) . . . . ?
C44A N30A C45A C46A -54.0(16) . . . . ?
C44A C43A N29A C46A 48.0(19) . . . . ?
C45A N30A C44A C43A 56(2) . . . . ?
C43A N29A C46A C45A -49(2) . . . . ?
N30B C47 C52 C51 -146.9(5) . . . . ?
N30B C47 C48 C49 146.2(6) . . . . ?
N30B C44B C43B N29B -61(4) . . . . ?
C44B N30B C45B C46B -22(3) . . . . ?
C46B N29B C43B C44B 59(2) . . . . ?
N29B C46B C45B N30B 16(2) . . . . ?
C45B N30B C44B C43B 42(4) . . . . ?
C45B C46B N29B C43B -35.4(18) . . . . ?

_smtbx_masks_special_details     ?
loop_
_smtbx_masks_void_nr
_smtbx_masks_void_average_x
_smtbx_masks_void_average_y
_smtbx_masks_void_average_z
_smtbx_masks_void_volume
_smtbx_masks_void_count_electrons
_smtbx_masks_void_content
1 0.015 -0.050 -0.912 2026.2 768.9 '76 H2O'
2 -0.497 0.621 -0.539 2026.2 768.9 '76 H2O'

_smtbx_masks_void_probe_radius   1.2
_smtbx_masks_void_truncation_radius 1.2
_shelx_res_file                  
;
TITL shelx_b.res in I4
    shelx.res
    created by SHELXL-2019/2 at 13:14:14 on 04-Nov-2025
REM Old TITL shelx in I4 #79
REM SHELXT solution in I4: R1 0.292, Rweak 0.011, Alpha 0.043
REM <I/s> 0.000 for 0 systematic absences, Orientation as input
REM Flack x = 0.399 ( 0.302 ) from 5577 Parsons quotients
REM Formula found by SHELXT: C276 N113 O64
CELL 0.5 28.3058 28.3058 18.6166 90 90 90
ZERR 8 0.004 0.004 0.0037 0 0 0
LATT -2
SYMM -X,-Y,+Z
SYMM -Y,+X,+Z
SYMM +Y,-X,+Z
SFAC C H N O
DISP C 0.0007 0.0007 6.3137
DISP H 0 0 0.6081
DISP N 0.0019 0.0015 9.464
DISP O 0.004 0.0028 14.1964
UNIT 416 792 240 288
SADI C47 N30A C47 N30B
RIGU N1 C1
DANG 3 H3Wb O5
RIGU 0.001 0 C1 N2
RIGU 0.001 0 N18 C25
DANG 3 O6 H3Wa H3Wb O5
RIGU 0.001 0 N9 C15
RIGU N11 C16
SADI 0.04 C47 C44A C47 C45B
RIGU 0.001 0 O10 C16
SADI 0.04 C47 C45A C47 C44B
RIGU 0.001 0 C47 C48
RIGU 0.001 0 C48 C49
RIGU C47 C52
SADI 0.04 C44A N29A C45B N29B
RIGU 0.0001 0 C49 C50
RIGU C50 C51
SADI 0.04 C45A N29A C44B N29B
SADI N30A C44A N30B C45B
DELU C43A N29A
SIMU 0.04 0.08 1.7 C43A N29A
SADI N30A C45A N30B C44B
DELU N29B C46B C43B
DELU C43A N29A C46A
SIMU 0.04 0.08 1.7 C43A N29A C46A
SIMU 0.04 0.08 1.7 C43B N29B C46B
SADI C44A C43A C45B C46B
SADI C45A C46A C44B C43B
SADI 0.01 N29B C43B N29B C46B N29A C43A N29A C46A
SADI 0.04 N30A C43A N30B C46B
SADI 0.04 N30A C46A N30B C43B
SADI 0.04 C44A C45A C45B C44B
SADI 0.04 C43A C46A C46B C43B
DFIX 1.54 C45B C46B
DFIX 1.54 C44B C43B
EADP C45A C45B
EADP C44A C44B
SIMU 0.04 0.08 1.7 N30A C44B C44A
DELU N30A C44B C44A
RIGU 0.001 0 N6 C5
RIGU 0.001 0 C38 C39
RIGU N14 C19
RIGU N13 C23
RIGU N15 C24
RIGU C2 C3
RIGU 0.001 0 N17 C25
RIGU N10 C11
RIGU N7 C10
RIGU N19 C30
RIGU C21 C20

L.S. 60
PLAN  3
SIZE 0.05 0.02 0.02
TEMP -173.15
CONF
HTAB O3W O6
HTAB N29A O15
LIST 6
MORE -1
ABIN
BOND $H
fmap 2
acta
OMIT -1 3 0
OMIT 0 4 0
OMIT 2 4 0
OMIT 2 20 0
REM <olex2.extras>
REM <restraints
REM  <item "olex2.restraint.angle 110 C44B C43B N29B">
REM  <item "olex2.restraint.angle 110 C43B N29B C46B">
REM >
REM <HklSrc ".\\1">
REM </olex2.extras>

WGHT    0.151000    2.625900
FVAR       0.11515   0.61973
N26   3    0.524162    0.740045    0.924038    11.00000    0.03096    0.04363 =
         0.11943   -0.00283   -0.00424    0.00718
O11   4    0.260402    0.766483    0.557078    11.00000    0.04374    0.04267 =
         0.08646    0.00243    0.00443    0.00236
O3    4    0.480585    0.861952    0.437819    11.00000    0.04608    0.05050 =
         0.12989    0.02476   -0.01852   -0.00434
O2    4    0.573220    0.782338    0.480933    11.00000    0.05829    0.03264 =
         0.10559    0.00150    0.00474    0.00243
O14   4    0.426391    0.624431    0.849703    11.00000    0.03768    0.05282 =
         0.13069   -0.01769   -0.00024   -0.01260
O10   4    0.335913    0.702305    0.426234    11.00000    0.04465    0.06828 =
         0.10005    0.01383   -0.00572   -0.01471
O13   4    0.334978    0.702287    0.904072    11.00000    0.05325    0.04448 =
         0.09475    0.00393   -0.00549   -0.01048
O1    4    0.614827    0.746997    0.664076    11.00000    0.04831    0.02985 =
         0.11947    0.00664   -0.00583   -0.00541
N1    3    0.593778    0.677406    0.604346    11.00000    0.02942    0.03643 =
         0.11456   -0.00440   -0.00090   -0.00198
N24   3    0.346398    0.779585    0.929296    11.00000    0.03645    0.06609 =
         0.08889   -0.00446   -0.00633   -0.00351
O8    4    0.467534    0.588351    0.664765    11.00000    0.02813    0.04196 =
         0.14055   -0.00189   -0.00240   -0.00616
O7    4    0.573064    0.781846    0.847385    11.00000    0.04342    0.03935 =
         0.12179   -0.00436   -0.02545   -0.00487
N25   3    0.564484    0.700360    0.842705    11.00000    0.03974    0.03871 =
         0.10340   -0.00254   -0.00710    0.00238
N16   3    0.299889    0.821664    0.489723    11.00000    0.02826    0.04985 =
         0.08496   -0.00409    0.00697   -0.00741
O12   4    0.260444    0.764409    0.770847    11.00000    0.05401    0.05470 =
         0.09860   -0.00235    0.00170   -0.02127
O4    4    0.405978    0.929060    0.564430    11.00000    0.05583    0.06538 =
         0.13670    0.01412    0.00442   -0.02329
N12   3    0.401510    0.731277    0.368380    11.00000    0.04545    0.04546 =
         0.08613   -0.00067   -0.00438    0.00378
N22   3    0.403414    0.844924    0.922065    11.00000    0.05654    0.04081 =
         0.10660   -0.01621    0.00219   -0.00514
N20   3    0.277200    0.840733    0.729530    11.00000    0.03965    0.04265 =
         0.09030   -0.00573    0.00623   -0.00183
N13   3    0.331603    0.907580    0.601774    11.00000    0.05274    0.04246 =
         0.10797    0.00593   -0.00581   -0.00472
N14   3    0.356396    0.887174    0.492429    11.00000    0.02841    0.05680 =
         0.10654    0.01670    0.00163    0.00209
O5    4    0.407390    0.927813    0.763067    11.00000    0.04075    0.06535 =
         0.13065    0.00478    0.00146   -0.00617
O9    4    0.426673    0.624995    0.478586    11.00000    0.03169    0.04923 =
         0.11519   -0.00375   -0.00948   -0.00269
C34   1    0.358950    0.734469    0.927982    11.00000    0.04307    0.06597 =
         0.07761   -0.00914    0.00789   -0.01167
N4    3    0.532067    0.617674    0.724961    11.00000    0.02455    0.02969 =
         0.12919   -0.00340    0.00477   -0.00333
N7    3    0.465575    0.679310    0.408592    11.00000    0.04001    0.04776 =
         0.11346    0.00658   -0.00593   -0.00532
N27   3    0.507264    0.637788    0.843545    11.00000    0.03610    0.04143 =
         0.12287   -0.00874    0.00376   -0.00739
C2    1    0.580268    0.630518    0.621876    11.00000    0.03101    0.03456 =
         0.12201   -0.00396   -0.00307    0.00401
AFIX  13
H2    2    0.603193    0.607088    0.601844    11.00000   -1.20000
AFIX   0
N10   3    0.460066    0.794435    0.378653    11.00000    0.03159    0.05083 =
         0.14348    0.02445    0.00473    0.00170
C14   1    0.419474    0.774270    0.340144    11.00000    0.03037    0.06338 =
         0.09618    0.00220    0.00197    0.00584
AFIX  13
H14   2    0.424359    0.773101    0.286974    11.00000   -1.20000
AFIX   0
N15   3    0.275447    0.840041    0.600614    11.00000    0.03821    0.04714 =
         0.09330    0.00290    0.00514   -0.00379
N8    3    0.506974    0.637487    0.484244    11.00000    0.02803    0.04647 =
         0.13789    0.01943    0.00004   -0.00052
C22   1    0.276943    0.804669    0.551802    11.00000    0.02819    0.05072 =
         0.08303    0.02511    0.00079    0.00087
C8    1    0.541921    0.664469    0.445006    11.00000    0.02219    0.03649 =
         0.11725   -0.00636    0.00516   -0.00658
AFIX  13
H8    2    0.565649    0.643208    0.421796    11.00000   -1.20000
AFIX   0
C25   1    0.369783    0.907773    0.778738    11.00000    0.04576    0.04251 =
         0.10836   -0.01909   -0.00236   -0.00372
N28   3    0.464166    0.677057    0.925442    11.00000    0.03233    0.05711 =
         0.09121    0.00190    0.00174   -0.00823
C38   1    0.512496    0.691738    0.939696    11.00000    0.03264    0.04000 =
         0.11054   -0.00140   -0.01230    0.00042
AFIX  13
H38   2    0.522250    0.683054    0.989607    11.00000   -1.20000
AFIX   0
N3    3    0.533209    0.617906    0.604775    11.00000    0.03191    0.03777 =
         0.11922    0.00168   -0.00374   -0.00587
N21   3    0.459676    0.793784    0.951346    11.00000    0.03111    0.05382 =
         0.09900   -0.01031   -0.00089   -0.00135
N19   3    0.299995    0.821036    0.836537    11.00000    0.04656    0.05131 =
         0.09574   -0.01979    0.01138    0.00397
N17   3    0.355013    0.888235    0.836580    11.00000    0.04504    0.05223 =
         0.11245   -0.01520   -0.00373   -0.00497
N2    3    0.592672    0.679995    0.722994    11.00000    0.03764    0.02489 =
         0.11293   -0.00626   -0.00141   -0.00770
N6    3    0.565575    0.701594    0.488864    11.00000    0.03947    0.03404 =
         0.10816    0.00411    0.00350   -0.00867
C10   1    0.461083    0.645187    0.459528    11.00000    0.03157    0.04065 =
         0.11565   -0.00713   -0.01226    0.00114
C37   1    0.554436    0.744743    0.867444    11.00000    0.03955    0.03583 =
         0.10711    0.00142   -0.01476   -0.00339
N18   3    0.331628    0.906380    0.729412    11.00000    0.04123    0.05159 =
         0.10844   -0.00618   -0.00383   -0.00678
O6    4    0.480140    0.860943    0.887540    11.00000    0.03420    0.06376 =
         0.15267   -0.00025   -0.00512   -0.00481
C42   1    0.519898    0.601405    0.793578    11.00000    0.03318    0.03675 =
         0.12502    0.00542    0.00278   -0.00870
AFIX  23
H42A  2    0.546936    0.583471    0.813437    11.00000   -1.20000
H42B  2    0.493000    0.579252    0.789012    11.00000   -1.20000
AFIX   0
N23   3    0.402744    0.730562    0.959329    11.00000    0.03714    0.06522 =
         0.10977   -0.01654   -0.00478   -0.01258
C21   1    0.289896    0.884915    0.571168    11.00000    0.03576    0.04731 =
         0.12343    0.01022    0.00053    0.00342
AFIX  13
H21   2    0.262688    0.907437    0.569971    11.00000   -1.20000
AFIX   0
C17   1    0.382185    0.890341    0.424703    11.00000    0.05468    0.05745 =
         0.09569    0.01558   -0.00212   -0.00412
AFIX  23
H17A  2    0.360278    0.900268    0.386095    11.00000   -1.20000
H17B  2    0.407194    0.914631    0.428948    11.00000   -1.20000
AFIX   0
C1    1    0.601465    0.705403    0.666740    11.00000    0.03155    0.03130 =
         0.11177   -0.00989   -0.00196   -0.00048
C20   1    0.306149    0.872471    0.493617    11.00000    0.02674    0.04679 =
         0.09983    0.01300   -0.00056   -0.00533
AFIX  13
H20   2    0.287056    0.889382    0.456450    11.00000   -1.20000
AFIX   0
C30   1    0.299586    0.795979    0.903702    11.00000    0.03040    0.05614 =
         0.11863   -0.01875   -0.00137   -0.00159
AFIX  23
H30A  2    0.278621    0.768172    0.898782    11.00000   -1.20000
H30B  2    0.285711    0.816818    0.940836    11.00000   -1.20000
AFIX   0
N9    3    0.403560    0.845219    0.405565    11.00000    0.01803    0.06174 =
         0.11189    0.00816   -0.00129    0.00629
C4    1    0.506842    0.606466    0.664065    11.00000    0.02841    0.02985 =
         0.12890   -0.00270   -0.00038    0.00127
N11   3    0.346096    0.782059    0.403068    11.00000    0.04015    0.04488 =
         0.09069    0.00569   -0.00385   -0.00755
C13   1    0.451238    0.835300    0.413988    11.00000    0.02618    0.06451 =
         0.11074    0.01297    0.00063    0.00859
C41   1    0.606264    0.692387    0.796435    11.00000    0.03049    0.03276 =
         0.11609   -0.00433   -0.00068   -0.00750
AFIX  23
H41A  2    0.625819    0.721379    0.795540    11.00000   -1.20000
H41B  2    0.625639    0.666596    0.816988    11.00000   -1.20000
AFIX   0
C36   1    0.426042    0.685956    0.972834    11.00000    0.05165    0.06168 =
         0.10741   -0.00568   -0.00582   -0.01369
AFIX  23
H36A  2    0.437975    0.685735    1.022821    11.00000   -1.20000
H36B  2    0.402647    0.660134    0.968236    11.00000   -1.20000
AFIX   0
C24   1    0.248405    0.837437    0.665812    11.00000    0.03378    0.05476 =
         0.09596    0.01054    0.00712   -0.00184
AFIX  23
H24A  2    0.230882    0.807174    0.666700    11.00000   -1.20000
H24B  2    0.224939    0.863371    0.666189    11.00000   -1.20000
AFIX   0
C40   1    0.464040    0.644416    0.870100    11.00000    0.04505    0.04584 =
         0.10807   -0.00825   -0.00448   -0.00728
C35   1    0.508393    0.779908    0.965779    11.00000    0.03572    0.06065 =
         0.12239   -0.02523   -0.01462    0.00053
AFIX  23
H35A  2    0.529346    0.807124    0.955748    11.00000   -1.20000
H35B  2    0.511475    0.772126    1.017412    11.00000   -1.20000
AFIX   0
C5    1    0.605043    0.692778    0.533050    11.00000    0.03645    0.04449 =
         0.10809   -0.00004    0.00945   -0.00232
AFIX  23
H5A   2    0.624077    0.722043    0.536292    11.00000   -1.20000
H5B   2    0.624899    0.668367    0.509837    11.00000   -1.20000
AFIX   0
C6    1    0.518740    0.599841    0.533656    11.00000    0.04003    0.03041 =
         0.12315    0.00966   -0.01799   -0.00270
AFIX  23
H6A   2    0.544765    0.580758    0.513156    11.00000   -1.20000
H6B   2    0.490978    0.578923    0.539532    11.00000   -1.20000
AFIX   0
C31   1    0.450697    0.837072    0.919624    11.00000    0.04696    0.03769 =
         0.10286   -0.02695   -0.00095   -0.00186
C32   1    0.377594    0.809883    0.966411    11.00000    0.04342    0.06131 =
         0.09216   -0.02150    0.00959   -0.00836
AFIX  13
H32   2    0.362555    0.824556    1.009594    11.00000   -1.20000
AFIX   0
C15   1    0.381071    0.811682    0.363267    11.00000    0.02713    0.05867 =
         0.08901    0.01442    0.00768    0.00309
AFIX  13
H15   2    0.366194    0.826701    0.320229    11.00000   -1.20000
AFIX   0
C27   1    0.307379    0.870995    0.835737    11.00000    0.04571    0.05489 =
         0.09429   -0.01948    0.00360    0.01311
AFIX  13
H27   2    0.288100    0.886740    0.873854    11.00000   -1.20000
AFIX   0
C7    1    0.556335    0.744984    0.460090    11.00000    0.03053    0.04406 =
         0.11249    0.01564    0.01887    0.00535
C28   1    0.277370    0.805534    0.779966    11.00000    0.03892    0.04604 =
         0.09466    0.00834    0.01122   -0.00106
C12   1    0.425954    0.687555    0.357612    11.00000    0.03917    0.04813 =
         0.09471   -0.00285   -0.01425   -0.00007
AFIX  23
H12A  2    0.438553    0.686910    0.308014    11.00000   -1.20000
H12B  2    0.403056    0.661291    0.362213    11.00000   -1.20000
AFIX   0
C3    1    0.581239    0.630373    0.705015    11.00000    0.02658    0.02517 =
         0.10811   -0.00560    0.00051   -0.00513
AFIX  13
H3    2    0.604946    0.607627    0.724764    11.00000   -1.20000
AFIX   0
C23   1    0.330114    0.934789    0.663758    11.00000    0.05647    0.04091 =
         0.11893    0.00640   -0.01607   -0.00729
AFIX  23
H23A  2    0.300786    0.953844    0.663633    11.00000   -1.20000
H23B  2    0.357221    0.956891    0.663675    11.00000   -1.20000
AFIX   0
C18   1    0.300190    0.796427    0.422622    11.00000    0.03743    0.07601 =
         0.07206   -0.00740   -0.00657   -0.00375
AFIX  23
H18A  2    0.279631    0.768261    0.426716    11.00000   -1.20000
H18B  2    0.287085    0.816955    0.384455    11.00000   -1.20000
AFIX   0
C11   1    0.507395    0.779327    0.361782    11.00000    0.03336    0.05289 =
         0.13373    0.02467    0.00931    0.00158
AFIX  23
H11A  2    0.529108    0.806526    0.367045    11.00000   -1.20000
H11B  2    0.508485    0.768987    0.311007    11.00000   -1.20000
AFIX   0
C26   1    0.290476    0.885427    0.761566    11.00000    0.03883    0.04196 =
         0.09098   -0.01124    0.00573    0.00011
AFIX  13
H26   2    0.263341    0.908002    0.763814    11.00000   -1.20000
AFIX   6

O2W   4    0.486870    0.946687    0.667501    11.00000    0.06807    0.15501 =
         0.21183    0.06590    0.00789   -0.01380
H2WA  2    0.470138    0.927202    0.693172    11.00000   -1.50000
H2WB  2    0.510371    0.954446    0.695221    11.00000   -1.50000
AFIX   0

C19   1    0.367741    0.910354    0.556261    11.00000    0.03629    0.04439 =
         0.11970   -0.00343   -0.00590   -0.00058
C29   1    0.383896    0.889768    0.899976    11.00000    0.03029    0.04117 =
         0.12208   -0.01992   -0.01436    0.00307
AFIX  23
H29A  2    0.364722    0.902560    0.939973    11.00000   -1.20000
H29B  2    0.410269    0.912049    0.891469    11.00000   -1.20000
AFIX   0
C39   1    0.542704    0.663935    0.882021    11.00000    0.04716    0.04478 =
         0.12381   -0.00696   -0.00047    0.00291
AFIX  13
H39   2    0.566428    0.642604    0.905094    11.00000   -1.20000
AFIX   0
C9    1    0.513983    0.691542    0.389264    11.00000    0.04694    0.05340 =
         0.10660    0.00492   -0.00200   -0.00317
AFIX  13
H9    2    0.522407    0.683063    0.338716    11.00000   -1.20000
AFIX   0
C33   1    0.418808    0.776667    0.986521    11.00000    0.05560    0.05487 =
         0.08425   -0.02329    0.00144   -0.00886
AFIX  13
H33   2    0.423549    0.775706    1.039730    11.00000   -1.20000
AFIX   0
C16   1    0.359158    0.735267    0.401223    11.00000    0.03993    0.05852 =
         0.07904   -0.00227   -0.00070   -0.00701

AFIX  66
C47   1    0.425927    0.744666    0.667153    11.00000    0.07916    0.21864 =
         0.09095    0.01423    0.00501    0.01958
C52   1    0.402353    0.737574    0.602548    11.00000    0.04368    0.18231 =
         0.08561   -0.00426   -0.00730    0.00087
AFIX  43
H52   2    0.417627    0.744616    0.558389    11.00000   -1.20000
AFIX  65
C51   1    0.356431    0.720178    0.602555    11.00000    0.07821    0.07403 =
         0.10898   -0.02726   -0.01396    0.00780
AFIX  43
H51   2    0.340320    0.715331    0.558401    11.00000   -1.20000
AFIX  65
C50   1    0.334083    0.709875    0.667167    11.00000    0.06813    0.05231 =
         0.11062   -0.00920   -0.00287    0.00875
AFIX  43
H50   2    0.302697    0.697986    0.667172    11.00000   -1.20000
AFIX  65
C49   1    0.357656    0.716967    0.731772    11.00000    0.06849    0.08506 =
         0.11514   -0.02517   -0.00623    0.02778
AFIX  43
H49   2    0.342381    0.709924    0.775931    11.00000   -1.20000
AFIX  65
C48   1    0.403578    0.734362    0.731766    11.00000    0.06519    0.11231 =
         0.07600   -0.00822   -0.00842    0.02007
AFIX  43
H48   2    0.419689    0.739209    0.775921    11.00000   -1.20000
AFIX   0

N5    3    0.523859    0.740899    0.407285    11.00000    0.03663    0.04838 =
         0.13365    0.02549   -0.00132   -0.00648
PART 1
N30A  3    0.471767    0.748003    0.669048    21.00000    0.06444    0.08900 =
         0.11507   -0.00172    0.04236    0.00077
C44A  1    0.491136    0.771961    0.733897    21.00000    0.06448    0.16883 =
         0.10645    0.01323   -0.01285    0.01329
AFIX  23
H44A  2    0.525503    0.765651    0.736256    21.00000   -1.20000
H44B  2    0.476537    0.757561    0.776976    21.00000   -1.20000
AFIX   6

PART 0
O3W   4    0.517298    0.943193    0.822888    11.00000    0.21579    0.13426 =
         0.25520    0.06931   -0.02493   -0.07086
H3WA  2    0.541699    0.945459    0.849334    11.00000   -1.50000
H3WB  2    0.494387    0.941933    0.852477    11.00000   -1.50000
AFIX   0

PART 1
C45A  1    0.491237    0.770147    0.604882    21.00000    0.04972    0.14345 =
         0.09493    0.02150    0.01099    0.01779
AFIX  23
H45A  2    0.476252    0.756391    0.561622    21.00000   -1.20000
H45B  2    0.525613    0.763938    0.602268    21.00000   -1.20000
AFIX   0
C43A  1    0.483723    0.823842    0.737120    21.00000    0.11555    0.14882 =
         0.11690   -0.04129   -0.03191    0.05450
AFIX  23
H43A  2    0.449982    0.830677    0.746499    21.00000   -1.20000
H43B  2    0.502560    0.837372    0.776925    21.00000   -1.20000
AFIX   0
N29A  3    0.497243    0.844383    0.672658    21.00000    0.16362    0.06821 =
         0.18259    0.04207   -0.09511    0.00095
AFIX  23
H29C  2    0.529387    0.844645    0.671837    21.00000   -1.20000
H29D  2    0.487723    0.875077    0.674054    21.00000   -1.20000
AFIX   0
C46A  1    0.482095    0.825723    0.606693    21.00000    0.30136    0.09046 =
         0.13832    0.03481   -0.09786    0.02197
AFIX  23
H46A  2    0.499500    0.841090    0.566923    21.00000   -1.20000
H46B  2    0.447989    0.832149    0.600116    21.00000   -1.20000
AFIX   0
PART 2
N30B  3    0.460444    0.786595    0.667135   -21.00000    0.04556    0.11187 =
         0.12506   -0.05391   -0.00119    0.00392
C44B  1    0.489966    0.783703    0.728027   -21.00000    0.06448    0.16883 =
         0.10645    0.01323   -0.01285    0.01329
AFIX  23
H44C  2    0.510812    0.755710    0.724615   -21.00000   -1.20000
H44D  2    0.470762    0.780999    0.772281   -21.00000   -1.20000
AFIX   0
C46B  1    0.523116    0.834540    0.600495   -21.00000    0.06268    0.25267 =
         0.12481   -0.05922   -0.00796    0.08581
AFIX  23
H46C  2    0.544408    0.823982    0.561481   -21.00000   -1.20000
H46D  2    0.513611    0.867470    0.589900   -21.00000   -1.20000
AFIX   0
N29B  3    0.548433    0.833850    0.666360   -21.00000    0.06276    0.06925 =
         0.21027    0.00969   -0.03012    0.02567
AFIX  23
H29E  2    0.565936    0.860746    0.669339   -21.00000   -1.20000
H29F  2    0.568885    0.809052    0.665467   -21.00000   -1.20000
AFIX   0
C45B  1    0.480304    0.804236    0.600447   -21.00000    0.04972    0.14345 =
         0.09493    0.02150    0.01099    0.01779
AFIX  23
H45C  2    0.455041    0.822154    0.575744   -21.00000   -1.20000
H45D  2    0.487414    0.776424    0.570066   -21.00000   -1.20000
AFIX   0
C43B  1    0.520143    0.830187    0.729629   -21.00000    0.06569    0.06573 =
         0.13594    0.00561   -0.05169   -0.03621
AFIX  23
H43C  2    0.498897    0.857884    0.732945   -21.00000   -1.20000
H43D  2    0.540800    0.830091    0.772541   -21.00000   -1.20000
AFIX   0

PART 1
O15   4    0.592742    0.844535    0.607547    21.00000    0.26878    0.06222 =
         0.29394   -0.02956   -0.06005    0.03297

PART 2
O1W   4    0.595550    0.843140    0.736744   -21.00000    0.15540    0.06748 =
         0.11619   -0.00036   -0.00908   -0.04187
HKLF 4


REM  shelx_b.res in I4
REM wR2 = 0.2229, GooF = S = 1.089, Restrained GooF = 1.102 for all data
REM R1 = 0.0671 for 13710 Fo > 4sig(Fo) and 0.0758 for all 17128 data
REM 938 parameters refined using 140 restraints

END

WGHT      0.1532      2.4671

REM Highest difference peak  0.613,  deepest hole -0.772,  1-sigma level  0.073
Q1    1   0.4151  0.7329  0.6654  11.00000  0.05    0.61
Q2    1   0.1980  0.9947  0.6654  11.00000  0.05    0.47
Q3    1   0.6031  0.8889  0.7384  11.00000  0.05    0.46
;
_shelx_res_checksum              59386
_shelx_fab_file                  
;
0 0 2 -159.5717 410.5887
0 0 4 14.4471 -62.2045
0 0 6 67.3563 30.2922
0 0 8 -33.0613 26.8445
0 0 10 -49.6357 -56.1019
0 0 12 31.9846 -4.8147
0 0 14 -5.3957 19.8906
0 0 16 -12.0503 -21.9833
0 0 18 15.0290 0.4233
0 0 20 -1.4715 5.6434
0 0 22 -2.1803 -0.2358
0 0 24 1.7949 -0.6323
0 1 1 -247.5118 -383.1539
0 1 3 63.4202 7.9453
0 1 5 -65.3209 68.1715
0 1 7 -30.5864 -37.9652
0 1 9 36.8298 1.2307
0 1 11 -12.7392 27.2827
0 1 13 -8.8057 -4.1711
0 1 15 12.2671 -5.2632
0 1 17 -4.3794 8.9507
0 1 19 -2.4791 -2.1511
0 1 21 1.9702 0.9825
0 1 23 -0.9225 2.0673
0 2 0 180.5978 0.0173
0 2 2 59.9666 14.0578
0 2 4 48.1580 57.5230
0 2 6 -15.2946 14.0962
0 2 8 -53.5179 75.1299
0 2 10 -18.1883 -25.3367
0 2 12 -11.6572 -0.5557
0 2 14 6.8024 -0.5221
0 2 16 4.2344 4.9698
0 2 18 -0.7828 1.7959
0 2 20 1.7142 0.8927
0 2 22 -0.4075 -0.5815
0 2 24 2.1580 0.7957
0 3 1 -5.3992 -15.9229
0 3 3 31.3180 -8.1818
0 3 5 28.1084 -24.0371
0 3 7 1.1058 -4.4567
0 3 9 47.0694 18.3040
0 3 11 0.8869 -11.8189
0 3 13 -6.7057 2.9223
0 3 15 2.6268 1.3909
0 3 17 -2.5035 0.7298
0 3 19 -0.5994 -0.1992
0 3 21 0.8147 0.2486
0 3 23 -1.6312 0.5939
0 4 0 39.3449 0.0074
0 4 2 14.6083 17.5807
0 4 4 -47.8964 -91.6409
0 4 6 23.6593 3.6541
0 4 8 -11.0823 -3.0615
0 4 10 11.9572 14.2142
0 4 12 -4.0035 5.5637
0 4 14 -7.4377 13.1809
0 4 16 -3.7335 -8.6635
0 4 18 6.0875 2.6162
0 4 20 -1.2594 2.0732
0 4 22 0.1999 -0.5783
0 4 24 0.3085 0.8679
0 5 1 -27.0626 -86.6076
0 5 3 64.6343 1.5762
0 5 5 -15.6897 89.4779
0 5 7 -8.1707 -3.3252
0 5 9 10.8833 5.2320
0 5 11 -3.6933 6.4656
0 5 13 -1.5955 2.0243
0 5 15 13.7439 1.1015
0 5 17 -3.9605 8.5108
0 5 19 0.6869 -2.8201
0 5 21 2.9169 2.6930
0 5 23 -2.8459 0.4271
0 6 0 83.0251 0.0109
0 6 2 -4.1071 26.9617
0 6 4 -64.8164 -114.7033
0 6 6 57.5000 -6.5522
0 6 8 5.5126 -15.4896
0 6 10 3.4759 5.1328
0 6 12 9.1956 -1.7815
0 6 14 -0.0269 10.2944
0 6 16 -5.3146 -7.3280
0 6 18 3.4679 2.5784
0 6 20 -0.3141 1.6765
0 6 22 -0.9192 -1.9113
0 7 1 4.1866 3.1648
0 7 3 32.0848 -14.6262
0 7 5 6.5461 6.8567
0 7 7 8.5497 16.0901
0 7 9 -3.6326 -2.9174
0 7 11 -1.4799 -6.5352
0 7 13 1.4031 2.5322
0 7 15 6.6209 1.9587
0 7 17 -1.5526 4.9225
0 7 19 -0.0213 -2.0294
0 7 21 1.8890 -0.0975
0 7 23 -1.5999 0.1074
0 8 0 6.9178 -0.0093
0 8 2 21.7772 -19.3324
0 8 4 4.9855 -3.0961
0 8 6 -25.3903 -0.6138
0 8 8 1.9795 -0.3580
0 8 10 8.8723 -6.6773
0 8 12 1.2276 -0.6475
0 8 14 -0.1134 -1.3659
0 8 16 -0.5849 -3.3645
0 8 18 3.0152 0.6940
0 8 20 -1.0108 2.2378
0 8 22 -0.7226 -1.8689
0 9 1 -20.6820 -40.6216
0 9 3 23.3260 -12.6185
0 9 5 -16.2403 18.3267
0 9 7 4.2364 -9.9317
0 9 9 5.9487 7.5470
0 9 11 -14.4793 15.8839
0 9 13 -8.4547 -5.8465
0 9 15 9.5086 1.6417
0 9 17 0.7797 5.5310
0 9 19 -0.3291 -1.4406
0 9 21 1.6962 -0.3492
0 9 23 -1.3847 0.5386
0 10 0 143.5649 -0.0260
0 10 2 -26.0534 31.4831
0 10 4 6.0345 -11.1202
0 10 6 24.4498 7.4781
0 10 8 -12.9817 13.9308
0 10 10 -5.3790 -23.1008
0 10 12 20.3802 -11.6138
0 10 14 -2.0830 13.1534
0 10 16 -10.5348 -8.3844
0 10 18 6.2215 -1.2197
0 10 20 -1.2700 1.3566
0 10 22 -0.2627 -0.0965
0 11 1 9.4071 -8.3775
0 11 3 38.3498 -13.7265
0 11 5 0.5856 1.5749
0 11 7 -10.0091 -24.1416
0 11 9 8.4703 -3.2307
0 11 11 4.7912 6.6832
0 11 13 -12.4171 -7.5455
0 11 15 9.6808 0.6542
0 11 17 -0.0378 6.0164
0 11 19 -1.8319 -4.3388
0 11 21 2.3211 -0.2983
0 11 23 -1.0352 0.6736
0 12 0 -74.8798 -0.0299
0 12 2 -11.4530 16.9426
0 12 4 -5.1859 -16.2809
0 12 6 -16.6725 7.6199
0 12 8 -0.5437 25.7489
0 12 10 4.4027 13.1191
0 12 12 1.2709 -3.8884
0 12 14 -8.2868 8.2638
0 12 16 -2.3277 -2.0345
0 12 18 2.7448 0.8361
0 12 20 -0.4552 2.2678
0 12 22 -0.0083 -0.7094
0 13 1 15.6428 20.1086
0 13 3 44.3968 -13.6409
0 13 5 6.5721 -38.9503
0 13 7 13.3131 0.9719
0 13 9 12.9703 -5.8288
0 13 11 2.0749 1.4200
0 13 13 -6.7921 -9.3771
0 13 15 6.5611 0.4784
0 13 17 1.8416 0.8019
0 13 19 1.0588 -1.1483
0 13 21 -1.0161 0.9235
0 14 0 -16.5763 0.0018
0 14 2 10.7208 -1.8787
0 14 4 -18.8127 -40.5839
0 14 6 28.9445 4.6301
0 14 8 3.3439 -0.4954
0 14 10 -5.5807 -16.1238
0 14 12 16.3783 0.5431
0 14 14 -3.3885 9.1510
0 14 16 -4.0051 -1.7493
0 14 18 -0.1198 -0.7496
0 14 20 -0.3350 -0.7101
0 14 22 0.2634 -0.5864
0 15 1 -26.4860 -42.4782
0 15 3 23.8573 -5.5851
0 15 5 -38.7493 72.9210
0 15 7 -11.8464 -29.1701
0 15 9 14.0332 2.1932
0 15 11 -13.5455 26.1467
0 15 13 -11.4083 -7.3050
0 15 15 7.1411 -1.8647
0 15 17 -1.8804 4.7405
0 15 19 -2.1194 -1.2843
0 15 21 -0.4439 -0.9058
0 16 0 69.2251 0.0177
0 16 2 -12.5112 23.9612
0 16 4 -20.0268 -50.2098
0 16 6 51.4317 0.3696
0 16 8 -3.1010 -0.5500
0 16 10 -8.0345 -9.4388
0 16 12 18.5562 -2.8451
0 16 14 -2.8880 6.4805
0 16 16 -1.3742 -2.9690
0 16 18 2.6040 -2.2468
0 16 20 0.3981 0.3539
0 17 1 10.6910 12.8475
0 17 3 28.3478 5.2871
0 17 5 -8.2108 27.4671
0 17 7 -14.2604 -15.4153
0 17 9 -1.7863 -0.7512
0 17 11 -2.5406 -4.5803
0 17 13 -4.4987 -5.3322
0 17 15 0.3859 -0.3085
0 17 17 1.3597 -0.3018
0 17 19 0.1756 0.4460
0 17 21 -0.0987 0.7111
0 18 0 -37.4100 0.0079
0 18 2 0.1390 8.6451
0 18 4 -13.7752 -16.8521
0 18 6 -0.7955 -8.7420
0 18 8 -2.0542 12.0550
0 18 10 3.9992 5.0450
0 18 12 -2.0413 2.0893
0 18 14 1.6896 -0.3127
0 18 16 0.4313 3.3621
0 18 18 -0.1033 -0.8876
0 18 20 -1.0299 -0.4534
0 19 1 -4.5096 0.1575
0 19 3 30.9361 1.5794
0 19 5 -0.3242 2.9705
0 19 7 3.5867 7.3109
0 19 9 -6.9178 -1.7545
0 19 11 -4.6602 -5.3913
0 19 13 -1.8697 -4.3906
0 19 15 5.9670 -1.5202
0 19 17 -0.4485 3.7449
0 19 19 -0.7289 -1.5241
0 20 0 18.7661 0.0013
0 20 2 -2.3761 19.1463
0 20 4 -14.3757 -21.5018
0 20 6 13.3200 -1.9220
0 20 8 -4.9544 5.6138
0 20 10 -3.9423 -3.9090
0 20 12 6.9023 -0.8541
0 20 14 -3.4494 6.6145
0 20 16 -0.7094 -7.2537
0 20 18 4.5059 -0.5664
0 20 20 0.0703 0.9926
0 21 1 -10.3391 -1.4566
0 21 3 15.2962 -1.6411
0 21 5 -5.9009 16.6238
0 21 7 -10.1234 -18.3385
0 21 9 13.5757 -2.3993
0 21 11 -3.2531 7.4278
0 21 13 -3.4590 -2.9159
0 21 15 -0.6717 0.5303
0 21 17 -2.9003 -1.0789
0 21 19 -1.5866 -2.1412
0 22 0 -7.6246 0.0024
0 22 2 0.7863 -2.3867
0 22 4 3.1052 -1.1990
0 22 6 -2.2694 -2.6869
0 22 8 -2.7838 2.7941
0 22 10 1.6428 4.9140
0 22 12 -1.9108 -0.8150
0 22 14 1.6535 1.0850
0 22 16 2.6077 1.7120
0 22 18 0.1723 0.9007
0 23 1 -4.0299 -2.0781
0 23 3 -7.2122 3.2416
0 23 5 4.9027 -7.3947
0 23 7 3.9878 8.5079
0 23 9 -9.6522 -1.7209
0 23 11 2.7022 -6.7628
0 23 13 2.5461 1.0616
0 23 15 -1.7261 -2.3425
0 23 17 0.3291 -1.5874
0 24 0 22.6924 -0.0176
0 24 2 2.4126 -2.6550
0 24 4 -4.1241 -0.8135
0 24 6 5.8969 -2.2178
0 24 8 2.5164 -9.4050
0 24 10 1.8831 0.6211
0 24 12 -1.1267 1.0381
0 24 14 1.3067 -0.3342
0 24 16 -1.1425 -0.0220
0 24 18 0.3376 -0.5380
0 25 1 -8.7421 -17.1225
0 25 3 0.2373 2.2422
0 25 5 -12.2916 18.4665
0 25 7 -4.4305 -7.0614
0 25 9 -2.7985 -2.7687
0 25 11 0.3221 5.6540
0 25 13 -3.0209 -3.2608
0 25 15 2.7631 -0.5502
0 25 17 -0.4873 0.3260
0 26 0 15.6456 -0.0064
0 26 2 -6.6995 8.1669
0 26 4 -4.6017 -6.5339
0 26 6 9.6018 -0.9021
0 26 8 -1.4177 6.5727
0 26 10 -3.4645 1.1008
0 26 12 2.7322 -4.8820
0 26 14 -0.0801 2.5979
0 26 16 -1.3362 -1.8058
0 27 1 3.3801 8.2580
0 27 3 9.4026 -2.8469
0 27 5 1.7915 0.1079
0 27 7 -7.2389 -6.1283
0 27 9 3.6800 -1.9624
0 27 11 5.3695 -2.7773
0 27 13 -1.7530 -0.3235
0 27 15 0.2267 0.3430
0 28 0 -7.5063 -0.0018
0 28 2 -1.7704 6.3432
0 28 4 -1.7213 -1.3533
0 28 6 -4.3042 -0.8689
0 28 8 -4.5939 8.5508
0 28 10 -2.1465 -0.3440
0 28 12 -3.0354 -0.2011
0 28 14 -0.2853 -1.5992
0 29 1 -9.9602 -14.7205
0 29 3 8.8633 1.7140
0 29 5 -0.9296 -0.7140
0 29 7 1.0811 1.2099
0 29 9 4.2666 -0.8441
0 29 11 0.7887 2.7684
0 29 13 0.4980 0.0865
0 30 0 28.5224 -0.0080
0 30 2 -6.1766 10.5620
0 30 4 -1.0324 -4.8818
0 30 6 3.4024 -1.1720
0 30 8 0.0645 0.1393
0 30 10 -6.2381 -4.1558
0 30 12 3.1648 -0.3886
0 31 1 -6.6363 -8.6620
0 31 3 -0.8703 1.7441
0 31 5 -2.6001 2.0771
0 31 7 -1.8142 -4.6967
0 31 9 5.4838 0.3784
0 31 11 -2.8499 4.4605
0 32 0 -2.5391 0.0029
0 32 2 -0.2234 -3.9506
0 32 4 4.5752 3.0377
0 32 6 -0.0811 0.4153
0 32 8 -1.9695 2.4808
0 32 10 -2.0662 -2.6805
0 33 1 1.5266 3.0304
0 33 3 -3.1578 -0.0728
0 33 5 2.4856 -2.6964
0 33 7 -1.3457 0.1419
0 33 9 1.9244 -0.8728
0 34 0 0.2344 0.0049
0 34 2 0.3767 0.6543
0 34 4 -2.1695 0.3596
0 34 6 1.2307 -0.7275
0 34 8 -1.6201 0.4647
0 35 1 -2.0050 -4.2364
0 35 3 2.5131 0.6333
0 35 5 -0.2054 1.5333
0 35 7 -0.9347 0.1610
0 36 0 0.6299 0.0002
0 36 2 -2.3180 1.7379
0 36 4 -0.8252 -0.8601
1 1 0 196.3894 0.0140
1 1 2 -53.9560 44.6882
1 1 4 -1.3380 -63.2814
1 1 6 74.0295 1.5208
1 1 8 17.4748 -9.9734
1 1 10 6.0638 -6.8428
1 1 12 7.5484 -0.5505
1 1 14 1.6573 9.6774
1 1 16 -4.6141 -3.4397
1 1 18 0.6890 -3.0996
1 1 20 -0.2387 -3.1251
1 1 22 -1.6379 -1.8330
1 1 24 0.9682 -1.5677
1 2 1 48.4142 116.9519
1 2 3 -166.2729 5.2785
1 2 5 -0.8589 -25.6980
1 2 7 0.1000 11.3778
1 2 9 -4.3430 3.1742
1 2 11 3.5072 -17.3646
1 2 13 5.2872 9.7761
1 2 15 -8.5626 -3.3384
1 2 17 2.9438 -6.7616
1 2 19 2.5614 4.8023
1 2 21 -1.0535 0.6165
1 2 23 -1.3065 0.9564
1 3 0 -61.5451 0.0002
1 3 2 27.8471 -108.8037
1 3 4 21.0139 34.6269
1 3 6 -19.5532 2.0023
1 3 8 16.4481 -51.7082
1 3 10 16.1234 4.5313
1 3 12 -7.1688 -1.9289
1 3 14 2.4567 -0.3101
1 3 16 2.9140 -0.8436
1 3 18 -3.9178 -0.9073
1 3 20 1.6132 -4.1059
1 3 22 -1.7519 -0.2618
1 3 24 0.7762 -1.1081
1 4 1 -17.0189 -21.4982
1 4 3 32.3420 13.0277
1 4 5 -56.0139 91.1564
1 4 7 29.9529 46.0643
1 4 9 -70.9879 -0.2371
1 4 11 4.7883 -13.8125
1 4 13 -5.2516 -13.4059
1 4 15 14.9160 -1.5364
1 4 17 -4.6818 5.8502
1 4 19 -1.0909 -1.3044
1 4 21 -0.2038 -0.6704
1 4 23 1.9324 -0.5071
1 5 0 50.8625 -0.0028
1 5 2 -67.3458 58.1977
1 5 4 -76.5447 -98.4865
1 5 6 38.6077 -4.0586
1 5 8 4.4484 2.5914
1 5 10 -4.1685 3.4658
1 5 12 0.4804 0.1834
1 5 14 -6.1578 9.6383
1 5 16 -4.4122 -8.2897
1 5 18 4.0740 -1.1760
1 5 20 -2.4799 -0.1872
1 5 22 -0.3497 -1.1751
1 6 1 27.2029 46.7226
1 6 3 165.1779 6.9792
1 6 5 -53.2811 116.2728
1 6 7 -34.0801 -37.5656
1 6 9 38.1107 -10.6573
1 6 11 0.3606 -2.6710
1 6 13 -12.0788 -10.2022
1 6 15 1.9916 -4.6160
1 6 17 -1.1770 -2.4550
1 6 19 0.3453 -0.4813
1 6 21 1.8914 0.3811
1 6 23 -0.1364 0.6393
1 7 0 -106.0166 0.0154
1 7 2 -20.3680 41.8953
1 7 4 -50.8470 -64.3509
1 7 6 -25.0911 18.6883
1 7 8 -13.2472 31.6373
1 7 10 -7.6080 -2.1423
1 7 12 0.0227 1.7774
1 7 14 -3.0898 11.4920
1 7 16 -1.0388 -0.4835
1 7 18 -0.8568 1.0378
1 7 20 0.6958 -1.2211
1 7 22 -1.3549 0.5133
1 8 1 -16.1305 0.2131
1 8 3 8.0388 3.4949
1 8 5 5.0318 0.7738
1 8 7 20.9377 40.9702
1 8 9 -8.2570 2.9241
1 8 11 -2.8687 -0.6499
1 8 13 -6.2091 -3.0690
1 8 15 6.3214 -2.8541
1 8 17 -3.4033 2.4965
1 8 19 -1.4232 -0.7767
1 8 21 0.5950 0.1373
1 8 23 1.0647 -0.1737
1 9 0 56.2711 0.0171
1 9 2 21.9158 -20.2488
1 9 4 -22.6069 -26.9192
1 9 6 44.4576 4.5567
1 9 8 15.4603 -33.4880
1 9 10 0.2140 1.9283
1 9 12 10.6803 1.7649
1 9 14 -1.6372 7.1557
1 9 16 -4.0123 -5.6005
1 9 18 3.2894 -2.2874
1 9 20 0.6776 1.8102
1 9 22 -1.0921 -1.0634
1 10 1 -27.0237 -40.8802
1 10 3 -46.4812 19.0961
1 10 5 -27.4517 49.3385
1 10 7 -17.6340 -14.0465
1 10 9 -2.5791 4.9164
1 10 11 -9.2393 17.3170
1 10 13 -8.0962 -4.8862
1 10 15 7.0288 -5.0433
1 10 17 -2.0229 6.8863
1 10 19 -3.8947 -1.7549
1 10 21 0.5349 0.6225
1 10 23 0.3736 -1.0781
1 11 0 -18.5340 -0.0119
1 11 2 -1.7082 -7.7284
1 11 4 -3.2298 -1.0652
1 11 6 7.8531 4.9941
1 11 8 -8.7141 9.3530
1 11 10 2.2512 -0.3202
1 11 12 10.7621 -1.3004
1 11 14 -1.2910 8.3165
1 11 16 -1.3901 -1.8435
1 11 18 3.1067 -0.9571
1 11 20 -0.1607 1.1846
1 11 22 0.1093 -0.7314
1 12 1 25.0272 34.2868
1 12 3 37.2730 8.1024
1 12 5 9.1761 -15.9048
1 12 7 -11.2004 10.4798
1 12 9 3.6829 1.6297
1 12 11 -1.1726 -11.5908
1 12 13 -4.0944 -6.4931
1 12 15 1.0689 0.6041
1 12 17 -1.4300 -1.2678
1 12 19 -1.2417 -0.5394
1 12 21 -0.2569 -1.3572
1 13 0 -1.3817 0.0188
1 13 2 -25.4169 37.7785
1 13 4 -0.6922 -3.0327
1 13 6 -51.8249 11.1977
1 13 8 -0.5162 3.8971
1 13 10 -4.1636 -3.4934
1 13 12 4.2300 -1.6502
1 13 14 -1.6152 7.2717
1 13 16 0.2365 0.1974
1 13 18 -0.3256 -0.5191
1 13 20 1.0038 -0.7844
1 13 22 -0.2008 2.0438
1 14 1 -6.1951 -6.0824
1 14 3 27.1067 3.2901
1 14 5 -15.0918 17.0630
1 14 7 -0.7715 10.7711
1 14 9 10.9852 -0.9433
1 14 11 -7.8778 13.1812
1 14 13 -5.4430 -8.6818
1 14 15 4.3450 -2.0915
1 14 17 1.2405 0.5908
1 14 19 -0.6824 0.1487
1 14 21 -0.4339 0.2284
1 15 0 22.3097 0.0096
1 15 2 -6.3233 17.4983
1 15 4 -28.9889 -40.7985
1 15 6 53.4379 -2.6601
1 15 8 -16.5871 30.3899
1 15 10 -15.9774 -17.5259
1 15 12 10.3274 -1.6613
1 15 14 0.0390 7.2002
1 15 16 -3.4712 -2.5028
1 15 18 4.8020 -1.3439
1 15 20 -0.4022 2.0612
1 15 22 -0.7973 0.3218
1 16 1 -24.8384 -24.8244
1 16 3 39.4722 -1.1057
1 16 5 -25.5521 34.9994
1 16 7 -12.0876 -24.5674
1 16 9 19.0353 -4.4742
1 16 11 3.1720 12.0270
1 16 13 -3.8940 -7.8393
1 16 15 6.1152 -1.3670
1 16 17 -1.4088 5.1020
1 16 19 -3.1368 -2.5625
1 16 21 1.2488 -0.3812
1 17 0 7.9130 -0.0188
1 17 2 -7.9548 16.8998
1 17 4 -6.3684 -14.0452
1 17 6 3.1361 2.1903
1 17 8 -2.4255 1.1040
1 17 10 -1.2982 5.1322
1 17 12 2.6848 -0.0472
1 17 14 -3.8625 7.7300
1 17 16 -4.0011 -5.5435
1 17 18 0.6041 -0.5479
1 17 20 0.2419 -0.7259
1 18 1 -3.0479 6.9124
1 18 3 -6.0678 -6.3225
1 18 5 -0.7419 14.9050
1 18 7 -5.5847 -6.1596
1 18 9 7.3742 -0.9458
1 18 11 -0.0422 5.6288
1 18 13 0.6600 0.9209
1 18 15 1.8748 0.8016
1 18 17 -2.6591 -0.5244
1 18 19 1.6907 0.2862
1 18 21 0.0376 0.1468
1 19 0 4.7240 0.0043
1 19 2 1.4136 -7.0686
1 19 4 -7.9805 -7.5397
1 19 6 25.1530 -3.7154
1 19 8 -0.6457 6.5704
1 19 10 -4.1811 -8.5654
1 19 12 4.4464 2.1349
1 19 14 0.2254 0.7277
1 19 16 -1.8027 -3.8264
1 19 18 1.6361 0.5957
1 19 20 -0.6124 0.7183
1 20 1 -12.5140 -19.7911
1 20 3 13.4796 -1.9024
1 20 5 -7.5495 12.9652
1 20 7 -8.9574 -19.1499
1 20 9 12.4054 -1.6958
1 20 11 -1.8852 8.2091
1 20 13 -4.1559 -4.7397
1 20 15 5.4006 1.1417
1 20 17 -3.9906 3.9192
1 20 19 -1.6640 -2.0613
1 21 0 12.6126 -0.0214
1 21 2 -12.9398 31.1855
1 21 4 -6.0760 -1.2227
1 21 6 2.2572 1.6469
1 21 8 -11.0013 27.0382
1 21 10 -8.3374 -6.7412
1 21 12 4.4445 -0.8291
1 21 14 -1.8171 1.9074
1 21 16 0.7201 1.8404
1 21 18 2.9058 -0.4855
1 22 1 -3.3629 -4.1335
1 22 3 11.2095 -2.9250
1 22 5 12.6981 -23.9036
1 22 7 -0.8198 -1.5878
1 22 9 10.5288 -2.1691
1 22 11 3.5981 -3.5533
1 22 13 0.6173 -0.7786
1 22 15 -2.8489 0.2401
1 22 17 1.3214 -1.7315
1 22 19 -0.7722 -0.9771
1 23 0 17.0934 -0.0142
1 23 2 -7.3506 3.5941
1 23 4 10.4552 13.8149
1 23 6 -20.4113 2.4280
1 23 8 4.4594 -3.0896
1 23 10 -1.3561 3.3794
1 23 12 -3.8466 1.3485
1 23 14 -1.1884 -1.6912
1 23 16 0.1716 1.9461
1 23 18 0.8151 -0.6408
1 24 1 -6.9749 -17.5260
1 24 3 -11.3401 1.2763
1 24 5 -2.3305 2.6988
1 24 7 2.8183 0.6716
1 24 9 -0.9205 0.1279
1 24 11 -0.8193 4.6553
1 24 13 1.0471 2.3904
1 24 15 -1.0595 0.7351
1 24 17 -1.0223 1.6454
1 25 0 15.8506 -0.0131
1 25 2 0.2275 -6.6327
1 25 4 -5.0479 -5.8158
1 25 6 26.1965 0.5492
1 25 8 -3.3796 8.8329
1 25 10 -6.7693 -4.8218
1 25 12 6.3727 -3.8760
1 25 14 0.5898 -0.2377
1 25 16 0.4361 -1.6057
1 26 1 -3.6353 -9.2247
1 26 3 3.7320 -0.3383
1 26 5 -5.0712 6.3298
1 26 7 -6.0046 -9.9640
1 26 9 5.9092 -2.3436
1 26 11 1.1567 7.7809
1 26 13 -5.9415 -0.0445
1 26 15 0.9300 0.4704
1 26 17 -1.5478 1.2757
1 27 0 1.2280 -0.0053
1 27 2 -4.0706 6.3227
1 27 4 -3.8347 -0.6254
1 27 6 -6.7716 -1.5583
1 27 8 2.3755 -0.4602
1 27 10 1.1667 3.2062
1 27 12 2.1843 -3.2845
1 27 14 -1.1711 2.8820
1 27 16 -1.1059 -1.9136
1 28 1 -3.9260 -3.6568
1 28 3 8.5416 -2.1633
1 28 5 2.3001 -0.6763
1 28 7 1.4007 3.8916
1 28 9 0.0885 1.3781
1 28 11 -0.4602 -1.5037
1 28 13 0.5992 -0.1064
1 28 15 0.3293 1.4029
1 29 0 11.2535 -0.0077
1 29 2 -6.2547 7.8607
1 29 4 -4.4804 -8.7947
1 29 6 3.6745 -1.1191
1 29 8 -3.5756 4.1772
1 29 10 -1.8451 -5.1022
1 29 12 2.1878 -0.0270
1 29 14 -0.8708 0.0889
1 30 1 -6.1289 -9.5217
1 30 3 11.3057 4.2166
1 30 5 -5.4652 7.6437
1 30 7 -6.9091 -7.6820
1 30 9 10.4889 -2.3093
1 30 11 -2.4301 7.1744
1 30 13 -1.7514 -2.0770
1 31 0 1.0503 0.0003
1 31 2 -2.8569 6.0454
1 31 4 -2.8745 -7.0282
1 31 6 9.3430 0.8257
1 31 8 -7.4614 12.1402
1 31 10 -4.8559 -6.3635
1 31 12 2.9734 -0.3153
1 32 1 -0.6180 1.8430
1 32 3 4.0117 0.5111
1 32 5 -4.1339 2.9825
1 32 7 -0.7078 -6.5670
1 32 9 5.6506 -0.1235
1 32 11 -0.8456 2.5472
1 33 0 7.9244 0.0009
1 33 2 -0.0518 3.0318
1 33 4 -2.3319 -1.3481
1 33 6 2.3844 1.7819
1 33 8 -0.5436 -0.8638
1 33 10 -1.3632 0.0527
1 34 1 -4.6124 -5.1646
1 34 3 2.8185 -2.9740
1 34 5 -3.9094 8.6534
1 34 7 -0.3794 -3.7833
1 34 9 -0.0455 0.9261
1 35 0 5.8061 -0.0079
1 35 2 -2.0950 4.0554
1 35 4 -3.4533 -4.7953
1 35 6 6.0925 0.4122
1 36 1 -0.7566 -2.5866
1 36 3 4.9566 -0.1625
2 1 1 -61.8709 -69.5497
2 1 3 -19.1746 -6.1974
2 1 5 24.1806 -74.6275
2 1 7 20.7276 29.4986
2 1 9 18.9146 -0.7099
2 1 11 5.7158 -9.1298
2 1 13 -3.3118 -4.8478
2 1 15 2.6266 -1.0094
2 1 17 -0.4864 -0.0344
2 1 19 -1.2562 1.7149
2 1 21 -1.4107 -1.2484
2 1 23 1.1153 -0.3643
2 2 0 73.0145 0.0299
2 2 2 112.5600 -116.4214
2 2 4 105.8746 130.7976
2 2 6 -108.6691 21.5836
2 2 8 8.8750 -38.6244
2 2 10 -0.9924 12.7633
2 2 12 -13.2417 6.5530
2 2 14 0.7471 -7.2838
2 2 16 5.1774 4.2950
2 2 18 -3.2074 1.9369
2 2 20 3.7326 -1.0638
2 2 22 -0.2911 3.0935
2 2 24 0.0130 -0.3018
2 3 1 -3.9342 -12.3802
2 3 3 -214.2252 5.7840
2 3 5 27.2455 -26.8381
2 3 7 16.9848 22.5996
2 3 9 10.6974 6.4946
2 3 11 -5.6033 19.3412
2 3 13 12.4193 20.0387
2 3 15 -11.4862 2.7537
2 3 17 0.3707 -7.0308
2 3 19 2.1205 4.9757
2 3 21 -0.6789 -0.6311
2 3 23 -0.0446 0.8135
2 4 0 170.3334 0.0276
2 4 2 41.4068 -59.3095
2 4 4 -1.1201 -33.3981
2 4 6 71.3958 -2.3535
2 4 8 7.3996 -23.0823
2 4 10 -14.4925 -11.5409
2 4 12 12.4720 -0.7120
2 4 14 4.3805 -3.2252
2 4 16 1.3785 -0.2736
2 4 18 -1.4148 2.1858
2 4 20 1.7951 0.5149
2 4 22 -1.9011 1.4348
2 5 1 -61.9928 -131.2752
2 5 3 55.2890 -7.5499
2 5 5 6.6424 16.5267
2 5 7 -2.5642 -3.3832
2 5 9 39.2994 -3.4314
2 5 11 -7.8969 20.7204
2 5 13 -3.3951 0.1756
2 5 15 2.3409 1.9594
2 5 17 -0.3048 2.3821
2 5 19 0.5467 -0.9811
2 5 21 0.3681 1.5770
2 5 23 -0.8166 -0.7425
2 6 0 -21.6161 -0.0047
2 6 2 -49.0206 63.6581
2 6 4 -57.3963 -99.8524
2 6 6 -6.3674 -7.0045
2 6 8 -27.5086 57.3601
2 6 10 -9.2899 -26.9454
2 6 12 10.1840 -6.3449
2 6 14 3.2761 3.0946
2 6 16 5.0445 6.0937
2 6 18 -2.4149 2.1668
2 6 20 -0.4911 -0.7191
2 6 22 0.6966 -0.1086
2 7 1 48.0559 59.8498
2 7 3 88.5948 -8.8910
2 7 5 7.3479 -13.6079
2 7 7 -7.3041 -8.5053
2 7 9 45.7434 -4.9402
2 7 11 2.6186 -7.6805
2 7 13 -1.6360 6.9947
2 7 15 -4.2407 1.6004
2 7 17 4.1949 -4.3099
2 7 19 3.5526 2.5718
2 7 21 -1.7625 -0.5748
2 7 23 -0.1138 -0.9446
2 8 0 -32.7996 -0.0129
2 8 2 6.0261 -32.3001
2 8 4 0.1594 -9.9585
2 8 6 -33.6964 -6.3795
2 8 8 7.4819 -12.0171
2 8 10 12.2918 1.8635
2 8 12 -15.8496 -4.4777
2 8 14 3.8071 -7.4806
2 8 16 -0.1798 -0.1937
2 8 18 -1.1533 0.5963
2 8 20 0.7260 -1.3451
2 8 22 0.5363 1.2715
2 9 1 24.8857 52.0117
2 9 3 -29.8492 -13.2798
2 9 5 -28.7434 47.8593
2 9 7 -6.4182 -8.0989
2 9 9 -28.2036 3.5604
2 9 11 2.1611 -14.4332
2 9 13 11.0112 10.6591
2 9 15 -1.6535 4.0180
2 9 17 1.1475 0.8388
2 9 19 -0.2330 -0.4514
2 9 21 1.7812 0.1797
2 9 23 -1.5294 0.1255
2 10 0 -18.2525 -0.0376
2 10 2 36.8348 -59.8369
2 10 4 18.7230 2.2259
2 10 6 47.5891 7.5487
2 10 8 -4.6341 7.7502
2 10 10 8.5563 -1.6291
2 10 12 -6.4764 -1.6920
2 10 14 2.6223 -9.0074
2 10 16 -0.9500 0.5186
2 10 18 0.4527 0.7649
2 10 20 0.2106 1.4044
2 10 22 0.9693 -0.6898
2 11 1 -1.8148 13.8852
2 11 3 -37.7817 -9.7103
2 11 5 -2.8578 -40.8295
2 11 7 14.0940 -2.5693
2 11 9 -4.5386 8.3857
2 11 11 -0.9341 0.5804
2 11 13 -4.4085 4.0239
2 11 15 -3.0038 0.5641
2 11 17 0.3055 -3.3771
2 11 19 2.9787 0.6248
2 11 21 -0.1320 0.1371
2 11 23 -0.7502 -0.0472
2 12 0 14.8252 -0.0017
2 12 2 6.1868 -7.2424
2 12 4 18.7765 15.0953
2 12 6 -24.1430 6.0105
2 12 8 13.9295 -21.6669
2 12 10 17.2298 3.3287
2 12 12 -6.9896 -5.2206
2 12 14 5.0579 -5.8604
2 12 16 4.7278 1.9155
2 12 18 -3.5197 4.3796
2 12 20 1.4570 -0.9105
2 12 22 -0.9850 0.3031
2 13 1 -27.6873 -49.6453
2 13 3 -11.6909 -2.5250
2 13 5 2.9223 -22.1255
2 13 7 10.7832 19.3079
2 13 9 -8.6983 -1.8254
2 13 11 5.1248 -1.8956
2 13 13 -0.7382 13.2381
2 13 15 -7.8001 1.7660
2 13 17 0.5641 -4.1709
2 13 19 1.9501 -0.9393
2 13 21 -0.2623 -1.1989
2 14 0 53.1866 -0.0195
2 14 2 -13.1551 16.2574
2 14 4 8.0982 -2.3631
2 14 6 -15.8022 9.5010
2 14 8 12.6551 -11.2109
2 14 10 -5.0672 -0.6529
2 14 12 1.1884 -5.5130
2 14 14 0.5657 -4.5181
2 14 16 1.7384 5.2876
2 14 18 -1.1441 -0.6082
2 14 20 -1.0752 -0.4970
2 14 22 -0.5656 -1.3337
2 15 1 -8.1176 -6.2683
2 15 3 25.5568 -4.9183
2 15 5 -1.1581 -10.0824
2 15 7 -4.3108 -16.2507
2 15 9 20.9507 -5.4867
2 15 11 2.1079 1.0029
2 15 13 -5.0638 -3.7556
2 15 15 -2.2045 -1.3480
2 15 17 2.1021 -0.9326
2 15 19 0.0561 -2.6199
2 15 21 -0.3663 0.7069
2 16 0 -37.5278 -0.0266
2 16 2 -5.2355 22.6528
2 16 4 -8.1610 -15.2145
2 16 6 -10.6712 9.0750
2 16 8 -14.4271 24.4916
2 16 10 -6.8939 -0.9470
2 16 12 -0.8199 -3.6424
2 16 14 -1.9655 3.6974
2 16 16 -0.7034 1.2671
2 16 18 2.1170 -0.4470
2 16 20 -0.3496 1.0114
2 17 1 15.7688 31.3248
2 17 3 4.2757 8.0480
2 17 5 3.3886 -9.6148
2 17 7 9.5001 11.1418
2 17 9 -8.1694 1.8392
2 17 11 2.3441 -11.5925
2 17 13 -3.2634 -0.0680
2 17 15 4.8085 -1.4284
2 17 17 -1.3180 -0.2400
2 17 19 0.3763 1.6997
2 17 21 -0.8881 -0.5158
2 18 0 -25.1984 0.0152
2 18 2 18.6476 -40.2064
2 18 4 -1.3084 3.0319
2 18 6 9.2050 -8.1135
2 18 8 1.6184 -12.5907
2 18 10 1.8400 -0.3874
2 18 12 -5.3932 -1.4806
2 18 14 4.6316 -4.0411
2 18 16 3.5632 -1.0159
2 18 18 -2.7073 1.8406
2 18 20 0.3167 -2.1380
2 19 1 14.0157 22.0548
2 19 3 -28.5920 10.2489
2 19 5 -9.2333 40.7942
2 19 7 -13.1115 -9.0430
2 19 9 -3.9665 0.6089
2 19 11 -7.4876 2.8093
2 19 13 2.0076 4.5517
2 19 15 -4.9947 -1.5448
2 19 17 -0.4642 -2.2753
2 19 19 0.9044 0.1726
2 20 0 23.1343 0.0048
2 20 2 -7.8977 3.5870
2 20 4 -7.3637 -10.8423
2 20 6 16.1773 -5.0092
2 20 8 -3.0077 -0.4194
2 20 10 -0.4227 0.0621
2 20 12 5.9486 -0.7367
2 20 14 0.1878 3.8809
2 20 16 -1.4543 -2.1534
2 20 18 2.5753 -0.8297
2 20 20 -0.4457 -0.4503
2 21 1 -21.7496 -27.4698
2 21 3 26.3336 0.2059
2 21 5 4.6904 -8.1838
2 21 7 2.7927 1.3560
2 21 9 1.1340 -3.1389
2 21 11 -0.9841 1.1429
2 21 13 -4.1591 -8.4276
2 21 15 2.4917 -1.8992
2 21 17 0.0063 0.9969
2 21 19 -1.5159 -1.7635
2 22 0 -6.4301 -0.0308
2 22 2 0.7469 7.9447
2 22 4 -1.7215 6.8146
2 22 6 -17.0151 -0.8154
2 22 8 -3.0762 2.8774
2 22 10 1.3769 0.5205
2 22 12 -2.3223 1.6098
2 22 14 -1.2551 0.2324
2 22 16 1.5686 3.2877
2 22 18 -0.7914 -0.8181
2 23 1 4.6495 13.3576
2 23 3 -12.8031 0.3659
2 23 5 3.0382 -6.7387
2 23 7 1.3833 2.0350
2 23 9 1.2129 -1.8690
2 23 11 0.4598 -4.1691
2 23 13 3.0409 0.7510
2 23 15 -4.3934 0.2563
2 23 17 0.7833 -4.0417
2 24 0 6.5872 -0.0253
2 24 2 2.3434 -5.1099
2 24 4 1.9268 1.5938
2 24 6 0.5182 1.4112
2 24 8 -0.1092 -2.2651
2 24 10 -0.6029 -0.0405
2 24 12 -0.0964 -0.7956
2 24 14 0.6813 -1.0800
2 24 16 0.6174 0.4581
2 24 18 -0.1020 0.3742
2 25 1 -3.4700 -0.7208
2 25 3 3.1673 -0.6847
2 25 5 -6.6279 9.6905
2 25 7 -4.2278 -6.4778
2 25 9 -2.5107 -1.0687
2 25 11 0.0663 0.4410
2 25 13 -3.2532 -5.0564
2 25 15 2.3131 0.1214
2 25 17 -1.5648 -0.6158
2 26 0 0.2858 -0.0036
2 26 2 -0.6885 3.0898
2 26 4 -4.0092 -5.7049
2 26 6 4.5421 -1.1530
2 26 8 -0.0660 0.1736
2 26 10 0.9566 1.5858
2 26 12 2.0506 -1.5330
2 26 14 -0.5400 2.7282
2 26 16 -1.3708 -3.1424
2 27 1 2.8629 2.9031
2 27 3 -3.2461 3.1292
2 27 5 0.1234 1.3293
2 27 7 1.9674 10.4807
2 27 9 -10.8139 -0.2352
2 27 11 0.9068 -2.9985
2 27 13 -1.2654 -0.5023
2 27 15 3.0386 -1.1413
2 28 0 -3.8300 -0.0002
2 28 2 3.4050 -10.9311
2 28 4 0.0831 0.2172
2 28 6 1.2211 -4.0662
2 28 8 5.3735 -8.4021
2 28 10 2.8838 2.2323
2 28 12 -3.6119 1.4961
2 28 14 0.3469 -2.8815
2 29 1 2.2694 4.5395
2 29 3 -1.2843 1.4746
2 29 5 -4.3599 8.6437
2 29 7 -3.5722 -4.8193
2 29 9 2.3808 1.5221
2 29 11 -0.7817 0.2122
2 29 13 1.4125 1.9668
2 30 0 -0.8109 0.0166
2 30 2 -5.0682 6.4175
2 30 4 -0.2445 -5.7298
2 30 6 2.9141 -0.1490
2 30 8 -3.0057 7.2201
2 30 10 -5.1489 -2.8451
2 30 12 3.2947 -1.9102
2 31 1 -5.4688 -4.1889
2 31 3 11.5261 -1.2448
2 31 5 0.9996 -5.1323
2 31 7 0.2822 -3.0051
2 31 9 5.8823 -1.3225
2 31 11 2.0167 1.5335
2 32 0 -1.5076 -0.0009
2 32 2 -0.3451 5.3286
2 32 4 -1.5097 -0.6631
2 32 6 -3.8997 2.2136
2 32 8 -2.5864 -2.0608
2 32 10 -1.0474 1.4153
2 33 1 -3.8908 -3.4153
2 33 3 -2.0927 -0.6354
2 33 5 0.0184 -1.2574
2 33 7 4.3067 2.9180
2 33 9 -2.6295 -0.3638
2 34 0 8.0153 -0.0023
2 34 2 0.4183 0.5695
2 34 4 -0.8434 -1.0208
2 34 6 3.4020 1.0930
2 34 8 -1.2069 -2.6020
2 35 1 -1.6265 -1.9062
2 35 3 1.9102 0.8306
2 35 5 -3.9908 4.2984
2 35 7 -1.3386 -2.4358
2 36 0 0.8064 -0.0099
2 36 2 -2.4728 2.4455
2 36 4 -0.6013 -2.3079
3 1 0 -84.9433 0.0140
3 1 2 -48.3515 25.4001
3 1 4 -38.2674 -50.9615
3 1 6 -24.5163 -2.5539
3 1 8 -13.8548 20.5396
3 1 10 8.8533 -4.0041
3 1 12 -5.1257 -2.4524
3 1 14 -3.9361 9.8852
3 1 16 0.5616 -2.3892
3 1 18 1.9639 -2.0259
3 1 20 1.1535 -0.8408
3 1 22 -0.9093 0.1334
3 1 24 -0.7443 -2.2171
3 2 1 68.7132 102.4872
3 2 3 -77.6555 20.3580
3 2 5 1.7959 -6.4145
3 2 7 18.7848 42.2016
3 2 9 -24.4857 2.9637
3 2 11 4.6198 -15.3639
3 2 13 5.5437 3.7531
3 2 15 -3.0646 0.4059
3 2 17 0.3668 -1.7700
3 2 19 0.3082 1.8066
3 2 21 -0.9478 -0.1197
3 2 23 0.2180 -0.8791
3 3 0 -37.8344 0.0203
3 3 2 43.0010 -149.9170
3 3 4 31.2299 41.8337
3 3 6 36.1770 -0.6199
3 3 8 1.2060 -16.5854
3 3 10 -10.1100 -21.2192
3 3 12 -3.6652 0.7764
3 3 14 7.6551 -17.0980
3 3 16 6.7342 5.6256
3 3 18 -7.0373 0.5615
3 3 20 0.3715 -3.4538
3 3 22 -0.6077 -2.4366
3 3 24 1.1263 0.0260
3 4 1 32.6275 43.8252
3 4 3 -47.8827 24.8553
3 4 5 -68.9150 113.9059
3 4 7 -14.6140 -21.1194
3 4 9 -5.6125 1.3559
3 4 11 -12.7340 24.3425
3 4 13 -3.7038 -1.3946
3 4 15 -5.5719 -3.7150
3 4 17 0.4786 -6.2354
3 4 19 1.6466 2.8387
3 4 21 1.0570 -0.6951
3 4 23 -1.1249 1.8149
3 5 0 86.5560 0.0197
3 5 2 -25.2858 34.2967
3 5 4 -13.3095 -16.3713
3 5 6 -20.2722 19.6988
3 5 8 5.6928 -20.9834
3 5 10 -9.1739 -5.6653
3 5 12 13.1425 -2.9993
3 5 14 -1.0763 7.6950
3 5 16 -1.8945 -1.7722
3 5 18 0.3729 -1.7038
3 5 20 0.4172 -1.3484
3 5 22 -0.5674 0.2277
3 6 1 15.2177 7.5446
3 6 3 73.3193 13.1283
3 6 5 -11.8461 29.8695
3 6 7 18.9947 34.8077
3 6 9 -11.2041 6.5591
3 6 11 -1.4243 0.8321
3 6 13 -7.6689 -3.4472
3 6 15 -3.2850 -1.4988
3 6 17 1.0880 -3.1675
3 6 19 -0.7201 0.1982
3 6 21 -0.9038 0.9962
3 6 23 0.3189 -0.9558
3 7 0 -195.9537 -0.0028
3 7 2 33.3352 -84.0705
3 7 4 -27.1018 -50.7206
3 7 6 38.6199 11.0478
3 7 8 -4.8643 10.9991
3 7 10 4.1574 10.3762
3 7 12 -17.9138 4.6089
3 7 14 3.6058 -10.6987
3 7 16 6.7528 8.3354
3 7 18 -5.2138 -2.0863
3 7 20 1.0985 -2.7659
3 7 22 -0.2552 1.5319
3 8 1 89.4924 118.7826
3 8 3 -29.6993 22.9337
3 8 5 -13.5167 39.1364
3 8 7 -7.6278 0.7290
3 8 9 -8.3570 6.0461
3 8 11 8.2423 -18.3233
3 8 13 10.3098 13.8818
3 8 15 -9.2082 1.6175
3 8 17 2.6335 -4.9749
3 8 19 0.2319 3.8195
3 8 21 -2.8243 0.3128
3 8 23 0.8083 -1.5220
3 9 0 -128.9743 -0.0307
3 9 2 21.3900 -30.6608
3 9 4 -28.1976 -43.6484
3 9 6 15.6009 10.8740
3 9 8 1.9777 -10.9951
3 9 10 16.5732 28.9565
3 9 12 -10.5413 7.0506
3 9 14 -2.4210 1.2017
3 9 16 4.2426 1.5611
3 9 18 -2.4599 -1.0849
3 9 20 1.4869 -0.8117
3 9 22 0.0917 -0.1488
3 10 1 47.4432 81.8066
3 10 3 33.0615 4.7213
3 10 5 -10.2991 16.5754
3 10 7 -16.9122 -11.3602
3 10 9 2.2401 0.2029
3 10 11 8.4829 -18.4626
3 10 13 -1.3509 -0.3385
3 10 15 -1.4155 -1.8721
3 10 17 -1.6078 -3.3753
3 10 19 -1.7675 0.2513
3 10 21 -0.0520 -0.5062
3 10 23 -0.9386 -1.3868
3 11 0 -58.0946 0.0057
3 11 2 14.4472 -14.2768
3 11 4 3.8044 -12.5599
3 11 6 -15.4405 7.0784
3 11 8 0.2968 0.5631
3 11 10 2.1216 9.9066
3 11 12 -3.1218 -1.2102
3 11 14 6.7864 4.2074
3 11 16 5.2068 3.4914
3 11 18 -3.0781 1.9584
3 11 20 0.2883 -0.2436
3 11 22 0.1827 -0.5967
3 12 1 -6.5387 -8.4972
3 12 3 -16.8756 10.5871
3 12 5 -9.8797 24.1224
3 12 7 6.0856 36.4647
3 12 9 -32.2045 7.8038
3 12 11 0.1644 -8.3241
3 12 13 2.8379 10.5848
3 12 15 -7.9030 -1.2604
3 12 17 -2.1420 -7.1308
3 12 19 1.6682 1.9854
3 12 21 -0.1887 0.3087
3 13 0 119.8637 0.0229
3 13 2 3.2507 -2.8628
3 13 4 -1.9338 -2.9299
3 13 6 17.3727 -10.8225
3 13 8 17.3540 -34.0969
3 13 10 3.8224 10.3913
3 13 12 -11.3300 0.9084
3 13 14 10.5388 -12.0162
3 13 16 5.9665 5.0408
3 13 18 -1.3294 0.5532
3 13 20 -0.6109 -0.2181
3 13 22 -0.4701 -0.2678
3 14 1 -25.8696 -44.9241
3 14 3 -5.2378 3.2536
3 14 5 -1.8112 8.8008
3 14 7 9.8808 23.6062
3 14 9 -18.7266 -0.0831
3 14 11 4.4255 1.8918
3 14 13 4.9098 3.1538
3 14 15 -8.7828 1.2318
3 14 17 2.5732 -2.6747
3 14 19 -1.2076 1.0947
3 14 21 0.3336 1.0735
3 15 0 -8.1785 -0.0094
3 15 2 -3.0249 11.0902
3 15 4 3.6813 4.6320
3 15 6 -26.2856 6.2436
3 15 8 -6.4446 4.2747
3 15 10 2.4253 6.7537
3 15 12 -0.6823 2.3664
3 15 14 0.7161 1.4579
3 15 16 2.1949 3.9079
3 15 18 -1.3450 0.2973
3 15 20 0.5427 -0.9437
3 16 1 28.8396 56.9370
3 16 3 16.9745 -7.3299
3 16 5 6.7956 -19.3932
3 16 7 0.5610 -6.4124
3 16 9 17.2481 1.2760
3 16 11 4.8495 -11.8038
3 16 13 3.2940 2.4200
3 16 15 -3.7098 0.3091
3 16 17 -0.5329 -3.0751
3 16 19 0.5638 -0.5695
3 16 21 0.3429 -0.4623
3 17 0 -87.1194 -0.0029
3 17 2 19.6949 -32.9386
3 17 4 1.9701 -0.6587
3 17 6 -15.6214 0.5744
3 17 8 3.4573 -6.4790
3 17 10 15.9888 12.4881
3 17 12 -17.5571 5.9911
3 17 14 5.1576 -3.1839
3 17 16 1.1505 0.6116
3 17 18 -1.9013 0.6315
3 17 20 1.1836 -0.0626
3 18 1 5.1125 18.7334
3 18 3 -20.3344 -6.2897
3 18 5 4.2497 -6.3278
3 18 7 14.6417 16.9270
3 18 9 -19.2444 4.1469
3 18 11 7.2536 -12.3697
3 18 13 3.9981 11.1028
3 18 15 -4.1767 0.2509
3 18 17 -1.9537 -2.9903
3 18 19 2.1574 1.8054
3 19 0 15.2603 0.0046
3 19 2 5.0445 -4.2964
3 19 4 -0.0907 1.2702
3 19 6 6.4859 -3.3326
3 19 8 4.9801 -8.1502
3 19 10 2.8944 6.9924
3 19 12 -3.5347 1.1888
3 19 14 3.7358 -3.1507
3 19 16 1.3613 2.0890
3 19 18 -1.5088 0.4805
3 19 20 -0.9687 -1.2012
3 20 1 -8.8469 -17.4973
3 20 3 7.4975 0.6470
3 20 5 -3.3664 7.4693
3 20 7 -4.9637 -10.0426
3 20 9 0.7706 2.2409
3 20 11 1.3866 0.5871
3 20 13 -2.7618 -2.0509
3 20 15 2.1472 -0.8860
3 20 17 -1.8368 1.4247
3 20 19 0.2985 -0.2978
3 21 0 30.9186 0.0064
3 21 2 -10.0349 15.0194
3 21 4 1.4072 -2.1473
3 21 6 1.1567 2.4213
3 21 8 -1.5818 3.7501
3 21 10 -3.1082 -0.3388
3 21 12 2.1763 0.8727
3 21 14 0.1382 3.2846
3 21 16 -2.0221 -0.5227
3 21 18 1.8661 0.1333
3 22 1 2.2182 5.8655
3 22 3 -21.1775 -8.8523
3 22 5 6.2552 -6.7422
3 22 7 2.6187 1.9775
3 22 9 0.1068 1.0627
3 22 11 -0.4685 -2.4189
3 22 13 3.8079 4.9213
3 22 15 -3.6677 -0.5544
3 22 17 2.0582 -1.3865
3 22 19 0.4395 0.8973
3 23 0 -20.3058 0.0067
3 23 2 23.1421 -25.4621
3 23 4 2.1826 25.1137
3 23 6 -2.7258 -0.0723
3 23 8 -0.2749 0.3624
3 23 10 1.5924 1.4687
3 23 12 -7.1664 3.4921
3 23 14 2.5687 -7.4383
3 23 16 3.2319 5.1033
3 23 18 -2.2276 -0.7109
3 24 1 0.5288 1.5890
3 24 3 -8.7989 -7.5064
3 24 5 8.4803 -17.9834
3 24 7 6.4174 4.4242
3 24 9 -2.4896 0.5384
3 24 11 1.8172 -4.2895
3 24 13 0.8459 1.8578
3 24 15 -2.3242 0.9196
3 24 17 1.1467 0.6644
3 25 0 2.6106 0.0012
3 25 2 -5.5462 11.6490
3 25 4 2.2099 5.0115
3 25 6 -18.1296 3.6278
3 25 8 0.2045 -0.5126
3 25 10 4.6150 7.2883
3 25 12 -0.2965 1.3020
3 25 14 -3.0288 3.7413
3 25 16 -1.4755 -1.4603
3 26 1 3.2899 5.4499
3 26 3 1.7641 -0.5852
3 26 5 4.0849 -10.4432
3 26 7 1.4194 1.7277
3 26 9 2.4853 0.8057
3 26 11 0.8384 -4.6842
3 26 13 1.8661 2.9251
3 26 15 -0.4147 0.6786
3 27 0 -14.0460 -0.0084
3 27 2 7.5147 -20.5719
3 27 4 7.6901 9.2962
3 27 6 -8.1085 -2.3569
3 27 8 3.8267 -3.7812
3 27 10 -0.3579 -0.0791
3 27 12 -4.2745 0.4497
3 27 14 3.5895 -4.8524
3 27 16 -0.6091 0.8002
3 28 1 5.0885 7.6512
3 28 3 -24.0845 3.5073
3 28 5 5.0124 -7.0196
3 28 7 4.7832 12.9877
3 28 9 -8.0146 -1.0960
3 28 11 -0.5355 0.8694
3 28 13 3.5227 6.0825
3 28 15 -3.8919 1.4784
3 29 0 2.6870 0.0122
3 29 2 5.9132 -6.3208
3 29 4 1.9840 8.0257
3 29 6 -5.7762 -1.6001
3 29 8 2.4535 -8.3368
3 29 10 2.1006 1.5882
3 29 12 -2.3920 -0.6720
3 29 14 1.6106 -3.9251
3 30 1 -1.6598 1.1422
3 30 3 1.4832 -1.0697
3 30 5 4.3643 -4.8890
3 30 7 1.4590 5.2399
3 30 9 -3.1870 -0.7422
3 30 11 1.1562 -0.2093
3 30 13 -0.6116 0.7049
3 31 0 -2.8434 0.0073
3 31 2 -0.1335 2.7423
3 31 4 1.4000 4.8466
3 31 6 -10.7781 -0.5177
3 31 8 1.4476 -0.7352
3 31 10 -0.3056 3.1764
3 31 12 -1.4185 -0.3757
3 32 1 4.4321 8.4807
3 32 3 -4.0617 0.0201
3 32 5 4.0763 -4.5455
3 32 7 2.5210 4.0047
3 32 9 -2.6092 -0.1148
3 32 11 1.3383 -2.7268
3 33 0 -6.6283 -0.0049
3 33 2 3.3309 -7.2247
3 33 4 3.3671 5.5401
3 33 6 -5.5040 -0.0216
3 33 8 1.9502 -3.7371
3 33 10 0.6138 2.9544
3 34 1 0.1347 0.3240
3 34 3 -2.3904 0.8308
3 34 5 0.6684 -3.2126
3 34 7 2.1259 1.0666
3 35 0 0.9933 -0.0075
3 35 2 -1.1886 1.5692
3 35 4 0.5493 -1.7320
3 35 6 0.8889 1.6359
3 36 1 -0.4318 -1.4532
3 36 3 2.7816 -0.1818
4 1 1 51.4872 108.7168
4 1 3 38.9266 -9.0949
4 1 5 -48.0093 116.7783
4 1 7 -38.0215 -53.1192
4 1 9 37.3880 -5.9677
4 1 11 4.2906 -9.7996
4 1 13 1.2566 -2.6536
4 1 15 2.5367 -2.9612
4 1 17 -0.5492 -0.8131
4 1 19 0.4462 -0.1892
4 1 21 1.6040 1.0539
4 1 23 -0.7755 -0.7486
4 2 0 -137.5683 0.0219
4 2 2 94.4184 -122.0957
4 2 4 -9.1006 -36.7278
4 2 6 29.6058 5.3113
4 2 8 2.5728 -4.4235
4 2 10 0.5396 19.3176
4 2 12 -7.8598 4.4589
4 2 14 1.2817 -0.9545
4 2 16 -0.3224 4.8982
4 2 18 -2.4613 2.3229
4 2 20 1.3271 -0.3314
4 2 22 0.6693 0.9117
4 3 1 -25.6589 -24.5639
4 3 3 -39.3694 -7.3090
4 3 5 18.5183 -51.6487
4 3 7 40.2650 36.3461
4 3 9 -1.4089 -4.9346
4 3 11 3.8960 2.0478
4 3 13 5.2334 -1.4721
4 3 15 -2.7915 0.1347
4 3 17 0.4920 -2.9155
4 3 19 0.9864 1.5377
4 3 21 -0.2240 0.9663
4 3 23 -1.0703 -1.6780
4 4 0 42.7878 0.0338
4 4 2 -11.1062 35.4548
4 4 4 -17.5721 -62.5461
4 4 6 -21.0432 21.0829
4 4 8 -4.7772 -1.1657
4 4 10 -8.3764 -0.8976
4 4 12 17.6210 0.9733
4 4 14 -5.0057 7.1434
4 4 16 0.4095 2.9296
4 4 18 -0.2040 2.3284
4 4 20 1.9356 2.9932
4 4 22 -1.2876 0.2465
4 5 1 -37.6550 -48.2752
4 5 3 28.3056 -15.6177
4 5 5 13.9706 -41.7041
4 5 7 14.6138 13.1841
4 5 9 21.8164 -11.1495
4 5 11 3.0688 8.2251
4 5 13 -0.5899 -6.2786
4 5 15 4.4486 -2.0300
4 5 17 0.9262 3.5747
4 5 19 -3.6294 -1.0237
4 5 21 1.1126 -1.9388
4 5 23 0.0999 -0.2090
4 6 0 83.1633 0.0182
4 6 2 -10.8992 -7.6651
4 6 4 3.2767 -5.5141
4 6 6 -34.9898 -3.1027
4 6 8 17.3427 -35.7514
4 6 10 -4.0001 -5.1585
4 6 12 7.1509 -3.6326
4 6 14 -0.2448 -3.9226
4 6 16 -1.9769 0.7339
4 6 18 2.0054 -0.7243
4 6 20 0.3969 2.0176
4 6 22 0.2402 0.8961
4 7 1 26.4066 35.3764
4 7 3 -86.6448 2.9684
4 7 5 -27.6217 40.1233
4 7 7 -8.8731 -7.3141
4 7 9 -11.8109 -1.1621
4 7 11 -4.5518 9.3531
4 7 13 14.3998 8.7476
4 7 15 -6.8694 4.2730
4 7 17 2.9683 -1.5724
4 7 19 0.6063 1.4319
4 7 21 -0.7125 1.1405
4 7 23 0.1321 -0.9166
4 8 0 -32.4020 -0.0159
4 8 2 15.6846 -88.6428
4 8 4 7.1100 12.9106
4 8 6 47.8883 -18.1451
4 8 8 -1.0551 18.6272
4 8 10 -5.3451 -16.5176
4 8 12 -0.8210 -3.4735
4 8 14 0.6359 -12.8649
4 8 16 0.9345 1.0736
4 8 18 -3.0071 -1.3220
4 8 20 1.8125 -2.6342
4 8 22 2.2239 2.2475
4 9 1 5.8683 0.1930
4 9 3 56.8874 -13.2316
4 9 5 -0.5554 17.2499
4 9 7 -33.1497 -16.0655
4 9 9 13.3937 -7.4442
4 9 11 -1.3041 1.3014
4 9 13 -7.0963 -10.6119
4 9 15 7.3304 2.6257
4 9 17 0.6809 1.4040
4 9 19 0.9869 1.7263
4 9 21 -0.8227 -0.3805
4 9 23 -0.3734 -1.4396
4 10 0 -55.8614 0.0276
4 10 2 -32.4143 56.9916
4 10 4 -38.1455 -38.1614
4 10 6 9.3530 -15.1449
4 10 8 -5.5193 62.9856
4 10 10 1.5256 -5.2260
4 10 12 -1.1843 -2.1224
4 10 14 -6.7365 8.0873
4 10 16 -3.4798 -5.3887
4 10 18 2.8292 0.6087
4 10 20 -0.4265 2.4597
4 10 22 0.6215 0.2498
4 11 1 -7.5676 11.0556
4 11 3 33.1520 -15.7880
4 11 5 -1.2392 -2.6009
4 11 7 -32.9762 -17.0080
4 11 9 33.3082 -12.4104
4 11 11 -0.6036 -3.1929
4 11 13 0.1086 -0.9566
4 11 15 2.4509 1.5084
4 11 17 0.3831 0.8634
4 11 19 0.6093 -3.1174
4 11 21 2.6781 0.8478
4 12 0 81.2723 0.0030
4 12 2 7.3837 21.7237
4 12 4 3.3257 7.7351
4 12 6 1.4936 1.5167
4 12 8 16.3379 -10.0183
4 12 10 0.7557 -6.0226
4 12 12 -3.0721 1.4271
4 12 14 -1.1693 -5.6847
4 12 16 0.0931 0.3779
4 12 18 -1.9485 0.7253
4 12 20 -0.7341 -0.9487
4 12 22 -0.0004 -0.9894
4 13 1 -82.3909 -89.1459
4 13 3 -32.7262 -21.0171
4 13 5 -1.2384 2.9201
4 13 7 2.2433 4.5999
4 13 9 -6.9742 0.1207
4 13 11 -1.5057 3.0159
4 13 13 4.3689 4.4087
4 13 15 -3.8623 -0.7161
4 13 17 1.5872 -1.0897
4 13 19 1.3639 -0.4587
4 13 21 -0.9167 0.6680
4 14 0 85.7799 -0.0077
4 14 2 4.9813 22.2483
4 14 4 0.5869 18.2660
4 14 6 9.9829 -0.9351
4 14 8 1.9318 2.7855
4 14 10 -6.2676 -6.1678
4 14 12 2.0995 -0.9329
4 14 14 -1.5772 -5.3045
4 14 16 -0.3071 2.1614
4 14 18 -0.0984 -1.0591
4 14 20 0.6562 0.5188
4 14 22 0.2703 -0.9564
4 15 1 -12.7350 -3.4972
4 15 3 -17.8462 -0.6496
4 15 5 5.6664 -13.9093
4 15 7 -5.6525 -5.1899
4 15 9 11.2959 -1.4141
4 15 11 -3.6278 -0.3010
4 15 13 -0.2400 -2.0545
4 15 15 -0.3804 -1.1158
4 15 17 -0.1017 -1.6914
4 15 19 0.6293 -0.0592
4 15 21 -0.8208 -0.5601
4 16 0 -16.2737 0.0043
4 16 2 9.0264 -10.9936
4 16 4 7.4524 15.8823
4 16 6 -13.1997 7.8465
4 16 8 -2.5663 7.1106
4 16 10 -4.2895 -8.6763
4 16 12 -3.7933 1.1668
4 16 14 0.8274 -4.6219
4 16 16 0.2984 1.3424
4 16 18 -0.7184 1.6187
4 16 20 -1.1676 -0.2634
4 17 1 7.5869 18.8825
4 17 3 -20.2515 2.8841
4 17 5 5.8286 -8.6186
4 17 7 8.1043 17.4958
4 17 9 -10.4966 1.3241
4 17 11 -3.6778 -11.1650
4 17 13 5.3762 6.8120
4 17 15 -3.1395 -2.0687
4 17 17 1.6877 -0.7405
4 17 19 -0.0659 0.4192
4 17 21 0.3656 0.4805
4 18 0 21.0533 -0.0223
4 18 2 -5.8513 13.0104
4 18 4 0.0006 12.4717
4 18 6 -29.3086 4.7775
4 18 8 6.8625 -19.1103
4 18 10 6.3375 9.9524
4 18 12 -8.1149 -2.8820
4 18 14 3.2146 -3.2329
4 18 16 0.9633 1.5762
4 18 18 0.4061 -0.5942
4 18 20 0.1905 -0.7870
4 19 1 -13.3207 -18.4564
4 19 3 23.1601 4.1220
4 19 5 6.6484 -11.1867
4 19 7 1.1812 3.4860
4 19 9 1.9199 -3.3145
4 19 11 3.7819 -3.5599
4 19 13 -1.9799 -1.4800
4 19 15 -1.8466 -1.3980
4 19 17 1.0888 -1.3853
4 19 19 -0.5776 -0.6485
4 20 0 -12.1240 -0.0228
4 20 2 -11.4277 6.5173
4 20 4 -7.9096 -9.5941
4 20 6 10.5252 -5.8992
4 20 8 -14.0333 24.0142
4 20 10 -2.9563 -7.6816
4 20 12 -0.3151 -1.6160
4 20 14 0.2896 1.8792
4 20 16 0.2006 0.6997
4 20 18 0.3936 -0.2135
4 20 20 -0.2046 0.4129
4 21 1 -1.5460 -0.0174
4 21 3 -3.6444 3.6837
4 21 5 -2.6222 14.3083
4 21 7 -8.8741 -8.9132
4 21 9 11.8806 -0.8822
4 21 11 -2.6635 3.0826
4 21 13 0.1828 1.3384
4 21 15 -1.2730 -3.1556
4 21 17 -0.6556 -0.3231
4 21 19 -0.7284 -0.9961
4 22 0 18.5124 0.0025
4 22 2 15.6934 -16.4499
4 22 4 -0.5228 18.6739
4 22 6 -6.0141 -4.1814
4 22 8 6.5279 -19.3097
4 22 10 2.4057 1.0687
4 22 12 -3.5778 -0.2361
4 22 14 4.2492 -3.3548
4 22 16 -2.0726 0.9394
4 22 18 -1.3208 -1.1431
4 23 1 -3.5596 11.3346
4 23 3 -34.3810 -14.6628
4 23 5 11.6100 -1.8927
4 23 7 10.5893 11.9206
4 23 9 -17.0695 4.0016
4 23 11 -0.0798 -6.4456
4 23 13 2.8911 2.4983
4 23 15 -3.3278 -0.5677
4 23 17 0.4126 -1.7538
4 24 0 -1.4982 -0.0074
4 24 2 7.7384 1.0958
4 24 4 -4.5047 8.4822
4 24 6 -6.9842 -0.5134
4 24 8 -1.2796 -4.7275
4 24 10 4.6722 2.5200
4 24 12 -1.6892 -0.3061
4 24 14 1.6169 -0.7230
4 24 16 -1.0927 0.5600
4 24 18 0.3394 -0.6167
4 25 1 -5.2768 -5.0617
4 25 3 16.0349 -0.6125
4 25 5 0.6034 -5.9846
4 25 7 0.4674 2.4191
4 25 9 1.2455 -1.3230
4 25 11 0.2780 -3.1170
4 25 13 -4.0588 -5.4375
4 25 15 2.7737 -2.7118
4 25 17 0.3778 0.0866
4 26 0 -5.4622 0.0054
4 26 2 -2.9476 5.4543
4 26 4 -1.9584 -6.2051
4 26 6 -5.1664 -0.7906
4 26 8 -0.9343 4.0413
4 26 10 -1.3309 -2.4762
4 26 12 -0.6250 0.7152
4 26 14 0.1999 0.7120
4 26 16 -1.2043 0.3753
4 27 1 6.0349 12.9865
4 27 3 -6.7824 1.5120
4 27 5 -0.0468 0.6256
4 27 7 0.1523 4.8178
4 27 9 0.2421 -1.0618
4 27 11 -0.9809 0.0364
4 27 13 1.2448 1.3792
4 27 15 -2.3345 -1.6145
4 28 0 -8.3918 0.0031
4 28 2 3.7028 -9.9899
4 28 4 4.5558 3.8142
4 28 6 -6.9974 -2.5238
4 28 8 7.6206 -10.7569
4 28 10 0.7445 3.7740
4 28 12 0.2478 0.2763
4 28 14 0.2704 -1.9794
4 29 1 -0.2783 3.2319
4 29 3 0.0074 -0.6116
4 29 5 1.1092 -0.1830
4 29 7 3.8725 6.4730
4 29 9 -10.3385 1.5793
4 29 11 1.7181 -4.0974
4 29 13 0.3652 1.1002
4 30 0 -14.2240 0.0016
4 30 2 3.1311 -3.6295
4 30 4 -3.3705 -2.4948
4 30 6 2.9135 -2.3763
4 30 8 2.2215 -3.9916
4 30 10 2.6650 3.6187
4 30 12 -2.0615 0.1826
4 31 1 5.0699 10.5490
4 31 3 -6.8912 -0.2509
4 31 5 -0.0807 0.8557
4 31 7 0.3234 1.5044
4 31 9 -1.3900 -1.5183
4 31 11 1.1859 -0.0317
4 32 0 -9.5331 0.0116
4 32 2 4.6353 -9.0697
4 32 4 2.2436 4.3618
4 32 6 -2.4701 0.1661
4 32 8 1.5515 -5.4021
4 32 10 -0.7247 1.0208
4 33 1 1.1919 4.8033
4 33 3 -4.5553 -0.7766
4 33 5 3.2356 -4.3230
4 33 7 3.5143 5.8561
4 33 9 -5.6003 -0.3809
4 34 0 -1.8817 -0.0040
4 34 2 -0.5035 4.0317
4 34 4 -0.2381 2.1886
4 34 6 -6.7939 0.4840
4 34 8 0.5867 -3.9804
4 35 1 -1.6299 -0.9038
4 35 3 5.0233 -0.3362
4 35 5 0.3142 -2.3569
4 36 0 0.2028 -0.0018
4 36 2 -1.0164 1.9296
4 36 4 -1.4421 -1.4846
5 1 0 62.0842 0.0114
5 1 2 -3.6275 -31.4792
5 1 4 -56.4913 -42.0183
5 1 6 87.8039 -14.2514
5 1 8 -17.6929 11.5786
5 1 10 -19.1613 -34.0075
5 1 12 5.4880 -3.9056
5 1 14 2.0247 -0.4612
5 1 16 -3.3568 -5.0233
5 1 18 -1.8303 -0.0747
5 1 20 -1.7357 -2.4529
5 1 22 -0.3239 -3.1094
5 2 1 41.9527 55.4541
5 2 3 -45.2811 -3.3340
5 2 5 -15.7560 76.6433
5 2 7 -1.1004 -0.7181
5 2 9 -6.6109 10.8262
5 2 11 -3.1517 9.3049
5 2 13 -1.3600 11.2240
5 2 15 -0.3134 -2.5631
5 2 17 1.8814 0.7964
5 2 19 1.8251 1.6230
5 2 21 0.3568 1.0593
5 2 23 -0.9602 -0.3608
5 3 0 105.7025 0.0075
5 3 2 -53.1701 80.9821
5 3 4 -12.0829 8.0786
5 3 6 -84.4630 11.8848
5 3 8 -0.2909 -22.6951
5 3 10 5.7719 2.9299
5 3 12 -5.8711 -4.9660
5 3 14 -0.8322 0.2325
5 3 16 -2.3434 -2.7176
5 3 18 3.4245 -2.4588
5 3 20 -0.9744 0.1295
5 3 22 0.8629 0.1322
5 4 1 -27.0234 -77.1902
5 4 3 200.6359 8.2088
5 4 5 -4.1372 -4.3445
5 4 7 16.8824 16.2274
5 4 9 17.2687 7.0269
5 4 11 0.2089 -4.0058
5 4 13 -7.2766 -14.4454
5 4 15 7.0062 1.9064
5 4 17 -1.2551 4.2569
5 4 19 -3.5246 -5.2222
5 4 21 3.2653 -0.6413
5 4 23 0.3416 0.2416
5 5 0 -44.2540 0.0316
5 5 2 -24.0823 42.3377
5 5 4 -15.0829 -36.2650
5 5 6 -7.8509 16.6690
5 5 8 -31.1948 55.2465
5 5 10 -12.6330 -14.5992
5 5 12 -0.7617 3.2222
5 5 14 -6.6884 3.7064
5 5 16 -3.2571 -2.8823
5 5 18 5.0414 -1.1719
5 5 20 -1.5840 3.8119
5 5 22 -2.5432 -2.0050
5 6 1 9.3266 -8.3218
5 6 3 -21.8530 13.8213
5 6 5 1.0298 5.7096
5 6 7 6.1764 12.6462
5 6 9 4.4258 8.2147
5 6 11 -3.6949 19.4772
5 6 13 -0.2225 -0.5874
5 6 15 3.1548 -2.9622
5 6 17 -2.0316 1.7863
5 6 19 -0.9233 -2.6024
5 6 21 1.9300 0.7481
5 6 23 -0.3849 1.7158
5 7 0 76.6620 -0.0052
5 7 2 36.6318 -44.3772
5 7 4 17.5066 9.6788
5 7 6 40.0537 13.9123
5 7 8 7.5098 -39.7405
5 7 10 -2.3800 3.2175
5 7 12 12.0495 3.3598
5 7 14 -0.8090 1.1435
5 7 16 -0.9684 -3.3939
5 7 18 0.9522 1.1676
5 7 20 -2.1077 -0.8008
5 7 22 -0.3088 -0.6567
5 8 1 15.5344 0.5325
5 8 3 -44.0333 5.8403
5 8 5 -12.4575 55.5484
5 8 7 -32.4733 -33.6420
5 8 9 8.8089 10.2262
5 8 11 -8.8069 14.8598
5 8 13 1.8015 -2.4916
5 8 15 1.5422 -0.7466
5 8 17 -2.5824 1.2843
5 8 19 -1.1674 -0.8050
5 8 21 -1.3240 1.8853
5 8 23 -0.2429 -1.6552
5 9 0 5.6873 -0.0134
5 9 2 -14.4585 25.9465
5 9 4 -39.3985 -53.2725
5 9 6 61.5154 -14.3704
5 9 8 -19.6202 40.6313
5 9 10 -6.7739 -13.7033
5 9 12 21.9657 4.4533
5 9 14 -5.4145 16.4124
5 9 16 -0.9019 -6.1136
5 9 18 2.3165 -1.1462
5 9 20 -1.0678 0.6291
5 9 22 -0.5523 0.1987
5 10 1 -4.8464 -26.1442
5 10 3 80.8515 -4.9548
5 10 5 -4.2600 37.5183
5 10 7 -27.6450 -22.6980
5 10 9 32.4087 6.3959
5 10 11 -9.0365 9.4950
5 10 13 -10.9905 -16.7788
5 10 15 15.0238 -1.8629
5 10 17 -3.8433 6.7632
5 10 19 -2.9365 -3.1000
5 10 21 1.2437 -0.0027
5 10 23 0.2907 0.2424
5 11 0 9.6579 -0.0097
5 11 2 -0.4417 4.5806
5 11 4 -7.8071 -12.6236
5 11 6 -1.9200 -3.3229
5 11 8 -15.8162 17.7073
5 11 10 -10.5070 -14.6380
5 11 12 11.6851 3.5625
5 11 14 -3.1453 13.4908
5 11 16 -3.1830 -5.7685
5 11 18 4.2923 -2.5611
5 11 20 -3.3097 1.6324
5 11 22 -0.8774 -0.2345
5 12 1 10.3566 7.6800
5 12 3 -10.7272 5.1173
5 12 5 6.0151 -5.9202
5 12 7 7.1458 13.1540
5 12 9 4.1773 4.8068
5 12 11 -1.8255 6.4693
5 12 13 -4.1563 -7.9381
5 12 15 3.9965 -1.8493
5 12 17 0.2336 0.9523
5 12 19 -1.2304 0.9331
5 12 21 -0.8175 0.8002
5 13 0 26.2060 -0.0113
5 13 2 3.0971 4.4399
5 13 4 3.9122 2.4562
5 13 6 -11.4948 -1.8068
5 13 8 -11.5463 6.5249
5 13 10 -3.5598 3.2650
5 13 12 4.5929 1.9919
5 13 14 2.5610 10.0575
5 13 16 -1.9378 1.3955
5 13 18 0.2475 -0.8041
5 13 20 0.0928 -0.2856
5 13 22 0.9197 1.8517
5 14 1 8.7617 15.0188
5 14 3 18.9238 0.0530
5 14 5 2.9224 13.7149
5 14 7 -16.0452 -14.5588
5 14 9 23.9943 0.5335
5 14 11 -0.8693 4.5543
5 14 13 -3.5777 -8.1342
5 14 15 3.7506 -4.2346
5 14 17 -0.9153 2.0107
5 14 19 -2.8621 -1.0753
5 14 21 1.0016 0.4102
5 15 0 -10.4013 0.0106
5 15 2 6.9174 -20.4646
5 15 4 -2.4706 -15.3874
5 15 6 14.7806 -10.0273
5 15 8 -8.1624 11.5970
5 15 10 -5.9043 -9.6953
5 15 12 6.9872 1.9651
5 15 14 1.9372 8.6362
5 15 16 -3.3287 -5.0191
5 15 18 2.2142 -0.0734
5 15 20 0.7446 2.4711
5 16 1 -9.5919 -16.3768
5 16 3 -21.7925 3.3760
5 16 5 -7.7367 7.4676
5 16 7 13.2376 11.7258
5 16 9 0.9021 1.9935
5 16 11 -2.9490 18.6883
5 16 13 -4.0136 -2.0089
5 16 15 4.6460 -1.6193
5 16 17 -3.3508 2.7026
5 16 19 -0.8879 -0.3120
5 16 21 1.3258 0.4881
5 17 0 34.2229 -0.0027
5 17 2 8.2498 -20.8037
5 17 4 5.9306 1.2838
5 17 6 1.6509 0.3409
5 17 8 6.6963 -24.0483
5 17 10 -1.9305 -4.6072
5 17 12 6.7373 0.1773
5 17 14 2.2616 0.0939
5 17 16 -1.6029 -1.7261
5 17 18 0.4693 -1.7070
5 17 20 0.0337 1.1001
5 18 1 -1.4581 -2.7921
5 18 3 4.5869 -7.2214
5 18 5 -2.6848 4.0524
5 18 7 2.9877 -4.1102
5 18 9 0.8368 4.7471
5 18 11 1.2252 3.2141
5 18 13 -1.7861 0.9394
5 18 15 -3.7779 0.7783
5 18 17 -2.0909 -0.1865
5 18 19 -1.7040 -0.8758
5 19 0 -4.8298 -0.0308
5 19 2 -9.0231 28.5952
5 19 4 -10.9854 -17.7013
5 19 6 1.8391 3.0013
5 19 8 -7.6561 21.9013
5 19 10 -7.4790 -2.6268
5 19 12 3.1054 -2.5327
5 19 14 0.1404 3.0750
5 19 16 0.5694 1.5754
5 19 18 2.3321 0.3446
5 19 20 -0.1879 1.4901
5 20 1 -0.9047 2.5488
5 20 3 29.6085 -10.3254
5 20 5 -3.8186 3.8590
5 20 7 -11.8206 -15.4096
5 20 9 22.4840 -0.1912
5 20 11 -0.9386 4.7755
5 20 13 -6.9087 -4.5360
5 20 15 4.2504 -1.0907
5 20 17 -1.6284 0.7288
5 20 19 0.0178 -0.1881
5 21 0 2.2079 0.0107
5 21 2 2.8812 4.1710
5 21 4 -9.7714 -10.5703
5 21 6 12.4114 -0.6815
5 21 8 -4.4125 10.1032
5 21 10 -4.5638 -7.2854
5 21 12 3.6858 -0.1121
5 21 14 0.7347 5.5065
5 21 16 -1.1994 -2.6848
5 21 18 1.3560 1.2286
5 22 1 -2.4271 -7.7968
5 22 3 -9.4060 -3.5361
5 22 5 -3.4955 4.1763
5 22 7 6.0542 8.3480
5 22 9 -12.9472 3.1696
5 22 11 -0.1846 -1.1800
5 22 13 -3.4028 1.2812
5 22 15 2.9176 -2.3284
5 22 17 -0.9693 2.4567
5 22 19 1.0889 0.6732
5 23 0 6.7052 0.0111
5 23 2 7.0120 -7.7896
5 23 4 -0.9248 5.0431
5 23 6 1.6973 0.9788
5 23 8 2.1988 -11.5657
5 23 10 6.7584 8.6259
5 23 12 -0.7258 1.2753
5 23 14 1.4179 2.3164
5 23 16 -0.8505 -1.7657
5 23 18 -0.9737 0.5404
5 24 1 1.3545 -0.3995
5 24 3 7.4823 -3.0619
5 24 5 -6.9940 14.1867
5 24 7 -9.5019 -13.7882
5 24 9 8.5227 0.8182
5 24 11 -2.2315 2.0099
5 24 13 -2.2278 0.8923
5 24 15 0.4532 -1.0980
5 24 17 -0.4162 1.2866
5 25 0 18.5707 0.0158
5 25 2 -10.2866 14.3059
5 25 4 -9.8525 -18.0989
5 25 6 14.9149 -1.8487
5 25 8 -5.3176 16.1409
5 25 10 -8.9461 -8.6236
5 25 12 7.5373 -0.7181
5 25 14 -0.2231 5.8641
5 25 16 -2.2914 -1.1429
5 26 1 -12.4810 -24.5883
5 26 3 18.4306 1.1531
5 26 5 -6.3215 6.9964
5 26 7 0.1188 -1.1861
5 26 9 7.3313 -2.0411
5 26 11 -2.8056 7.8679
5 26 13 -3.2593 -3.2085
5 26 15 3.6133 0.3296
5 27 0 13.1138 0.0079
5 27 2 -4.6108 8.8508
5 27 4 -3.5747 -6.8447
5 27 6 -0.3689 2.7983
5 27 8 -4.3122 0.1340
5 27 10 -1.7013 -2.1384
5 27 12 0.6016 0.3172
5 27 14 -0.1740 0.2556
5 27 16 -0.7290 -0.2371
5 28 1 0.5849 1.9425
5 28 3 7.0242 1.3736
5 28 5 -1.8348 -3.5772
5 28 7 1.0800 -3.5446
5 28 9 1.9756 -0.1454
5 28 11 0.3008 -0.8270
5 28 13 0.4742 0.0556
5 28 15 -0.5006 1.0092
5 29 0 -1.2618 0.0016
5 29 2 -3.4496 7.9130
5 29 4 0.5082 -4.2544
5 29 6 -2.6428 4.2025
5 29 8 -5.5745 4.5776
5 29 10 -1.5686 -0.4567
5 29 12 0.1367 -0.9057
5 29 14 -0.1854 0.5305
5 30 1 -2.0252 -0.4975
5 30 3 4.7510 -0.1488
5 30 5 -2.0760 1.7315
5 30 7 -0.6259 -3.4287
5 30 9 4.3446 -0.2747
5 30 11 -1.2631 3.2909
5 30 13 -0.4120 -0.2496
5 31 0 6.0357 0.0048
5 31 2 3.5829 -3.4248
5 31 4 0.4651 1.7603
5 31 6 1.6703 0.2007
5 31 8 -0.2459 -0.4232
5 31 10 -4.5502 -2.8245
5 31 12 2.2800 -1.0483
5 32 1 -2.3809 -3.1313
5 32 3 -5.8428 0.6576
5 32 5 -0.0880 0.8279
5 32 7 1.3300 2.8118
5 32 9 -1.8497 -0.4909
5 32 11 -0.5352 3.9362
5 33 0 5.0897 0.0069
5 33 2 -0.2455 1.2982
5 33 4 0.2920 1.2136
5 33 6 -2.8619 -2.0600
5 33 8 3.9762 -2.7577
5 33 10 1.0768 3.3044
5 34 1 -0.9801 -0.3225
5 34 3 5.4694 -1.6705
5 34 5 2.0005 -0.5174
5 34 7 -1.7266 1.7741
5 35 0 -1.4089 0.0077
5 35 2 -2.0498 3.4395
5 35 4 -1.1299 -2.3946
5 35 6 -1.3339 0.3666
5 36 1 0.1333 -1.4336
5 36 3 2.2823 0.7507
6 1 1 -67.5601 -61.6975
6 1 3 -27.5529 -13.0470
6 1 5 -40.0640 94.8954
6 1 7 18.5101 10.3782
6 1 9 -28.8947 4.0320
6 1 11 -8.0895 16.0216
6 1 13 -2.2877 -3.8757
6 1 15 4.7196 -2.8594
6 1 17 -3.3078 0.9964
6 1 19 -0.0328 1.7637
6 1 21 0.7469 0.9709
6 1 23 0.0345 0.0937
6 2 0 -77.8654 -0.0021
6 2 2 102.3642 -116.9725
6 2 4 -28.8985 -33.9505
6 2 6 68.6168 6.4211
6 2 8 0.9970 -37.3205
6 2 10 12.1270 11.3232
6 2 12 0.3218 -0.8800
6 2 14 5.5541 -7.5155
6 2 16 2.0954 4.7798
6 2 18 -3.7329 1.4063
6 2 20 1.5723 -0.3890
6 2 22 -0.2369 0.3633
6 3 1 4.6251 56.4786
6 3 3 4.7164 -26.5210
6 3 5 3.5168 9.9629
6 3 7 9.1837 -1.0706
6 3 9 -2.5716 3.2584
6 3 11 10.5817 -18.9272
6 3 13 5.6413 8.1097
6 3 15 -7.9848 -0.1561
6 3 17 1.0907 -2.1285
6 3 19 -1.7844 0.2545
6 3 21 -0.0639 0.7081
6 3 23 0.6714 -1.5779
6 4 0 -5.0718 -0.0297
6 4 2 -52.2059 105.5073
6 4 4 -66.8511 -110.6746
6 4 6 -27.8577 16.1129
6 4 8 -8.9704 -1.2282
6 4 10 6.6028 10.5021
6 4 12 9.4285 -0.9910
6 4 14 -11.2703 9.7707
6 4 16 -1.6064 -0.6469
6 4 18 3.4463 2.1799
6 4 20 0.0974 3.2213
6 4 22 -0.8841 0.8440
6 5 1 8.5338 41.5179
6 5 3 64.7043 -13.7039
6 5 5 -16.8226 10.8246
6 5 7 -6.8586 -24.0872
6 5 9 29.1188 -3.5586
6 5 11 0.5511 2.6420
6 5 13 1.1012 -14.1607
6 5 15 7.3060 -0.7791
6 5 17 -1.9804 1.7742
6 5 19 -0.8411 -1.9745
6 5 21 2.0908 -0.6432
6 5 23 -0.0223 0.5147
6 6 0 -108.3485 0.0083
6 6 2 20.7890 -62.0480
6 6 4 -8.3932 2.9879
6 6 6 7.6451 -5.4690
6 6 8 -6.9790 11.4382
6 6 10 -6.2870 -5.3268
6 6 12 4.4556 -5.3096
6 6 14 1.3292 -0.8932
6 6 16 -2.2428 2.7025
6 6 18 -1.3848 3.6531
6 6 20 1.2802 1.2636
6 6 22 -0.3434 -0.8743
6 7 1 8.0053 28.9722
6 7 3 -16.8909 -11.9230
6 7 5 -6.5986 -1.3504
6 7 7 6.4146 5.6039
6 7 9 -34.4136 -0.5237
6 7 11 8.9083 -5.6747
6 7 13 -0.7045 -2.3529
6 7 15 -1.2157 -5.1482
6 7 17 -0.8804 -2.5308
6 7 19 0.0813 -0.2368
6 7 21 1.5267 -0.6636
6 7 23 -0.6639 -0.4076
6 8 0 -2.2146 0.0319
6 8 2 -13.5349 9.1577
6 8 4 -3.9812 14.4997
6 8 6 -2.3792 3.3431
6 8 8 -2.0874 -2.4299
6 8 10 12.3574 9.6026
6 8 12 -3.1060 -0.0891
6 8 14 -0.5760 -3.4780
6 8 16 -2.2465 0.5651
6 8 18 2.2838 0.0313
6 8 20 0.5320 2.4937
6 8 22 2.2521 0.5749
6 9 1 -10.8868 -19.4392
6 9 3 13.4217 -4.0144
6 9 5 -7.6189 15.1797
6 9 7 -18.2316 -19.5053
6 9 9 13.7318 3.1382
6 9 11 -6.9248 13.9422
6 9 13 -6.0521 -9.9742
6 9 15 4.4185 -0.1719
6 9 17 -1.1512 1.7274
6 9 19 -1.5872 -0.6449
6 9 21 1.1691 0.0415
6 9 23 0.0690 -0.6998
6 10 0 68.8528 0.0210
6 10 2 -12.7737 0.6597
6 10 4 6.3695 15.2532
6 10 6 19.6461 3.1232
6 10 8 -2.7448 0.9209
6 10 10 -12.9421 -22.7984
6 10 12 17.0962 -12.8924
6 10 14 -2.0833 8.3293
6 10 16 -5.3167 -7.9827
6 10 18 2.2582 -1.1608
6 10 20 1.0187 0.3849
6 10 22 -0.6351 0.7932
6 11 1 -10.8264 -20.9010
6 11 3 -80.5181 6.7860
6 11 5 4.8420 -14.1145
6 11 7 1.1743 2.9845
6 11 9 4.3995 1.1041
6 11 11 -0.0400 18.6533
6 11 13 -6.4501 0.4218
6 11 15 4.9201 -0.3614
6 11 17 -0.4662 4.9646
6 11 19 -0.0347 -1.3587
6 11 21 0.0629 0.0158
6 12 0 -36.8547 0.0176
6 12 2 11.7087 -48.7849
6 12 4 26.6420 40.2774
6 12 6 -0.1970 3.8359
6 12 8 5.3748 6.4931
6 12 10 -1.1125 3.6002
6 12 12 -6.0204 -5.1979
6 12 14 -1.6964 -5.0628
6 12 16 0.0843 -1.0052
6 12 18 0.7362 -0.4311
6 12 20 0.3431 -0.5175
6 12 22 0.3555 0.9290
6 13 1 0.4516 18.4050
6 13 3 1.9649 -3.3819
6 13 5 8.1114 -30.0678
6 13 7 -14.5482 -17.1226
6 13 9 14.8812 -9.5268
6 13 11 9.8282 -15.3671
6 13 13 0.0709 -0.0680
6 13 15 0.4805 -2.0216
6 13 17 0.7168 0.4694
6 13 19 0.7047 -2.0636
6 13 21 -1.4649 -1.1083
6 14 0 -13.0665 -0.0062
6 14 2 -9.9975 47.3248
6 14 4 -10.7692 -4.5250
6 14 6 -5.7728 9.3437
6 14 8 -9.5075 40.2465
6 14 10 -7.5354 -7.1915
6 14 12 1.8071 -0.3579
6 14 14 -4.2771 8.9958
6 14 16 -6.7295 -3.5354
6 14 18 2.8545 0.0892
6 14 20 -1.3163 1.5876
6 14 22 -0.0310 -0.0804
6 15 1 -22.9679 -7.3453
6 15 3 12.7704 -7.4893
6 15 5 -9.4377 15.3035
6 15 7 -15.1928 -17.1353
6 15 9 24.3723 -2.0286
6 15 11 -7.4079 9.2014
6 15 13 -7.5494 -5.9625
6 15 15 12.0187 -3.6704
6 15 17 -3.3147 4.3237
6 15 19 -1.2255 -1.1861
6 15 21 0.6961 -0.5119
6 16 0 57.7779 0.0071
6 16 2 2.8909 6.2701
6 16 4 -2.2768 -1.3888
6 16 6 22.8531 6.4754
6 16 8 1.7160 1.1347
6 16 10 -16.1481 -15.3839
6 16 12 12.2301 -7.8102
6 16 14 -1.2205 4.4554
6 16 16 -2.0285 -6.4394
6 16 18 1.3713 0.8164
6 16 20 -0.1836 0.7494
6 17 1 -18.5498 -24.2402
6 17 3 -22.9960 7.0247
6 17 5 -9.3799 14.2131
6 17 7 -1.8384 0.1901
6 17 9 0.9763 -2.0113
6 17 11 -4.5684 17.5858
6 17 13 -1.7031 -3.2785
6 17 15 1.3008 0.6188
6 17 17 -0.0500 -0.5520
6 17 19 -0.5301 1.1661
6 17 21 1.0881 0.9826
6 18 0 15.3563 -0.0057
6 18 2 -3.1317 4.4059
6 18 4 -6.6654 1.4136
6 18 6 13.9132 -0.1184
6 18 8 -4.6175 9.9745
6 18 10 -7.1459 -9.8543
6 18 12 5.4760 -2.9303
6 18 14 -1.0361 -3.5668
6 18 16 1.9197 0.8699
6 18 18 0.4827 0.2769
6 18 20 0.5567 0.3382
6 19 1 -14.1019 -15.7959
6 19 3 25.5242 -4.6157
6 19 5 -3.6718 9.8956
6 19 7 -10.2850 -5.9759
6 19 9 17.2568 -8.8823
6 19 11 0.3405 10.3936
6 19 13 -0.7478 -3.0343
6 19 15 2.0375 -0.9178
6 19 17 -0.8129 2.1740
6 19 19 -1.5769 -1.5524
6 20 0 22.8306 -0.0136
6 20 2 -10.2366 22.5557
6 20 4 -11.8257 -8.0669
6 20 6 -3.7757 1.9368
6 20 8 1.7053 7.2574
6 20 10 -9.8036 -8.9605
6 20 12 5.8308 -4.6910
6 20 14 -2.9396 7.3316
6 20 16 -5.5200 -5.5914
6 20 18 2.0938 -1.3703
6 21 1 -0.2271 -0.6323
6 21 3 2.8677 -0.9995
6 21 5 -6.3329 6.8189
6 21 7 -1.9166 -4.6647
6 21 9 11.2627 -2.7100
6 21 11 -2.5519 4.6356
6 21 13 -0.7218 -3.3087
6 21 15 4.1739 -0.2390
6 21 17 -1.9506 2.3967
6 21 19 -0.4850 -0.1045
6 22 0 -19.1157 -0.0079
6 22 2 -0.8691 -12.9447
6 22 4 1.2611 -2.9969
6 22 6 5.6513 0.5616
6 22 8 -3.2275 9.5011
6 22 10 0.2490 -1.8314
6 22 12 -3.8970 0.6403
6 22 14 1.4740 -3.0197
6 22 16 -1.4143 0.5220
6 22 18 0.0774 -0.5353
6 23 1 3.7012 7.5286
6 23 3 -1.4525 2.1733
6 23 5 1.0709 -5.4895
6 23 7 -3.1816 -3.2338
6 23 9 2.9894 -1.2768
6 23 11 2.0104 -5.6491
6 23 13 0.7697 -0.7175
6 23 15 -1.2361 -0.3458
6 23 17 -0.6177 -1.0556
6 24 0 12.2525 -0.0012
6 24 2 -3.4553 10.4051
6 24 4 -6.6522 -8.7254
6 24 6 8.1461 -4.8295
6 24 8 -5.2404 12.1554
6 24 10 -4.8909 -7.5583
6 24 12 2.4518 -0.5008
6 24 14 -0.0950 0.3621
6 24 16 -1.3568 -2.1939
6 25 1 -18.9007 -24.4124
6 25 3 12.6221 -3.0305
6 25 5 -6.3389 23.3967
6 25 7 -10.1645 -7.9419
6 25 9 13.5220 -1.2849
6 25 11 -5.9317 11.3869
6 25 13 -2.8630 -4.1266
6 25 15 3.6584 -0.8634
6 25 17 -1.3159 0.9763
6 26 0 44.6283 0.0176
6 26 2 -7.3651 15.9427
6 26 4 -9.3384 -10.9475
6 26 6 10.1295 -4.6333
6 26 8 0.5097 -3.6469
6 26 10 -5.2396 -7.7104
6 26 12 6.8965 -0.9075
6 26 14 -0.9149 1.8566
6 26 16 -1.4350 -2.7228
6 27 1 -10.9870 -13.8565
6 27 3 6.1934 -1.7090
6 27 5 -2.4031 5.6867
6 27 7 2.4660 -0.4495
6 27 9 -0.4490 3.2070
6 27 11 -2.0629 1.1114
6 27 13 -0.3141 -0.2605
6 27 15 0.0412 -1.0002
6 28 0 -9.6813 -0.0118
6 28 2 -0.4177 4.2505
6 28 4 -1.6547 -3.6061
6 28 6 2.2799 0.6688
6 28 8 -4.6608 6.9205
6 28 10 -0.0835 -2.1089
6 28 12 0.5874 1.6461
6 28 14 -0.4543 0.0039
6 29 1 -1.2548 1.0408
6 29 3 12.3771 0.2149
6 29 5 -2.9639 -0.6960
6 29 7 -3.2910 -6.5888
6 29 9 10.5695 -1.8238
6 29 11 -0.5852 3.0510
6 29 13 -2.0746 -3.2270
6 30 0 5.2477 0.0008
6 30 2 -6.3155 9.0360
6 30 4 -3.3741 -7.9755
6 30 6 3.5396 -0.8101
6 30 8 -1.2583 6.0973
6 30 10 -4.7107 -4.4155
6 30 12 4.3860 0.0489
6 31 1 -2.2073 -3.2172
6 31 3 1.7749 0.7905
6 31 5 -2.0312 7.5549
6 31 7 -3.9234 -1.5223
6 31 9 1.6873 -1.5672
6 31 11 0.0415 1.7385
6 32 0 -1.1414 0.0066
6 32 2 -0.2292 -2.7021
6 32 4 -1.2471 -3.1481
6 32 6 7.7077 -2.0402
6 32 8 0.2677 1.1343
6 32 10 -0.4023 -0.6648
6 33 1 -0.2582 -0.3440
6 33 3 1.6261 1.7528
6 33 5 -2.2009 3.9491
6 33 7 -3.5977 -0.4974
6 33 9 -0.5827 -0.5088
6 34 0 0.9853 0.0008
6 34 2 -0.9748 3.6189
6 34 4 -2.9545 -3.0453
6 34 6 2.2892 -0.6436
6 34 8 0.6465 0.8268
6 35 1 -1.5000 -1.0023
6 35 3 3.5505 -0.4625
6 35 5 -1.8808 3.1308
6 36 0 3.4002 -0.0017
6 36 2 -1.9916 1.7711
7 1 0 93.5237 0.0016
7 1 2 1.6880 4.1423
7 1 4 12.5467 50.7762
7 1 6 -57.6577 5.9042
7 1 8 16.7765 -26.4611
7 1 10 -1.4414 4.0024
7 1 12 -2.8106 3.8855
7 1 14 -3.0368 -8.2019
7 1 16 2.4717 -1.0477
7 1 18 -1.0255 -1.8074
7 1 20 0.9194 -0.7657
7 1 22 0.6250 0.0819
7 2 1 55.5218 83.9360
7 2 3 -90.6502 -7.4226
7 2 5 37.2870 -60.9704
7 2 7 27.0120 27.7720
7 2 9 -10.8170 3.6011
7 2 11 0.9685 -2.3323
7 2 13 9.9158 9.8432
7 2 15 -10.8695 8.1119
7 2 17 5.6571 -7.3677
7 2 19 2.5548 4.7470
7 2 21 -1.4134 0.4942
7 2 23 -0.4902 -0.8018
7 3 0 -83.6088 -0.0135
7 3 2 51.8955 -82.7365
7 3 4 40.7248 92.1167
7 3 6 -50.5139 -1.3193
7 3 8 -12.9904 22.5349
7 3 10 -4.2330 -7.1640
7 3 12 -18.1328 -1.3204
7 3 14 3.6163 -18.3052
7 3 16 5.2750 7.1878
7 3 18 -5.6718 -1.4664
7 3 20 0.9576 -3.5533
7 3 22 1.1581 0.5146
7 4 1 -19.1253 -57.0593
7 4 3 39.4184 -0.3949
7 4 5 13.8777 10.7074
7 4 7 -8.0401 13.6993
7 4 9 7.4835 -1.4117
7 4 11 0.8889 16.5359
7 4 13 -0.8156 0.3613
7 4 15 5.8802 0.6682
7 4 17 1.1301 2.6999
7 4 19 0.3276 -0.3643
7 4 21 -0.6425 0.0708
7 4 23 0.8322 -0.1506
7 5 0 84.4053 0.0071
7 5 2 -0.7007 13.0665
7 5 4 0.3064 -8.7523
7 5 6 29.9960 -10.5800
7 5 8 6.8081 10.7003
7 5 10 -12.1104 -3.8081
7 5 12 3.7878 0.5542
7 5 14 -4.4890 1.3025
7 5 16 -7.8516 -6.2485
7 5 18 3.7134 -1.3964
7 5 20 -1.3378 0.3002
7 5 22 -0.4291 0.4827
7 6 1 58.9618 65.1162
7 6 3 -49.5322 7.9642
7 6 5 14.8212 1.8733
7 6 7 -40.8549 -18.7842
7 6 9 11.0197 -5.9753
7 6 11 7.2318 -3.4967
7 6 13 12.9521 16.2726
7 6 15 -7.8698 -2.0437
7 6 17 2.3078 -0.6526
7 6 19 0.1815 -0.6127
7 6 21 0.6243 1.1351
7 6 23 -0.6312 -0.6878
7 7 0 -88.8386 0.0115
7 7 2 16.8105 -13.4980
7 7 4 26.3626 16.2462
7 7 6 -29.9291 9.4005
7 7 8 2.0172 10.8206
7 7 10 10.3236 36.7654
7 7 12 -23.4084 0.2881
7 7 14 8.3476 -9.5963
7 7 16 4.0729 8.3090
7 7 18 -3.2922 1.2442
7 7 20 -1.0382 0.9842
7 7 22 -0.8233 -0.1787
7 8 1 -15.3850 -28.7261
7 8 3 37.0365 -7.6667
7 8 5 39.6979 -103.6265
7 8 7 25.8513 28.4793
7 8 9 -17.2647 2.3975
7 8 11 19.3266 -28.1787
7 8 13 7.6512 9.3903
7 8 15 -5.4633 -2.7666
7 8 17 1.6122 -1.6848
7 8 19 -1.0498 -0.9140
7 8 21 0.0128 0.6573
7 8 23 0.0638 -1.6745
7 9 0 68.2449 0.0184
7 9 2 -8.0405 28.5925
7 9 4 28.8719 17.9486
7 9 6 -42.4948 7.5639
7 9 8 -6.2514 -4.1284
7 9 10 -6.2331 2.5598
7 9 12 2.5757 2.7321
7 9 14 1.6704 1.9618
7 9 16 2.9577 0.9607
7 9 18 -1.1989 0.3191
7 9 20 -2.3639 -0.2877
7 9 22 0.3934 0.4114
7 10 1 -13.8747 -35.8918
7 10 3 -60.2941 12.8259
7 10 5 -7.2404 8.5390
7 10 7 -10.1989 -13.2018
7 10 9 12.0574 3.0544
7 10 11 -0.8345 22.5817
7 10 13 -0.7694 2.9943
7 10 15 -1.8667 0.0251
7 10 17 -2.7576 -2.9776
7 10 19 1.3349 0.8043
7 10 21 -0.7175 0.7449
7 11 0 100.2888 -0.0125
7 11 2 15.4199 -51.4040
7 11 4 35.9539 32.5225
7 11 6 17.5392 -7.8787
7 11 8 -5.1387 -16.1283
7 11 10 -8.1301 0.2884
7 11 12 -0.1796 1.7058
7 11 14 5.2860 -6.7112
7 11 16 3.7395 1.1907
7 11 18 -0.3100 0.5386
7 11 20 -2.5610 -1.4184
7 11 22 -0.6323 1.3356
7 12 1 -2.0706 -28.0022
7 12 3 -28.8814 12.0155
7 12 5 13.4023 -10.4308
7 12 7 6.2700 11.0491
7 12 9 -20.3358 8.3836
7 12 11 5.8627 -15.4975
7 12 13 13.5342 4.2007
7 12 15 -6.9822 3.3471
7 12 17 -0.7793 -1.8342
7 12 19 1.2457 -0.1033
7 12 21 -1.4409 1.4883
7 13 0 33.9597 -0.0134
7 13 2 -19.4356 25.8764
7 13 4 -4.3187 -8.3309
7 13 6 -20.4074 -4.7213
7 13 8 -8.2508 0.7234
7 13 10 11.6288 19.6848
7 13 12 -16.2214 9.5251
7 13 14 1.0805 -2.7754
7 13 16 -0.0863 1.9821
7 13 18 -0.9526 0.1306
7 13 20 -0.8132 -1.4222
7 13 22 0.9839 2.9582
7 14 1 -12.0657 -27.1828
7 14 3 55.9843 -2.9671
7 14 5 3.6105 3.1204
7 14 7 -3.7064 -0.8971
7 14 9 15.3916 -1.4608
7 14 11 -0.4556 -3.7842
7 14 13 0.5321 -6.6839
7 14 15 5.6541 -5.2935
7 14 17 1.5668 2.2460
7 14 19 0.8480 0.3546
7 14 21 -0.0876 1.8811
7 15 0 5.2958 -0.0120
7 15 2 -6.3102 4.9686
7 15 4 -17.0149 -30.1964
7 15 6 17.3367 -7.7682
7 15 8 -12.4338 16.5047
7 15 10 -5.1379 -12.6911
7 15 12 5.0172 3.3354
7 15 14 0.7079 8.4313
7 15 16 -4.4212 -3.2251
7 15 18 -1.0973 -0.3558
7 15 20 -0.8705 -0.3969
7 16 1 6.8267 5.4438
7 16 3 6.0089 1.5830
7 16 5 -9.3305 21.4470
7 16 7 -9.0699 -10.6567
7 16 9 9.0999 -0.5043
7 16 11 3.1248 5.3718
7 16 13 -1.1992 -0.2570
7 16 15 -1.2001 -0.2226
7 16 17 -2.4004 -2.4634
7 16 19 0.3087 0.4872
7 16 21 0.2176 1.2009
7 17 0 13.4511 -0.0008
7 17 2 -5.6903 -0.6226
7 17 4 5.3226 -1.0370
7 17 6 -15.6148 -4.6467
7 17 8 6.1387 -10.8718
7 17 10 -3.1394 10.3017
7 17 12 -2.6542 -4.7234
7 17 14 0.9237 -1.5159
7 17 16 2.3510 2.2436
7 17 18 -2.5622 -0.1431
7 17 20 0.0245 0.1465
7 18 1 -5.8781 -11.4682
7 18 3 -1.0316 -2.7029
7 18 5 9.1561 -18.2235
7 18 7 13.6534 19.0290
7 18 9 -12.3511 4.9377
7 18 11 7.6549 -1.0374
7 18 13 -0.6086 1.5959
7 18 15 -2.7751 0.7842
7 18 17 -1.2678 -2.7030
7 18 19 -0.1504 1.1103
7 19 0 15.8348 0.0155
7 19 2 4.3621 -1.5875
7 19 4 -4.0233 -6.2994
7 19 6 -0.5113 -0.5008
7 19 8 5.1434 -11.1386
7 19 10 -6.3341 -0.0497
7 19 12 -2.5069 -2.3423
7 19 14 1.3498 -3.3024
7 19 16 -0.4710 -0.9573
7 19 18 1.8971 0.2749
7 19 20 -0.2377 1.0169
7 20 1 -1.5050 -1.7004
7 20 3 -14.2853 -7.6749
7 20 5 -9.4951 12.1918
7 20 7 6.1602 8.5875
7 20 9 -6.3355 1.1048
7 20 11 0.6196 7.3856
7 20 13 -0.4121 3.4881
7 20 15 0.6988 -0.8171
7 20 17 -1.3357 3.1135
7 20 19 -0.2438 0.2205
7 21 0 -10.9388 -0.0041
7 21 2 18.5676 -17.5966
7 21 4 -0.3480 6.1438
7 21 6 0.1502 6.1478
7 21 8 1.8715 -8.5979
7 21 10 -3.1029 -0.4864
7 21 12 0.3295 0.9496
7 21 14 0.9605 -3.4074
7 21 16 1.4504 0.5633
7 21 18 0.0538 0.6856
7 22 1 18.9817 31.8189
7 22 3 -9.7704 -5.6652
7 22 5 0.7942 -8.5865
7 22 7 -1.0843 0.9981
7 22 9 0.0403 0.7388
7 22 11 0.3978 -6.9853
7 22 13 3.3445 2.4711
7 22 15 -6.3522 0.8276
7 22 17 1.1341 -2.4501
7 23 0 -32.0143 -0.0122
7 23 2 4.1132 -2.5543
7 23 4 1.8875 3.2830
7 23 6 -18.4087 -0.2844
7 23 8 1.8255 0.0342
7 23 10 6.2696 9.4957
7 23 12 -5.1426 2.6530
7 23 14 -0.2917 1.0356
7 23 16 2.4239 1.4860
7 23 18 -1.5002 1.3461
7 24 1 -1.3368 -3.0014
7 24 3 16.2968 -0.4898
7 24 5 -0.1286 -0.5285
7 24 7 1.0439 8.0829
7 24 9 -3.9799 0.2755
7 24 11 0.5967 -4.1483
7 24 13 -2.7120 -2.3476
7 24 15 4.3304 -0.3866
7 24 17 -1.6477 0.4852
7 25 0 13.1426 -0.0271
7 25 2 -2.5819 5.4751
7 25 4 -11.7356 -14.0037
7 25 6 14.2573 -6.4564
7 25 8 -1.7763 2.6154
7 25 10 -2.4229 -3.2530
7 25 12 3.3623 0.9930
7 25 14 -0.3147 3.6551
7 25 16 -2.2343 -2.8893
7 26 1 0.1435 -1.2384
7 26 3 -1.9567 -1.6265
7 26 5 -2.1598 17.3450
7 26 7 -5.5012 -3.5911
7 26 9 -1.7712 -0.4502
7 26 11 -1.8596 4.0782
7 26 13 -0.8533 0.3356
7 26 15 1.0964 0.2881
7 27 0 -0.8371 0.0045
7 27 2 3.0345 -4.7226
7 27 4 -0.6321 3.0849
7 27 6 -1.2922 -1.4121
7 27 8 0.4884 -6.1357
7 27 10 0.4338 3.1864
7 27 12 -0.2251 -1.7026
7 27 14 1.4055 -0.9021
7 28 1 2.3745 5.4351
7 28 3 -1.3115 -1.6601
7 28 5 1.6534 -4.0905
7 28 7 2.0257 0.5112
7 28 9 -3.3153 -0.4140
7 28 11 1.0559 -2.1326
7 28 13 0.1118 0.7522
7 29 0 -0.8816 -0.0090
7 29 2 0.1307 3.4444
7 29 4 -2.5016 -4.8489
7 29 6 2.5331 2.8037
7 29 8 -3.4280 4.3625
7 29 10 -3.1545 0.0878
7 29 12 -0.7823 -2.0065
7 29 14 -0.4420 0.4976
7 30 1 -4.3618 -6.9996
7 30 3 9.1333 0.1659
7 30 5 -4.5006 4.7073
7 30 7 -3.2260 -4.9348
7 30 9 4.5711 -2.6822
7 30 11 -0.1246 2.6362
7 30 13 -0.6839 -1.2340
7 31 0 5.5726 0.0008
7 31 2 -2.0148 4.3422
7 31 4 -0.9217 -2.4460
7 31 6 0.6756 -0.2717
7 31 8 -0.8214 2.9832
7 31 10 -0.6283 0.6592
7 31 12 0.1725 -0.3848
7 32 1 0.7456 2.1988
7 32 3 2.2755 -0.0304
7 32 5 -0.1929 -2.0112
7 32 7 -1.1297 -2.4524
7 32 9 0.6200 1.2001
7 33 0 0.7114 0.0050
7 33 2 -1.5199 1.7520
7 33 4 1.7163 -1.1907
7 33 6 -2.3431 1.5342
7 33 8 -0.7342 0.6487
7 34 1 -3.1967 -4.5950
7 34 3 1.7513 -0.5874
7 34 5 -1.1315 -0.3509
7 34 7 0.9161 0.9446
7 35 0 4.3268 0.0008
7 35 2 1.5995 -0.1597
7 35 4 -1.5337 -1.9624
7 36 1 -0.7392 -0.6529
8 1 1 -35.7854 -37.3052
8 1 3 13.9050 6.8674
8 1 5 42.8417 -75.2776
8 1 7 8.0691 30.2408
8 1 9 20.1264 -4.4274
8 1 11 -1.6610 -10.2084
8 1 13 1.8243 0.1702
8 1 15 -8.8158 4.2674
8 1 17 0.2836 -3.8731
8 1 19 -1.5659 1.9349
8 1 21 0.0798 1.3157
8 1 23 0.5718 -0.5779
8 2 0 -18.6822 -0.0284
8 2 2 -11.0971 24.3700
8 2 4 40.2312 39.4379
8 2 6 -128.6493 27.3289
8 2 8 -6.4095 -3.8069
8 2 10 10.4214 10.9743
8 2 12 -0.5583 -2.8523
8 2 14 -4.0808 -3.2068
8 2 16 6.9308 7.6662
8 2 18 -6.4753 0.9510
8 2 20 2.5011 -2.9887
8 2 22 0.7888 1.2366
8 3 1 5.2305 44.1669
8 3 3 -61.4822 0.9379
8 3 5 41.3035 -77.2725
8 3 7 6.5093 1.8102
8 3 9 23.3415 5.4776
8 3 11 4.0535 -11.6157
8 3 13 5.1120 5.8400
8 3 15 -8.3716 -1.3967
8 3 17 1.0254 -5.0543
8 3 19 1.2083 3.3664
8 3 21 -1.8613 2.3775
8 3 23 0.4042 -0.3718
8 4 0 51.0017 0.0010
8 4 2 5.6134 -9.8487
8 4 4 -29.6260 -32.1341
8 4 6 76.1817 -15.4755
8 4 8 -10.3958 19.7111
8 4 10 -7.3135 -8.3678
8 4 12 7.9533 -5.3016
8 4 14 1.4598 1.6705
8 4 16 -5.4886 -1.3376
8 4 18 2.3679 1.5662
8 4 20 0.4540 1.0957
8 4 22 -0.1047 -0.1706
8 5 1 -51.6612 -56.3700
8 5 3 -3.9233 -1.9799
8 5 5 -47.5591 103.3054
8 5 7 -33.1601 -33.0678
8 5 9 -20.9190 -3.1346
8 5 11 -1.4360 12.6549
8 5 13 -0.8036 -6.7210
8 5 15 8.5117 -5.8340
8 5 17 -4.3122 7.6584
8 5 19 -3.7432 -3.0567
8 5 21 1.3101 0.9249
8 5 23 1.2885 -0.7817
8 6 0 -41.1617 -0.0105
8 6 2 2.7944 -33.7697
8 6 4 -5.4425 -0.6481
8 6 6 29.1866 -1.0835
8 6 8 5.7246 -9.3871
8 6 10 11.3859 14.3299
8 6 12 -4.5823 0.6962
8 6 14 1.3917 -9.2183
8 6 16 -1.2884 3.1194
8 6 18 0.8275 1.0183
8 6 20 -0.0075 -0.2257
8 6 22 2.2872 0.5901
8 7 1 55.4547 90.9132
8 7 3 24.7744 2.0471
8 7 5 3.7529 -26.5310
8 7 7 11.5000 4.7575
8 7 9 -23.2032 3.2316
8 7 11 15.7882 -24.2936
8 7 13 3.9035 6.6137
8 7 15 -12.9714 -0.9891
8 7 17 0.8436 -10.9412
8 7 19 3.1491 2.9690
8 7 21 -0.2660 -0.2908
8 7 23 -0.0033 -1.3897
8 8 0 -87.7848 -0.0042
8 8 2 -30.2138 36.7150
8 8 4 -2.3088 11.3148
8 8 6 -76.0316 19.0550
8 8 8 2.0068 -21.0057
8 8 10 22.0581 25.4419
8 8 12 -18.5060 -3.6435
8 8 14 3.2059 -4.6664
8 8 16 2.3614 6.8130
8 8 18 -4.8440 1.8633
8 8 20 2.5310 -0.1531
8 8 22 0.4529 1.0142
8 9 1 -5.8958 -15.5957
8 9 3 42.5428 0.0522
8 9 5 18.2432 -25.0563
8 9 7 21.2749 29.4298
8 9 9 -12.4186 7.6133
8 9 11 -1.4530 -4.5820
8 9 13 0.6132 -5.7741
8 9 15 -1.6671 -0.9206
8 9 17 0.0594 -3.4180
8 9 19 0.5552 0.1611
8 9 21 1.2962 -0.2206
8 10 0 9.7368 0.0470
8 10 2 -11.4382 2.9831
8 10 4 -6.2419 3.7083
8 10 6 22.6610 2.5382
8 10 8 -4.4629 0.1670
8 10 10 -1.6971 -8.7831
8 10 12 5.3492 -2.0787
8 10 14 -2.0046 -4.5112
8 10 16 3.6869 0.8089
8 10 18 -1.0927 2.4304
8 10 20 0.2723 0.5773
8 10 22 -0.1586 -0.3466
8 11 1 -17.5610 -25.8522
8 11 3 -24.4360 -1.1277
8 11 5 10.3683 -5.2803
8 11 7 6.3976 -2.6825
8 11 9 -11.4827 8.2601
8 11 11 3.9960 -4.1966
8 11 13 4.3632 3.8947
8 11 15 -7.9459 1.4876
8 11 17 -0.0087 -2.8786
8 11 19 0.2225 -0.2986
8 11 21 -0.1447 -0.7897
8 12 0 57.6611 -0.0202
8 12 2 -17.6768 30.1297
8 12 4 7.0897 34.4167
8 12 6 -36.1777 7.8070
8 12 8 10.2344 -40.4646
8 12 10 23.1786 23.4659
8 12 12 -15.5895 0.3108
8 12 14 0.2519 -10.4252
8 12 16 2.1354 2.6497
8 12 18 -1.6582 -0.0089
8 12 20 0.8454 -1.2305
8 12 22 0.9065 0.4055
8 13 1 -22.8067 -24.9932
8 13 3 -6.8695 -6.7773
8 13 5 10.3246 -7.2265
8 13 7 15.0048 12.1372
8 13 9 -28.6176 10.0780
8 13 11 11.1881 -24.4106
8 13 13 10.4377 14.9094
8 13 15 -6.4804 1.1999
8 13 17 1.2586 -1.8222
8 13 19 0.8934 1.8421
8 13 21 -1.8973 -0.2719
8 14 0 2.8692 -0.0205
8 14 2 7.2497 -13.4102
8 14 4 -3.7441 4.0584
8 14 6 22.5474 2.9465
8 14 8 7.9092 -3.2563
8 14 10 1.0009 2.3515
8 14 12 -9.4906 -1.7680
8 14 14 3.3420 -8.7765
8 14 16 -1.2556 1.8767
8 14 18 -1.7091 -0.8119
8 14 20 -0.4639 -0.6200
8 15 1 3.4844 18.2150
8 15 3 -30.0647 -1.1833
8 15 5 -8.2501 9.4212
8 15 7 -1.7269 -5.7887
8 15 9 -1.2925 3.2184
8 15 11 -1.3789 3.3650
8 15 13 -0.0461 4.9545
8 15 15 -0.5760 -1.7394
8 15 17 0.4338 -0.1788
8 15 19 0.8623 0.7028
8 15 21 0.2532 0.4616
8 16 0 -26.6393 -0.0119
8 16 2 8.6955 -1.1427
8 16 4 3.3140 14.9889
8 16 6 -11.7927 12.8494
8 16 8 3.6293 -8.6110
8 16 10 9.4241 12.5086
8 16 12 -7.0453 -5.8988
8 16 14 3.3175 -2.4154
8 16 16 2.6640 1.9236
8 16 18 -0.1843 2.4515
8 16 20 0.0209 -0.1979
8 17 1 2.2775 9.7114
8 17 3 13.4152 -2.2664
8 17 5 16.7306 -37.0617
8 17 7 17.5538 27.4242
8 17 9 -27.0686 1.9904
8 17 11 16.9230 -20.6676
8 17 13 -0.2233 8.3854
8 17 15 -2.7386 -0.8554
8 17 17 -0.2752 -4.3333
8 17 19 0.2238 0.4991
8 18 0 -12.7096 0.0138
8 18 2 -8.4761 7.5581
8 18 4 7.8534 13.5666
8 18 6 -42.8223 9.9378
8 18 8 9.2501 -29.0026
8 18 10 17.4471 17.3240
8 18 12 -12.3422 -5.0778
8 18 14 3.3064 -1.3982
8 18 16 2.7545 1.8154
8 18 18 -2.6764 1.5311
8 18 20 0.5848 0.1065
8 19 1 10.0108 11.6964
8 19 3 -10.3475 3.8092
8 19 5 -7.0842 6.8913
8 19 7 9.1177 7.1113
8 19 9 -6.9301 5.6338
8 19 11 -0.8396 -0.7816
8 19 13 5.6114 5.0033
8 19 15 -2.8481 0.5569
8 19 17 -0.3754 -2.0693
8 19 19 0.6120 0.1541
8 20 0 -3.5337 0.0100
8 20 2 10.1948 -25.8522
8 20 4 -5.3206 0.7305
8 20 6 15.8364 -0.0646
8 20 8 3.2139 -11.3870
8 20 10 -0.5997 -5.8048
8 20 12 0.1853 -1.3149
8 20 14 2.3245 -6.0654
8 20 16 -1.0693 -0.1887
8 20 18 -1.2421 -0.7193
8 21 1 1.1768 7.4698
8 21 3 -22.6281 -6.9107
8 21 5 4.5577 -5.3573
8 21 7 13.8077 14.6300
8 21 9 -13.0042 1.6347
8 21 11 1.2292 1.9488
8 21 13 2.6921 0.7170
8 21 15 -1.7947 1.3328
8 21 17 -0.6819 0.1182
8 21 19 0.9624 1.7648
8 22 0 -20.3791 -0.0021
8 22 2 9.5080 -12.8622
8 22 4 7.5846 13.5910
8 22 6 -22.4280 3.4318
8 22 8 5.4722 -13.5860
8 22 10 7.0376 6.9548
8 22 12 -7.0821 1.3933
8 22 14 -0.0074 -4.5992
8 22 16 -0.6247 0.8869
8 22 18 -1.3479 0.0128
8 23 1 10.5661 21.2973
8 23 3 -9.6906 1.5807
8 23 5 4.5489 -15.9877
8 23 7 7.2415 9.5224
8 23 9 -4.4145 3.4350
8 23 11 3.5507 -12.9665
8 23 13 5.1955 4.1783
8 23 15 -1.0370 0.5115
8 23 17 0.1625 -0.9537
8 24 0 -10.2727 0.0051
8 24 2 2.0512 -6.2360
8 24 4 5.2971 -2.4907
8 24 6 -8.0412 1.6222
8 24 8 -0.2962 -2.6472
8 24 10 2.4494 1.4170
8 24 12 -6.4627 0.4549
8 24 14 1.0643 -0.1084
8 24 16 -2.2731 -0.6804
8 25 1 -2.1241 2.6817
8 25 3 -4.2057 0.6540
8 25 5 -1.0746 0.4624
8 25 7 0.1657 -2.3112
8 25 9 5.0315 1.8128
8 25 11 -0.3430 1.0533
8 25 13 0.1238 0.1430
8 25 15 1.4276 -1.4567
8 26 0 -11.9286 -0.0089
8 26 2 8.7927 -9.9818
8 26 4 3.7925 9.9260
8 26 6 -2.7706 -3.4384
8 26 8 -2.1504 0.4956
8 26 10 -0.1061 1.1318
8 26 12 -0.9445 -0.3509
8 26 14 0.2624 -1.9036
8 26 16 0.1959 0.1911
8 27 1 4.0413 10.8217
8 27 3 -14.9048 0.5850
8 27 5 9.0668 -12.6727
8 27 7 5.7154 10.1045
8 27 9 -9.1479 1.9523
8 27 11 4.6648 -4.3584
8 27 13 1.3654 4.3159
8 27 15 -1.7650 1.1980
8 28 0 2.2817 -0.0064
8 28 2 3.0219 -6.0182
8 28 4 7.9650 9.3165
8 28 6 -11.9250 -0.1280
8 28 8 5.7867 -12.7331
8 28 10 5.1854 7.3311
8 28 12 -5.3178 0.4814
8 28 14 0.9920 -2.4607
8 29 1 -3.5355 -3.9926
8 29 3 -6.1177 1.2660
8 29 5 -2.4261 2.9694
8 29 7 2.4698 3.3092
8 29 9 -4.4159 1.3891
8 29 11 1.7177 -2.0846
8 29 13 1.4140 3.2703
8 30 0 9.7732 0.0043
8 30 2 -1.2887 0.9214
8 30 4 -0.2609 -2.9353
8 30 6 6.1466 -1.2103
8 30 8 0.9665 2.5386
8 30 10 -1.3655 -2.8848
8 30 12 2.1024 0.9745
8 31 1 -2.0311 -3.9507
8 31 3 0.3220 1.9693
8 31 5 2.2939 -4.0954
8 31 7 -2.1938 3.5290
8 31 9 1.1288 -0.4675
8 31 11 -1.9141 0.0769
8 32 0 -7.2311 0.0075
8 32 2 -1.7621 0.1568
8 32 4 3.7992 3.5468
8 32 6 -7.6505 0.2813
8 32 8 0.7084 0.6556
8 32 10 2.9123 0.9944
8 33 1 4.4967 5.1001
8 33 3 -0.4922 2.8618
8 33 5 0.8015 -3.8831
8 33 7 -0.5473 0.9527
8 33 9 0.6461 0.9316
8 34 0 -0.8447 0.0030
8 34 2 -0.3822 -2.6581
8 34 4 1.5058 0.6789
8 34 6 0.1346 1.0118
8 35 1 -0.1283 1.2995
8 35 3 -3.3839 -0.0752
8 35 5 -1.3109 3.6295
9 1 0 53.4293 -0.0169
9 1 2 -66.8179 94.4157
9 1 4 -19.1733 -27.4352
9 1 6 -31.3798 7.4276
9 1 8 -25.8534 51.7109
9 1 10 -0.8443 -20.8171
9 1 12 2.1196 3.8293
9 1 14 -2.7588 1.0527
9 1 16 1.8443 2.7821
9 1 18 -0.8490 -1.2456
9 1 20 0.4443 -1.5489
9 1 22 0.4005 0.5902
9 2 1 -14.9707 -63.1947
9 2 3 141.5218 0.1835
9 2 5 24.7431 -70.4707
9 2 7 13.3150 0.7778
9 2 9 26.3479 2.2113
9 2 11 2.8313 -13.2805
9 2 13 -3.0409 -3.1346
9 2 15 0.4969 3.1844
9 2 17 4.3458 -3.2814
9 2 19 2.4010 1.6957
9 2 21 -2.1934 -0.5092
9 2 23 0.2348 -1.6164
9 3 0 27.5453 -0.0010
9 3 2 -27.0657 38.3896
9 3 4 28.0927 27.0826
9 3 6 -53.1246 11.9755
9 3 8 -19.5069 23.1051
9 3 10 6.9201 0.3464
9 3 12 -9.1508 3.8088
9 3 14 -1.7630 0.0282
9 3 16 -2.5991 0.6394
9 3 18 0.1785 -0.4865
9 3 20 0.3745 -1.3602
9 3 22 1.6335 0.9100
9 4 1 -11.5108 -32.8717
9 4 3 -2.6430 -1.4665
9 4 5 -10.9445 27.4041
9 4 7 -37.0026 -50.3858
9 4 9 21.5953 0.1054
9 4 11 -8.1306 16.8120
9 4 13 -2.1768 -4.9466
9 4 15 8.7435 -2.0204
9 4 17 -0.3606 5.2109
9 4 19 -2.2231 -1.4318
9 4 21 1.0863 0.1238
9 4 23 -0.5289 -0.2308
9 5 0 111.5166 0.0013
9 5 2 4.5355 19.5042
9 5 4 4.6289 -14.3028
9 5 6 76.6598 -4.0052
9 5 8 -5.8766 20.5120
9 5 10 -12.5514 -3.7538
9 5 12 22.9389 -3.4097
9 5 14 -6.2381 13.2449
9 5 16 -7.3893 -10.2071
9 5 18 5.6624 -2.1593
9 5 20 0.4030 2.9450
9 5 22 -0.0549 0.2113
9 6 1 -13.1357 -26.8411
9 6 3 -29.1926 1.9970
9 6 5 9.4491 -33.6227
9 6 7 -8.2250 2.1965
9 6 9 -20.7813 -2.1240
9 6 11 0.1086 4.6630
9 6 13 0.0696 -2.7035
9 6 15 4.4625 0.9267
9 6 17 0.2648 3.7236
9 6 19 -1.9871 0.5187
9 6 21 -1.9786 1.0322
9 6 23 -0.1241 -2.2667
9 7 0 -59.5975 -0.0298
9 7 2 28.0452 -35.9945
9 7 4 32.3854 12.4053
9 7 6 -13.9756 2.0213
9 7 8 6.1145 -9.4618
9 7 10 5.1512 17.1118
9 7 12 -8.2797 0.8844
9 7 14 2.8140 -7.9990
9 7 16 6.7115 4.4531
9 7 18 -5.3901 1.1175
9 7 20 0.5516 -2.1021
9 7 22 0.6906 1.4007
9 8 1 18.0810 45.6239
9 8 3 -29.3187 -5.4376
9 8 5 3.6073 -14.6216
9 8 7 -9.7159 0.2346
9 8 9 -7.8919 1.8927
9 8 11 5.2763 -9.7102
9 8 13 9.8127 14.3149
9 8 15 -5.9539 0.5092
9 8 17 1.5197 -2.9470
9 8 19 0.0734 1.7869
9 8 21 0.4519 -1.6738
9 9 0 45.4764 -0.0083
9 9 2 11.9306 13.1480
9 9 4 7.0712 5.7444
9 9 6 -20.9557 -10.7449
9 9 8 7.5382 -15.4332
9 9 10 -1.7537 -0.7403
9 9 12 5.8297 6.9435
9 9 14 -0.4395 3.6218
9 9 16 -4.4377 -2.5565
9 9 18 3.3126 -2.1025
9 9 20 -1.6599 3.0344
9 9 22 -1.9868 -0.5595
9 10 1 -29.5673 -26.9693
9 10 3 14.3351 -15.3922
9 10 5 12.9494 -21.9311
9 10 7 -4.4439 -0.1090
9 10 9 8.1487 -2.5759
9 10 11 -4.2528 9.6857
9 10 13 -4.6108 -11.1187
9 10 15 7.1267 -2.7054
9 10 17 -1.4033 4.5021
9 10 19 -1.2824 -3.0565
9 10 21 1.9918 -0.3007
9 11 0 -17.3552 -0.0079
9 11 2 6.3021 11.7833
9 11 4 8.0231 17.4522
9 11 6 -27.1942 -2.7182
9 11 8 -15.9266 24.8270
9 11 10 -4.8918 7.6257
9 11 12 -2.0213 1.2917
9 11 14 3.1285 2.7967
9 11 16 -0.2318 2.8008
9 11 18 0.0711 -0.1151
9 11 20 -0.7622 1.2109
9 11 22 -0.4680 1.1642
9 12 1 6.2770 8.4783
9 12 3 4.0800 -0.2387
9 12 5 26.2181 -40.3781
9 12 7 5.8237 14.5976
9 12 9 -8.1190 -0.5119
9 12 11 9.1328 -18.2808
9 12 13 5.6362 4.0110
9 12 15 -5.2057 -2.1641
9 12 17 1.2008 -4.2176
9 12 19 1.0521 1.3226
9 12 21 0.0902 0.4370
9 13 0 33.5041 -0.0062
9 13 2 6.5622 -13.0863
9 13 4 10.3443 9.7866
9 13 6 -15.5391 -3.1870
9 13 8 -0.7363 -21.1241
9 13 10 7.9623 13.8055
9 13 12 -15.6881 4.1665
9 13 14 5.0046 -9.0604
9 13 16 1.7928 1.7399
9 13 18 -2.3096 0.0075
9 13 20 -0.4211 -0.3426
9 14 1 -0.9900 -6.9991
9 14 3 -40.8804 8.6675
9 14 5 -9.2162 24.2517
9 14 7 -5.3267 2.6313
9 14 9 -7.8197 -2.2842
9 14 11 -0.3531 6.6799
9 14 13 7.4601 2.1252
9 14 15 -3.0593 -0.9090
9 14 17 0.1113 1.0399
9 14 19 -0.8083 0.5411
9 14 21 0.8508 0.7720
9 15 0 37.3513 0.0015
9 15 2 7.3518 -27.3172
9 15 4 11.3049 6.4622
9 15 6 6.8281 -6.6403
9 15 8 2.7433 -12.2616
9 15 10 -8.5523 -4.1099
9 15 12 9.7692 -2.0319
9 15 14 -0.5983 3.2237
9 15 16 -5.2563 -2.1921
9 15 18 1.3502 -2.0073
9 15 20 0.4009 0.4629
9 16 1 -2.2556 -6.8075
9 16 3 1.2167 1.1811
9 16 5 1.9074 -14.0027
9 16 7 9.3637 8.5781
9 16 9 -10.0825 4.0621
9 16 11 3.7083 -1.9031
9 16 13 -2.3620 -6.4453
9 16 15 1.9154 -3.9294
9 16 17 -0.6986 1.2025
9 16 19 -0.5693 -0.6979
9 17 0 -22.2228 0.0068
9 17 2 -12.3670 7.2154
9 17 4 -3.8778 -13.9753
9 17 6 -15.7540 -1.8746
9 17 8 1.1626 -3.3924
9 17 10 7.5566 14.6659
9 17 12 -14.3766 0.8720
9 17 14 1.3529 -1.3744
9 17 16 -0.7682 2.9155
9 17 18 -0.7675 0.9420
9 17 20 -0.3674 0.7620
9 18 1 10.5434 4.4244
9 18 3 15.3290 2.8159
9 18 5 -1.8270 -2.6017
9 18 7 3.1240 6.0718
9 18 9 -4.1558 5.4547
9 18 11 5.3644 -12.1515
9 18 13 3.3813 4.9371
9 18 15 -3.3660 -1.5825
9 18 17 -0.1239 -3.5703
9 18 19 0.5235 0.6177
9 19 0 1.2702 0.0292
9 19 2 -4.6555 -3.7760
9 19 4 -5.8286 -13.3119
9 19 6 7.2332 0.8190
9 19 8 -3.8579 0.6731
9 19 10 -4.5630 -6.6070
9 19 12 1.9237 2.6625
9 19 14 -1.2490 -0.4816
9 19 16 0.4658 0.9220
9 19 18 -0.6535 0.3487
9 20 1 1.3956 -5.0439
9 20 3 -0.4497 -1.8408
9 20 5 -5.6662 15.3598
9 20 7 -5.4745 -5.9227
9 20 9 4.6073 4.0859
9 20 11 -3.3434 6.6428
9 20 13 -2.0564 -4.7648
9 20 15 1.3190 -0.3640
9 20 17 -0.2889 1.6164
9 20 19 0.0943 0.4611
9 21 0 10.1510 0.0189
9 21 2 3.1163 2.1953
9 21 4 -1.2929 5.7528
9 21 6 -9.6211 -0.8874
9 21 8 1.6693 -11.8118
9 21 10 1.6280 5.7539
9 21 12 0.1770 -0.9878
9 21 14 -0.4201 0.1800
9 21 16 -0.0785 -1.6028
9 21 18 1.3784 -0.2561
9 22 1 -1.4474 5.5812
9 22 3 -11.8992 -3.4507
9 22 5 1.9722 -13.0600
9 22 7 11.3787 14.4008
9 22 9 -12.3332 4.7183
9 22 11 2.6799 -7.2478
9 22 13 3.8950 4.1745
9 22 15 -2.6051 -0.7464
9 22 17 0.5836 0.8080
9 23 0 -10.6609 0.0039
9 23 2 15.4042 -17.6785
9 23 4 7.3818 8.0738
9 23 6 -4.6592 3.1423
9 23 8 -2.7374 -7.7972
9 23 10 2.4040 -1.7494
9 23 12 -7.1311 3.2434
9 23 14 2.6630 -6.3660
9 23 16 0.3795 2.3285
9 24 1 4.3076 10.2057
9 24 3 -13.3675 -0.2866
9 24 5 -2.8164 2.2258
9 24 7 1.7279 2.0697
9 24 9 1.4233 2.1413
9 24 11 -3.0342 2.2198
9 24 13 1.1627 1.7817
9 24 15 -1.5916 -1.5999
9 24 17 1.3301 -0.7551
9 25 0 2.1558 0.0086
9 25 2 -1.5783 2.1002
9 25 4 0.5933 -0.4721
9 25 6 -5.6172 0.0762
9 25 8 -1.5414 -3.2423
9 25 10 -1.3441 -1.0338
9 25 12 4.2124 -0.5157
9 25 14 -0.5104 3.5201
9 25 16 -1.7045 -0.0811
9 26 1 6.0851 7.9095
9 26 3 3.3047 0.5033
9 26 5 6.2770 -10.0785
9 26 7 2.2888 3.6112
9 26 9 -6.0950 -0.0283
9 26 11 2.4003 -6.0204
9 26 13 -0.9150 -2.3905
9 26 15 1.3945 0.2874
9 27 0 -30.0351 -0.0068
9 27 2 2.3457 -11.2042
9 27 4 3.8351 4.5452
9 27 6 -11.0151 -2.0576
9 27 8 2.7456 -4.7386
9 27 10 5.1313 11.1784
9 27 12 -8.5078 -0.6390
9 27 14 0.3370 -2.2812
9 28 1 8.2427 9.8057
9 28 3 -7.9977 2.4473
9 28 5 3.5371 -5.3087
9 28 7 2.3079 7.5096
9 28 9 -10.0005 -2.2985
9 28 11 2.5056 -6.4098
9 28 13 2.9059 2.6876
9 29 0 5.9435 -0.0058
9 29 2 1.4700 -5.0290
9 29 4 0.1568 0.7451
9 29 6 0.4477 -0.4823
9 29 8 2.3202 -6.5309
9 29 10 -0.1582 1.1521
9 29 12 -0.4791 -1.4827
9 30 1 -1.6253 -3.2036
9 30 3 -1.4504 -1.4600
9 30 5 -1.9049 6.8831
9 30 7 -4.4543 -3.6595
9 30 9 1.5154 -0.7492
9 30 11 -2.7394 3.8682
9 31 0 0.0181 -0.0051
9 31 2 0.9879 -1.2531
9 31 4 0.0663 1.8623
9 31 6 -0.1761 -2.2535
9 31 8 1.4861 3.7460
9 31 10 0.2339 -1.6330
9 32 1 3.0820 4.6703
9 32 3 -2.5687 -0.9902
9 32 5 2.9178 -6.7149
9 32 7 -0.4602 2.5712
9 32 9 -1.8912 -0.4666
9 33 0 -8.1709 0.0075
9 33 2 2.3446 -4.5912
9 33 4 0.9584 2.1887
9 33 6 -2.8928 0.5711
9 33 8 0.0775 0.8570
9 34 1 1.2319 1.2744
9 34 3 -1.6067 -0.3757
9 34 5 0.6252 -0.7577
9 34 7 0.1361 -0.6503
9 35 0 3.0339 0.0026
9 35 2 0.8184 0.4984
9 35 4 -0.5009 1.1394
10 1 1 -50.2661 -93.7973
10 1 3 52.8536 19.5241
10 1 5 0.0946 9.5673
10 1 7 -36.6015 -37.9039
10 1 9 58.6232 3.2776
10 1 11 -9.2503 5.3021
10 1 13 -2.2104 2.0624
10 1 15 -0.5162 -3.1412
10 1 17 0.3528 2.8062
10 1 19 -0.7036 -1.5060
10 1 21 -0.4243 1.3914
10 1 23 1.7139 -0.4507
10 2 0 82.8910 0.0363
10 2 2 -52.5624 65.6191
10 2 4 -3.2160 -28.2548
10 2 6 0.6931 7.6536
10 2 8 -22.6136 46.4524
10 2 10 -3.6852 -9.4591
10 2 12 -8.5073 -3.0591
10 2 14 1.6060 -4.5594
10 2 16 -0.6257 4.1759
10 2 18 -1.2271 0.8490
10 2 20 0.1218 -1.0845
10 2 22 -0.6415 1.5811
10 3 1 -49.7865 -72.8179
10 3 3 -25.2960 18.0309
10 3 5 30.9650 -74.1735
10 3 7 12.7653 16.4941
10 3 9 5.3073 1.3424
10 3 11 4.3224 -8.2150
10 3 13 2.4341 3.1103
10 3 15 1.4304 -4.0666
10 3 17 -1.4526 3.2054
10 3 19 -1.2322 -0.3443
10 3 21 -0.7144 1.3866
10 3 23 1.8863 -0.7243
10 4 0 62.9186 0.0113
10 4 2 -13.7666 14.1428
10 4 4 40.9060 58.6022
10 4 6 -36.5200 11.8292
10 4 8 -12.0614 20.6554
10 4 10 -5.9235 -8.2526
10 4 12 16.8541 -2.6169
10 4 14 -4.5416 11.4227
10 4 16 -7.5556 -4.8372
10 4 18 3.9682 -1.3289
10 4 20 0.1093 1.3945
10 4 22 -0.2990 -0.2162
10 5 1 -7.3162 -0.1456
10 5 3 1.5730 4.9555
10 5 5 12.7914 -22.0471
10 5 7 -30.7677 -45.2795
10 5 9 40.2748 -8.3977
10 5 11 -1.7412 18.1409
10 5 13 -17.1097 -20.3917
10 5 15 11.5631 -3.9084
10 5 17 -4.2136 4.0974
10 5 19 -4.3856 -1.7859
10 5 21 2.7114 -0.2678
10 5 23 0.6672 0.0729
10 6 0 -37.5692 -0.0306
10 6 2 -19.1181 10.0060
10 6 4 16.5438 26.4619
10 6 6 -16.3607 -0.7748
10 6 8 -6.8806 29.7718
10 6 10 0.2507 4.0438
10 6 12 6.2071 -3.3551
10 6 14 -2.3001 6.2433
10 6 16 -2.4027 -1.1026
10 6 18 4.0924 -0.6739
10 6 20 -0.2374 2.5246
10 6 22 0.7380 0.1477
10 7 1 0.4139 8.7639
10 7 3 6.5179 10.9914
10 7 5 2.5289 0.8407
10 7 7 8.1005 13.8413
10 7 9 -17.2966 2.5869
10 7 11 1.8141 -1.6613
10 7 13 2.2336 -1.3503
10 7 15 -5.1798 -0.5238
10 7 17 -2.3174 -3.1558
10 7 19 -0.2143 -1.9322
10 7 21 0.7505 1.6277
10 8 0 4.0669 -0.0081
10 8 2 16.2234 -16.1068
10 8 4 -11.4837 -6.4815
10 8 6 45.8982 -2.4664
10 8 8 0.3493 -15.3860
10 8 10 -0.5635 -11.4771
10 8 12 4.7215 -1.8634
10 8 14 2.2096 -5.4612
10 8 16 -1.2442 0.6712
10 8 18 1.9129 1.3652
10 8 20 -1.1475 0.8342
10 8 22 -0.7925 -0.7004
10 9 1 -3.4451 2.9060
10 9 3 0.1788 -3.8148
10 9 5 -6.5218 55.2443
10 9 7 -8.2926 -5.4985
10 9 9 6.8462 7.2188
10 9 11 -17.7654 29.0834
10 9 13 -9.6504 -13.8536
10 9 15 7.9668 -6.3029
10 9 17 -1.3152 7.7736
10 9 19 -2.4841 -3.4666
10 9 21 2.8888 -0.6052
10 10 0 -28.1972 0.0216
10 10 2 -21.6483 30.7423
10 10 4 -27.8938 -21.4407
10 10 6 18.9891 -1.3497
10 10 8 -7.4674 19.1795
10 10 10 -12.9115 -23.8239
10 10 12 31.7062 -5.0902
10 10 14 -7.6153 20.5735
10 10 16 -11.5546 -6.1296
10 10 18 5.5210 0.3723
10 10 20 -1.5483 2.2686
10 10 22 -0.6375 -0.8952
10 11 1 41.4565 54.3594
10 11 3 52.9900 0.4627
10 11 5 5.5360 3.8488
10 11 7 -16.8358 -30.1955
10 11 9 38.8995 -3.9985
10 11 11 -3.2811 7.4168
10 11 13 -7.2554 -9.1521
10 11 15 4.0333 -3.3312
10 11 17 0.1366 1.4350
10 11 19 0.3932 -1.3027
10 11 21 0.2409 -1.1638
10 12 0 -99.8548 -0.0055
10 12 2 -16.9985 -1.8759
10 12 4 -8.5050 -9.7983
10 12 6 -8.6306 3.8581
10 12 8 -3.5345 22.9573
10 12 10 -1.2822 -3.8527
10 12 12 -3.3625 0.5813
10 12 14 -1.1098 -1.3152
10 12 16 0.9864 2.0082
10 12 18 -2.3110 2.6080
10 12 20 0.7093 -0.1136
10 13 1 -13.7481 -18.7450
10 13 3 11.4050 -1.2749
10 13 5 3.4637 -12.1547
10 13 7 17.8838 10.0921
10 13 9 -4.1947 5.9049
10 13 11 -0.4658 3.2630
10 13 13 -1.1988 1.4693
10 13 15 1.9720 0.9876
10 13 17 -2.3165 1.3206
10 13 19 -0.6042 0.0767
10 13 21 -0.0504 -0.6693
10 14 0 51.8856 -0.0099
10 14 2 -6.6965 16.8024
10 14 4 -0.3533 -0.0324
10 14 6 13.2804 6.0930
10 14 8 6.6600 -5.1078
10 14 10 -10.0174 -6.8580
10 14 12 15.6223 -6.6340
10 14 14 -3.3955 4.7388
10 14 16 -3.6267 -4.2970
10 14 18 4.4366 -1.7719
10 14 20 0.4078 1.6583
10 15 1 -10.0027 -11.0744
10 15 3 -8.9210 2.4001
10 15 5 -8.5314 16.8847
10 15 7 -16.0842 -17.8505
10 15 9 15.1269 -4.5926
10 15 11 -0.3403 26.1881
10 15 13 -10.0787 -9.0548
10 15 15 6.7903 -0.2375
10 15 17 -0.7975 5.5584
10 15 19 -3.4948 -0.6770
10 15 21 0.1749 -1.0311
10 16 0 3.7979 -0.0065
10 16 2 0.8240 4.3522
10 16 4 0.3698 -3.7338
10 16 6 21.6846 8.4683
10 16 8 -6.3385 14.6965
10 16 10 -10.8836 -8.8359
10 16 12 14.0505 -6.7256
10 16 14 -2.7490 4.2163
10 16 16 -1.9056 -0.0749
10 16 18 2.5075 -0.6250
10 16 20 0.1852 1.4679
10 17 1 1.1252 4.3331
10 17 3 8.9759 -0.5256
10 17 5 -14.2617 22.1187
10 17 7 -7.8834 -12.6221
10 17 9 6.7023 -0.6061
10 17 11 1.1989 6.3712
10 17 13 2.1333 1.5312
10 17 15 -1.4062 -0.7907
10 17 17 0.2536 -0.7977
10 17 19 0.5779 -1.0053
10 18 0 4.2572 -0.0041
10 18 2 -4.6155 -1.4918
10 18 4 -13.2719 -14.3762
10 18 6 21.6996 0.9769
10 18 8 0.2894 -0.2919
10 18 10 0.1595 -2.7651
10 18 12 -0.3605 -4.2155
10 18 14 3.5182 -1.1699
10 18 16 0.2942 -0.1057
10 18 18 -0.1502 1.2518
10 18 20 -0.0731 0.0739
10 19 1 2.9813 -8.4600
10 19 3 17.8617 2.0212
10 19 5 -7.6479 19.1868
10 19 7 -1.9328 -3.9142
10 19 9 1.4662 1.2059
10 19 11 -3.7036 8.4005
10 19 13 -6.0368 -7.5003
10 19 15 4.7897 -1.5298
10 19 17 -2.0858 1.7851
10 19 19 -0.0295 -0.3488
10 20 0 -7.8694 0.0079
10 20 2 -17.1967 11.0452
10 20 4 -13.3907 -18.4543
10 20 6 12.9294 0.3819
10 20 8 -9.3876 12.1883
10 20 10 1.1753 -6.8465
10 20 12 12.2028 -1.5009
10 20 14 -3.6090 11.3918
10 20 16 -3.6436 -3.1197
10 20 18 1.1995 -0.6652
10 21 1 6.0839 5.4911
10 21 3 19.8158 -0.3837
10 21 5 1.0802 3.5810
10 21 7 -2.9004 -8.9836
10 21 9 7.9896 4.1951
10 21 11 -0.3757 -0.7711
10 21 13 -3.1258 -4.8497
10 21 15 2.5613 0.0290
10 21 17 -0.3448 0.7205
10 22 0 -4.9562 0.0075
10 22 2 3.5513 -0.1535
10 22 4 -0.6477 -1.2402
10 22 6 -5.5427 2.2220
10 22 8 -1.2946 -3.1054
10 22 10 0.3571 -0.6492
10 22 12 -2.5343 -0.4757
10 22 14 1.0696 -1.9036
10 22 16 -1.0855 1.4935
10 22 18 -1.0415 -0.5083
10 23 1 -6.9385 -1.5530
10 23 3 -14.6204 -1.7955
10 23 5 -2.5063 1.1481
10 23 7 7.0120 1.6760
10 23 9 2.4756 3.5550
10 23 11 -2.0988 7.7406
10 23 13 2.5085 1.5476
10 23 15 -0.4703 1.2820
10 23 17 1.4287 -0.4186
10 24 0 16.7012 0.0080
10 24 2 4.5516 -5.1726
10 24 4 0.1728 -2.5336
10 24 6 12.5000 -1.7932
10 24 8 -2.2635 0.5990
10 24 10 -6.9976 -7.8347
10 24 12 5.9822 -2.4406
10 24 14 -0.4266 0.5308
10 24 16 -1.3198 -1.3525
10 25 1 -9.2601 -12.3120
10 25 3 7.1331 2.3916
10 25 5 -5.2398 10.4357
10 25 7 -5.3673 -6.3651
10 25 9 4.8086 0.8688
10 25 11 0.8561 7.0539
10 25 13 -3.4759 -2.0498
10 25 15 4.1983 -0.0464
10 26 0 6.7888 0.0034
10 26 2 -2.6488 9.6990
10 26 4 1.3760 -4.5261
10 26 6 0.9386 1.1551
10 26 8 -3.1741 4.7098
10 26 10 -0.3911 2.9950
10 26 12 -0.9860 -1.2801
10 26 14 -1.3033 3.0029
10 27 1 2.5233 12.5027
10 27 3 -3.4030 -0.4771
10 27 5 0.3079 -3.3428
10 27 7 -0.3081 -0.6228
10 27 9 1.4085 0.0626
10 27 11 5.4962 -4.1064
10 27 13 1.6908 3.1281
10 27 15 0.1444 0.9067
10 28 0 -9.8651 -0.0168
10 28 2 8.5968 -6.4869
10 28 4 2.5425 4.8099
10 28 6 -1.6816 -0.5382
10 28 8 0.3166 2.4686
10 28 10 -2.1266 0.7923
10 28 12 -1.3198 1.4218
10 28 14 -0.4093 -0.6118
10 29 1 -5.6290 -4.2867
10 29 3 -0.8469 -1.3785
10 29 5 0.5213 0.5662
10 29 7 2.1253 1.7358
10 29 9 1.1788 0.9486
10 29 11 0.0274 3.6530
10 29 13 -1.2521 -0.3448
10 30 0 11.6518 -0.0098
10 30 2 -2.5484 8.2876
10 30 4 -3.8116 -3.9731
10 30 6 5.1161 -0.3768
10 30 8 -1.8901 3.4243
10 30 10 -1.0487 -2.5836
10 30 12 2.5638 -0.7083
10 31 1 -2.2803 -2.5319
10 31 3 2.2835 -1.0600
10 31 5 -0.4410 5.2935
10 31 7 -5.2579 -2.0424
10 31 9 3.4350 -0.4017
10 31 11 -1.3283 0.0192
10 32 0 3.4656 0.0044
10 32 2 0.9403 -0.3031
10 32 4 0.2673 1.9691
10 32 6 -2.1720 0.3878
10 32 8 2.4968 -0.8491
10 33 1 -2.2698 -2.9072
10 33 3 -1.7817 -0.9644
10 33 5 0.7551 0.6034
10 33 7 1.1923 2.8370
10 34 0 4.5588 0.0052
10 34 2 -0.8621 1.6994
10 34 4 -1.7359 -0.9030
10 34 6 1.0526 -0.0667
10 35 1 -1.4865 -1.4243
10 35 3 1.8254 -0.2017
11 1 0 30.2638 -0.0005
11 1 2 -19.9696 20.2384
11 1 4 -19.7792 -10.7462
11 1 6 23.0178 -3.4527
11 1 8 -12.2156 22.6871
11 1 10 -8.2309 -4.2480
11 1 12 -1.1631 -1.8895
11 1 14 -0.4801 -1.7150
11 1 16 -0.1497 1.7576
11 1 18 1.0712 -0.3380
11 1 20 -0.2066 -0.0355
11 1 22 -0.8995 -0.4230
11 2 1 -4.4625 -21.3845
11 2 3 -4.7072 -14.9069
11 2 5 -16.3950 38.6363
11 2 7 -8.2106 -27.6400
11 2 9 -2.6175 -1.6764
11 2 11 -0.0572 7.8512
11 2 13 7.1111 8.8272
11 2 15 -7.4478 2.6952
11 2 17 3.4784 -6.0289
11 2 19 3.2061 2.8405
11 2 21 -1.4967 -0.6362
11 2 23 0.2029 1.4495
11 3 0 54.2254 -0.0138
11 3 2 16.5239 -26.8342
11 3 4 17.3371 41.9565
11 3 6 -2.5236 -1.3957
11 3 8 8.5226 -30.0963
11 3 10 3.3287 7.6346
11 3 12 -4.6265 -0.5983
11 3 14 3.5706 -6.7323
11 3 16 1.0710 0.3532
11 3 18 -1.3904 0.8719
11 3 20 0.7589 -2.4361
11 3 22 0.1463 0.9777
11 4 1 0.3671 -16.1788
11 4 3 -7.3488 -12.2801
11 4 5 30.0028 -45.9231
11 4 7 4.5287 7.3133
11 4 9 -11.8750 0.2425
11 4 11 -6.5683 4.6401
11 4 13 -7.6880 -6.4318
11 4 15 6.9472 -0.6299
11 4 17 0.0560 4.5812
11 4 19 -1.0399 -0.7025
11 4 21 0.2030 -0.3235
11 5 0 -46.0865 -0.0340
11 5 2 -18.7710 49.6530
11 5 4 -11.1535 -13.1933
11 5 6 -0.7853 2.1995
11 5 8 -28.7585 53.6445
11 5 10 -12.2918 -10.7478
11 5 12 18.5006 -4.9761
11 5 14 -6.0204 15.8718
11 5 16 -0.7860 -4.0160
11 5 18 2.3395 -0.5416
11 5 20 -0.6270 3.3447
11 5 22 -1.1027 -0.7782
11 6 1 -7.1628 2.6954
11 6 3 69.1131 -13.1473
11 6 5 7.3902 -21.4693
11 6 7 -25.0239 -34.6713
11 6 9 27.4807 -3.7223
11 6 11 -0.5369 -0.0481
11 6 13 -6.9779 -3.5276
11 6 15 2.0252 1.6084
11 6 17 -0.3621 0.4179
11 6 19 -2.2837 -2.1007
11 6 21 2.3375 -0.4836
11 7 0 88.4803 -0.0199
11 7 2 -10.4077 80.3725
11 7 4 -10.2234 -32.2154
11 7 6 -7.9816 2.9686
11 7 8 1.1727 -20.5685
11 7 10 1.3652 8.2980
11 7 12 5.7543 -0.8731
11 7 14 -0.4718 1.6286
11 7 16 3.0675 0.2395
11 7 18 1.0160 0.0357
11 7 20 -1.2939 0.8931
11 7 22 0.6239 -0.6616
11 8 1 -75.0256 -54.7089
11 8 3 14.4505 -25.4265
11 8 5 -31.1478 44.8100
11 8 7 -10.0088 -23.5828
11 8 9 -7.8017 5.0203
11 8 11 -8.0880 18.1951
11 8 13 -3.4683 -1.9208
11 8 15 0.2668 0.8960
11 8 17 0.2491 0.7428
11 8 19 -0.1683 0.0183
11 8 21 0.0978 1.1485
11 9 0 -1.8989 -0.0121
11 9 2 39.2489 -11.8370
11 9 4 -24.9542 -38.9781
11 9 6 92.1651 -14.8451
11 9 8 -20.3844 32.8573
11 9 10 -18.7035 -25.4346
11 9 12 24.2297 -2.2626
11 9 14 0.0922 5.8961
11 9 16 -2.6733 -1.7880
11 9 18 1.7351 -2.2350
11 9 20 0.1739 0.6479
11 9 22 -0.4552 -1.0194
11 10 1 5.7041 36.3820
11 10 3 18.7058 -8.0805
11 10 5 -28.8781 53.2157
11 10 7 -38.2917 -49.6376
11 10 9 31.0261 -5.3856
11 10 11 -11.3781 24.0703
11 10 13 -11.7526 -14.5554
11 10 15 11.7960 -2.9136
11 10 17 -1.1755 4.9645
11 10 19 -0.7046 -1.3491
11 10 21 1.5603 -0.8649
11 11 0 -31.6478 0.0009
11 11 2 7.9211 7.6855
11 11 4 -13.9119 -26.7253
11 11 6 13.5275 3.3135
11 11 8 -13.7005 17.6575
11 11 10 -7.0143 -6.2761
11 11 12 3.7601 0.9522
11 11 14 -1.5232 5.9050
11 11 16 -5.2039 -4.5902
11 11 18 1.4953 -0.3109
11 11 20 1.0629 0.3061
11 12 1 9.9790 22.4672
11 12 3 9.0969 -1.9642
11 12 5 -0.4352 0.9263
11 12 7 -0.7913 11.2923
11 12 9 -6.7850 -6.2592
11 12 11 0.2609 -9.1370
11 12 13 5.6604 3.4533
11 12 15 0.8117 -1.3588
11 12 17 -1.4191 -1.2841
11 12 19 1.4288 2.3169
11 12 21 -0.6699 -1.6161
11 13 0 24.7638 0.0007
11 13 2 0.4517 14.4223
11 13 4 -1.0784 -1.2045
11 13 6 -20.6377 1.9743
11 13 8 4.5561 -11.8643
11 13 10 1.2081 5.2757
11 13 12 -2.3994 -1.3844
11 13 14 2.4284 1.5031
11 13 16 -1.2936 -2.3847
11 13 18 0.1540 0.7864
11 13 20 1.6932 0.5795
11 14 1 -15.7577 -17.3472
11 14 3 26.7539 -3.7906
11 14 5 -3.7028 -3.9327
11 14 7 -7.0448 -5.9798
11 14 9 9.8761 -8.0223
11 14 11 -0.8768 8.8670
11 14 13 -7.4018 -11.6490
11 14 15 3.9599 -3.3164
11 14 17 -1.0557 1.5896
11 14 19 -2.2234 -1.2964
11 14 21 1.8463 -0.6376
11 15 0 -12.8589 -0.0015
11 15 2 -9.2179 11.7416
11 15 4 -6.6734 -17.2885
11 15 6 18.3790 -5.8024
11 15 8 -14.3375 42.1193
11 15 10 -20.5185 -10.8779
11 15 12 12.9499 -6.2571
11 15 14 -3.9740 8.4933
11 15 16 -2.2047 -0.6280
11 15 18 1.2202 -1.1287
11 15 20 0.3020 2.0715
11 16 1 -2.6492 -0.6738
11 16 3 6.2497 0.5867
11 16 5 -7.0046 6.1337
11 16 7 -13.5862 -18.3594
11 16 9 22.3830 -5.4008
11 16 11 0.5239 14.6164
11 16 13 -3.8233 -9.4059
11 16 15 1.5913 -1.5298
11 16 17 0.8029 -0.1974
11 16 19 -1.8024 0.4983
11 17 0 32.2983 0.0004
11 17 2 -1.3968 -3.1981
11 17 4 -2.5146 -9.6714
11 17 6 11.2335 -3.2165
11 17 8 2.1042 -7.8205
11 17 10 -8.2124 -4.1140
11 17 12 5.2937 0.5559
11 17 14 -1.3327 1.0097
11 17 16 -3.5066 0.1721
11 17 18 -0.2776 -0.8305
11 17 20 -0.3265 0.2211
11 18 1 -5.4534 -15.5629
11 18 3 -15.5347 4.7721
11 18 5 -12.6901 25.7193
11 18 7 -2.0056 -1.8708
11 18 9 -8.6292 5.2690
11 18 11 -0.8719 3.3530
11 18 13 0.6612 0.1232
11 18 15 1.2361 -3.0755
11 18 17 -1.6328 2.9802
11 18 19 0.1727 0.4961
11 19 0 4.1722 0.0197
11 19 2 -4.1297 -8.9234
11 19 4 -6.6290 -13.9852
11 19 6 23.8767 -5.1731
11 19 8 -3.0018 4.5501
11 19 10 -2.5346 -2.4817
11 19 12 4.8423 1.6050
11 19 14 -0.3961 4.0481
11 19 16 -3.5228 -2.6590
11 19 18 3.4622 -0.1850
11 20 1 1.9021 1.6262
11 20 3 14.5086 -0.1457
11 20 5 -7.3526 12.6538
11 20 7 -14.3283 -20.7105
11 20 9 19.3931 2.7647
11 20 11 -4.9125 4.9507
11 20 13 -5.7187 -10.7109
11 20 15 6.0076 -3.2991
11 20 17 -0.5394 2.7391
11 21 0 -7.2878 0.0050
11 21 2 -3.3369 11.2716
11 21 4 -6.2713 -5.9850
11 21 6 4.9410 -0.3336
11 21 8 -13.7988 21.1614
11 21 10 -6.1020 -10.2889
11 21 12 4.6076 1.0472
11 21 14 -2.5898 5.5228
11 21 16 0.0168 -0.1966
11 21 18 0.5091 -1.2229
11 22 1 -5.0309 -0.6909
11 22 3 3.6595 -3.7863
11 22 5 0.2057 0.7525
11 22 7 -3.5077 -0.7968
11 22 9 6.6433 -1.1903
11 22 11 0.4443 0.2730
11 22 13 0.4374 -0.3331
11 22 15 -0.6094 -0.6058
11 22 17 0.2307 -0.9181
11 23 0 23.1337 -0.0135
11 23 2 -2.1552 7.1944
11 23 4 0.2555 -0.6663
11 23 6 2.4383 0.3441
11 23 8 -1.5912 -1.0582
11 23 10 -4.6565 -2.4459
11 23 12 1.5298 -1.1069
11 23 14 -1.1100 -1.0721
11 23 16 0.6766 -1.3855
11 24 1 -9.2200 -16.3356
11 24 3 4.2086 2.4573
11 24 5 -5.2219 11.9203
11 24 7 -10.2338 -9.9933
11 24 9 6.3467 -1.9099
11 24 11 -1.6388 7.4531
11 24 13 -1.8030 -2.9304
11 24 15 1.4435 0.6317
11 25 0 18.3429 0.0056
11 25 2 -9.7383 10.5497
11 25 4 -6.3750 -11.6588
11 25 6 20.1041 -7.5621
11 25 8 -4.9895 14.4655
11 25 10 -6.5301 -6.9295
11 25 12 4.5674 -2.8578
11 25 14 -1.0886 1.3217
11 25 16 -0.9058 -1.9082
11 26 1 -9.1956 -15.2872
11 26 3 6.6612 0.8341
11 26 5 -1.6237 4.7193
11 26 7 -5.9727 -4.8095
11 26 9 5.1725 -1.0179
11 26 11 -1.7087 3.8748
11 26 13 -1.2310 -2.2647
11 26 15 0.8362 0.0265
11 27 0 6.2256 0.0204
11 27 2 0.4281 -0.2034
11 27 4 1.7987 0.7689
11 27 6 -3.1295 0.9975
11 27 8 -0.6650 -4.1657
11 27 10 -1.2282 -1.4554
11 27 12 -0.6538 -1.4215
11 27 14 -0.2585 -0.5492
11 28 1 3.5226 6.2083
11 28 3 -3.6860 -1.2126
11 28 5 0.4390 0.6781
11 28 7 -1.5872 -1.7972
11 28 9 1.3153 -1.6118
11 28 11 -1.8057 -0.7879
11 28 13 1.9791 -1.0296
11 29 0 -4.0331 -0.0005
11 29 2 -3.3934 2.8008
11 29 4 -2.5908 -4.3690
11 29 6 0.9659 0.5075
11 29 8 -2.0962 4.1870
11 29 10 -0.8095 -1.1698
11 29 12 0.8559 -0.0763
11 30 1 -1.9954 -8.1134
11 30 3 15.6689 0.7318
11 30 5 -1.9931 1.5852
11 30 7 -2.4160 -4.3201
11 30 9 3.0987 -1.1556
11 30 11 -0.9601 0.4347
11 31 0 2.9305 -0.0045
11 31 2 -5.1622 5.7534
11 31 4 -5.0936 -5.7967
11 31 6 3.1431 -0.6437
11 31 8 -1.2883 5.6959
11 31 10 -0.1021 -2.3836
11 32 1 0.6355 -1.6742
11 32 3 0.2501 -0.7516
11 32 5 -0.7584 3.0025
11 32 7 -0.0619 -0.4809
11 32 9 -0.4139 -0.3073
11 33 0 7.2073 -0.0008
11 33 2 0.6254 -0.2970
11 33 4 -2.0443 -0.1745
11 33 6 1.1612 0.8029
11 34 1 -1.2677 -2.3238
11 34 3 1.0948 -0.6212
11 34 5 -1.3635 4.3435
11 35 0 -0.5045 0.0045
12 1 1 -4.3615 2.2627
12 1 3 -11.2822 5.9830
12 1 5 1.7949 -0.3914
12 1 7 -9.6794 -1.7615
12 1 9 -5.5335 -4.7678
12 1 11 7.7636 -7.8819
12 1 13 4.6101 -0.8309
12 1 15 0.0256 -0.5475
12 1 17 -0.8795 -1.0074
12 1 19 -0.1592 -0.0952
12 1 21 -0.8748 1.0863
12 2 0 39.2536 0.0319
12 2 2 33.5908 -39.9542
12 2 4 4.8387 13.5040
12 2 6 56.1117 2.6921
12 2 8 3.2596 -9.3101
12 2 10 3.4333 8.3055
12 2 12 -3.7688 2.5991
12 2 14 2.1613 -11.1438
12 2 16 3.1877 5.7925
12 2 18 -6.2943 1.0634
12 2 20 2.3043 -3.9921
12 2 22 0.2186 0.8769
12 3 1 -2.0542 8.1593
12 3 3 -92.6982 1.9299
12 3 5 1.2592 28.3491
12 3 7 -14.9289 -13.3894
12 3 9 -18.9978 3.1027
12 3 11 1.6416 -6.2779
12 3 13 10.8318 12.4216
12 3 15 -8.8583 -0.3466
12 3 17 -1.1575 -4.0134
12 3 19 1.2008 2.5990
12 3 21 -2.2494 0.8347
12 4 0 38.4365 -0.0049
12 4 2 -6.6278 2.7559
12 4 4 13.7593 36.5256
12 4 6 -16.3621 -4.1099
12 4 8 11.5310 -11.7583
12 4 10 14.0061 12.1587
12 4 12 -2.5588 2.6798
12 4 14 1.2804 -0.1715
12 4 16 -3.7494 -2.5222
12 4 18 3.7842 -2.1362
12 4 20 0.2451 0.5262
12 4 22 -0.4527 1.2361
12 5 1 -43.8636 -64.9600
12 5 3 58.3849 -1.8587
12 5 5 23.6534 -37.5048
12 5 7 13.6791 8.0148
12 5 9 12.8096 -1.3993
12 5 11 -0.0340 4.3363
12 5 13 -7.3133 -11.2174
12 5 15 8.1536 -1.6294
12 5 17 -1.2579 4.0563
12 5 19 -3.3104 -0.9343
12 5 21 1.1389 -0.6830
12 6 0 34.3587 0.0052
12 6 2 -26.6820 59.6685
12 6 4 4.5455 10.2858
12 6 6 -30.3604 7.3712
12 6 8 -12.7158 18.4066
12 6 10 -3.3320 -7.5864
12 6 12 -0.7641 -0.9986
12 6 14 -0.5005 -0.3914
12 6 16 -0.2473 1.6961
12 6 18 -0.9566 -1.7688
12 6 20 0.6439 0.3677
12 6 22 -1.0211 -0.1547
12 7 1 -27.6269 -29.2479
12 7 3 37.2447 0.3722
12 7 5 15.2920 -9.5033
12 7 7 11.3514 14.7362
12 7 9 -7.9123 1.0327
12 7 11 3.5135 -7.7290
12 7 13 5.2901 3.6495
12 7 15 -8.4160 0.8790
12 7 17 1.3727 -4.9655
12 7 19 -0.5239 2.3990
12 7 21 0.0782 0.0609
12 8 0 37.1069 0.0091
12 8 2 -18.0738 52.8866
12 8 4 -12.3702 -10.3881
12 8 6 5.3038 -0.8788
12 8 8 0.4860 -2.9753
12 8 10 7.4555 7.7807
12 8 12 -3.1526 1.3275
12 8 14 -1.0266 -5.9631
12 8 16 2.0499 5.1162
12 8 18 -2.2634 -0.4427
12 8 20 0.0964 -1.1288
12 8 22 0.7003 0.7528
12 9 1 28.0376 43.4785
12 9 3 29.1012 4.0852
12 9 5 -1.8479 30.6392
12 9 7 -21.3700 -30.4625
12 9 9 17.8566 0.7395
12 9 11 -4.2759 1.3539
12 9 13 0.9214 -3.0297
12 9 15 -4.7317 0.7540
12 9 17 1.1402 -1.9609
12 9 19 0.0890 1.1300
12 9 21 -1.0920 0.4866
12 10 0 -95.1768 0.0032
12 10 2 -5.3133 -24.1087
12 10 4 -11.6503 -21.6584
12 10 6 28.6770 -5.5462
12 10 8 -5.6179 16.1174
12 10 10 -1.2367 -6.1006
12 10 12 4.7634 -1.5300
12 10 14 -3.5546 4.3682
12 10 16 -2.5442 -1.2702
12 10 18 0.2498 1.8674
12 10 20 0.3655 -0.2997
12 11 1 11.2494 7.6595
12 11 3 0.8943 7.1121
12 11 5 0.8546 7.5537
12 11 7 22.1257 24.0669
12 11 9 -24.9986 9.0194
12 11 11 -1.9659 -4.9984
12 11 13 3.1850 3.7788
12 11 15 4.1152 -1.3303
12 11 17 -0.8084 4.4234
12 11 19 -0.9130 1.0750
12 11 21 -1.0833 -1.4861
12 12 0 -6.8321 0.0300
12 12 2 0.5621 -25.5109
12 12 4 2.2237 -0.8400
12 12 6 -9.2874 -6.0132
12 12 8 33.4367 -47.5808
12 12 10 16.5008 14.8129
12 12 12 -13.9703 6.4552
12 12 14 1.9948 -11.0827
12 12 16 -1.0954 2.2405
12 12 18 -1.8963 0.7669
12 12 20 2.9920 -1.8544
12 13 1 12.2586 13.9893
12 13 3 -10.5346 4.1295
12 13 5 -2.9094 6.5867
12 13 7 1.3717 11.1015
12 13 9 -13.4900 1.2607
12 13 11 -0.2905 -6.4882
12 13 13 8.7409 10.8765
12 13 15 -8.1587 1.7343
12 13 17 0.0136 -2.7967
12 13 19 1.1805 1.5612
12 13 21 -0.5582 -2.1630
12 14 0 -13.4312 -0.0019
12 14 2 -14.8598 24.4326
12 14 4 -1.1152 -12.1333
12 14 6 -2.0834 9.4015
12 14 8 -2.1691 18.4442
12 14 10 -4.5553 -6.6788
12 14 12 5.8949 -0.6297
12 14 14 -0.8523 0.1417
12 14 16 0.5870 4.0789
12 14 18 0.7797 1.3159
12 14 20 -0.0212 1.3994
12 15 1 -4.8043 -11.1757
12 15 3 44.1689 0.3188
12 15 5 1.8408 -12.8916
12 15 7 -8.6828 -10.8743
12 15 9 24.1505 -4.8796
12 15 11 0.9342 7.8293
12 15 13 -6.0560 -5.5103
12 15 15 3.2998 -1.1004
12 15 17 0.1584 0.2988
12 15 19 -0.1713 -0.6739
12 16 0 9.8932 0.0034
12 16 2 -10.4838 18.7048
12 16 4 2.0106 0.3789
12 16 6 -10.0632 4.7658
12 16 8 -1.1570 7.4918
12 16 10 -3.3973 -0.2719
12 16 12 0.3320 -3.3576
12 16 14 -0.4233 0.7958
12 16 16 -0.4861 0.2150
12 16 18 0.4682 -1.6303
12 16 20 1.1484 -0.0824
12 17 1 -3.3386 -5.7318
12 17 3 -12.6756 2.9179
12 17 5 3.1601 -1.3160
12 17 7 7.0630 13.5005
12 17 9 -15.6475 1.9123
12 17 11 -0.0493 -3.0254
12 17 13 5.2268 1.7173
12 17 15 -2.8854 0.3108
12 17 17 1.0723 0.7914
12 17 19 -0.2259 0.8689
12 18 0 9.8366 0.0230
12 18 2 8.6004 -21.3039
12 18 4 9.9037 11.5136
12 18 6 6.9293 1.9130
12 18 8 1.6159 -14.0191
12 18 10 7.4295 5.6509
12 18 12 -2.6601 1.5332
12 18 14 2.5780 -6.7286
12 18 16 0.6406 1.0633
12 18 18 0.9793 -0.0636
12 19 1 11.0244 16.5028
12 19 3 -18.6929 4.7013
12 19 5 -0.6717 7.4617
12 19 7 -5.2683 -7.0771
12 19 9 -2.7415 -0.0604
12 19 11 0.1479 -0.0670
12 19 13 3.0808 0.8277
12 19 15 -3.9204 0.4075
12 19 17 -1.5997 1.2577
12 19 19 0.0102 -0.8707
12 20 0 -7.7733 -0.0070
12 20 2 2.5750 -5.9123
12 20 4 -2.1224 -1.4576
12 20 6 7.5339 -1.5555
12 20 8 -3.1738 6.9473
12 20 10 -3.1259 -2.4928
12 20 12 4.0133 -1.1982
12 20 14 0.0013 3.1007
12 20 16 -0.8633 -0.7774
12 20 18 1.3854 0.5025
12 21 1 -1.7684 -4.7200
12 21 3 4.9158 1.9956
12 21 5 0.7652 0.9488
12 21 7 4.2977 0.8689
12 21 9 3.4382 0.9293
12 21 11 -1.7711 4.4600
12 21 13 -1.4934 -2.9052
12 21 15 2.1439 0.5308
12 21 17 -0.7425 -0.3416
12 22 0 -4.2651 -0.0136
12 22 2 -3.7876 -4.4278
12 22 4 -1.7105 -7.5825
12 22 6 0.3980 0.6718
12 22 8 2.9754 -4.4124
12 22 10 1.9719 3.4397
12 22 12 -3.8839 1.7188
12 22 14 1.3405 -1.0210
12 22 16 0.9034 1.2159
12 23 1 3.1251 -1.1820
12 23 3 7.3308 5.6564
12 23 5 -2.3707 1.7032
12 23 7 1.0507 -2.6411
12 23 9 -2.4787 0.6290
12 23 11 2.3232 -3.4282
12 23 13 3.2686 1.2502
12 23 15 -0.7327 1.9331
12 23 17 -0.2031 -0.9803
12 24 0 7.4834 0.0026
12 24 2 -10.4278 9.8646
12 24 4 2.3779 -5.9104
12 24 6 1.1261 1.5880
12 24 8 -3.4433 9.0275
12 24 10 -3.9798 -0.0623
12 24 12 3.0820 -0.8185
12 24 14 -1.7373 2.0454
12 24 16 0.9664 0.3230
12 25 1 -6.2037 -9.5837
12 25 3 9.3556 3.6443
12 25 5 -1.9020 3.7218
12 25 7 -7.7432 -7.3629
12 25 9 9.9241 -1.0170
12 25 11 1.5932 7.5344
12 25 13 -1.6718 -1.5325
12 25 15 2.2843 1.1798
12 26 0 18.8917 0.0072
12 26 2 0.1345 3.2969
12 26 4 3.2108 -0.8413
12 26 6 4.7915 -0.4307
12 26 8 -2.1436 2.6251
12 26 10 -4.8164 -3.4672
12 26 12 1.2232 -1.5132
12 26 14 -0.1236 -0.6955
12 27 1 -7.3032 -4.5201
12 27 3 -12.1368 0.9086
12 27 5 -2.8185 -0.5773
12 27 7 6.8924 4.5364
12 27 9 -5.0590 4.1375
12 27 11 2.7369 2.0958
12 27 13 1.7380 4.6102
12 28 0 0.8886 0.0068
12 28 2 9.4286 -6.1196
12 28 4 2.8236 4.2862
12 28 6 2.7706 1.0356
12 28 8 -0.1014 -1.9093
12 28 10 0.5726 1.7414
12 28 12 -2.4156 1.7282
12 29 1 0.1375 6.7088
12 29 3 -1.6984 -2.2444
12 29 5 -0.6427 1.8280
12 29 7 -3.4653 -3.7469
12 29 9 3.7976 -0.7683
12 29 11 0.7237 -1.0438
12 30 0 1.5415 -0.0014
12 30 2 -2.6927 8.3605
12 30 4 -1.3658 -4.1553
12 30 6 -2.2545 3.0505
12 30 8 -1.2748 4.9034
12 30 10 -1.9152 0.4933
12 31 1 -3.0787 -3.3341
12 31 3 6.5654 -1.5592
12 31 5 -0.0085 0.0186
12 31 7 0.7012 -0.5705
12 31 9 3.7120 -1.5789
12 32 0 -4.4785 -0.0120
12 32 2 2.1484 -2.6795
12 32 4 -1.6858 -0.0243
12 32 6 -0.0148 2.0424
12 32 8 -0.8748 -0.2814
12 33 1 0.5597 2.2532
12 33 3 -3.2504 -0.9788
12 33 5 0.3831 0.6120
12 33 7 2.2974 0.0866
12 34 0 3.2889 0.0012
12 34 2 0.1314 0.8196
12 34 4 -0.5887 0.0402
13 1 0 -56.9289 0.0099
13 1 2 7.4105 -19.4548
13 1 4 -0.2607 11.3805
13 1 6 -8.8836 4.8845
13 1 8 -2.4176 -1.7686
13 1 10 1.0369 12.2325
13 1 12 -9.1698 1.5765
13 1 14 -0.6308 -1.9781
13 1 16 -0.4796 0.8278
13 1 18 0.0386 0.6672
13 1 20 -1.1077 -0.9818
13 1 22 1.7110 0.0658
13 2 1 28.9494 36.0365
13 2 3 -24.5454 -14.3816
13 2 5 -1.0701 8.5676
13 2 7 3.3169 -9.8929
13 2 9 -30.2706 0.1409
13 2 11 4.7303 -11.3615
13 2 13 4.4725 5.6879
13 2 15 -6.7396 0.6103
13 2 17 3.3332 -3.9690
13 2 19 1.3271 2.7627
13 2 21 -1.4890 -0.2364
13 3 0 -36.4800 0.0004
13 3 2 15.0720 -31.0093
13 3 4 3.8983 33.3172
13 3 6 -2.5572 -0.0095
13 3 8 0.3004 -17.7625
13 3 10 7.8058 17.9460
13 3 12 -7.9269 -0.5776
13 3 14 3.2808 -7.4682
13 3 16 4.2438 4.5351
13 3 18 -2.5144 0.1342
13 3 20 0.8901 -1.3244
13 3 22 0.0692 1.0808
13 4 1 12.0176 5.6410
13 4 3 -11.4264 -6.9928
13 4 5 23.6383 -33.0091
13 4 7 14.7389 22.7723
13 4 9 -33.7970 0.6993
13 4 11 -1.2941 -8.9413
13 4 13 -1.7255 1.3968
13 4 15 -1.0697 0.3921
13 4 17 0.4085 3.1113
13 4 19 -1.6730 -1.7055
13 4 21 -0.1435 -0.9944
13 5 0 61.6357 -0.0190
13 5 2 -13.9803 36.4531
13 5 4 7.0296 6.9002
13 5 6 -42.4752 5.3520
13 5 8 12.5209 -40.3250
13 5 10 -3.3458 4.5232
13 5 12 10.1565 -1.7126
13 5 14 -2.4554 5.5145
13 5 16 -2.6863 -2.6089
13 5 18 3.4729 -2.4290
13 5 20 0.1997 1.0086
13 5 22 -0.6331 0.5000
13 6 1 -17.4424 -5.9958
13 6 3 -31.6240 -1.1410
13 6 5 -0.0619 -18.1914
13 6 7 13.9310 13.3703
13 6 9 -12.1819 -0.2287
13 6 11 -6.9960 9.7211
13 6 13 2.7947 7.1486
13 6 15 -6.7700 1.5681
13 6 17 2.5246 -1.5041
13 6 19 1.9064 1.8606
13 6 21 -0.5959 -0.3395
13 7 0 -51.3430 -0.0164
13 7 2 29.6845 -37.9952
13 7 4 17.8601 8.3556
13 7 6 -3.2731 -0.1998
13 7 8 6.2572 -18.2919
13 7 10 2.2690 8.9252
13 7 12 -10.7407 1.2284
13 7 14 7.4467 -17.4827
13 7 16 8.8693 9.0014
13 7 18 -5.7613 1.8397
13 7 20 0.3232 -2.9110
13 7 22 -0.4140 0.1466
13 8 1 -10.6646 6.8231
13 8 3 22.5479 -5.8851
13 8 5 7.9181 -30.3459
13 8 7 10.8033 7.9682
13 8 9 -21.7225 -2.0354
13 8 11 5.3044 -16.1953
13 8 13 3.4210 6.0516
13 8 15 -6.8137 2.9477
13 8 17 1.3401 -4.3158
13 8 19 3.5404 0.1177
13 8 21 -0.5322 0.4572
13 9 0 -36.6847 -0.0129
13 9 2 -12.8248 38.5026
13 9 4 -0.5427 -8.0563
13 9 6 -39.7741 8.9136
13 9 8 -4.7580 -1.1167
13 9 10 6.7102 13.3176
13 9 12 -1.1154 -0.5516
13 9 14 -0.5556 3.4701
13 9 16 -0.0733 1.6638
13 9 18 -0.9882 1.0340
13 9 20 -0.7356 -2.6708
13 10 1 24.1468 49.7772
13 10 3 11.0475 2.7449
13 10 5 -1.4417 -6.6603
13 10 7 -4.0101 -6.5029
13 10 9 0.9443 -7.8225
13 10 11 3.0528 -3.3526
13 10 13 -4.8551 -1.2689
13 10 15 1.8428 -1.7385
13 10 17 0.0681 -3.5366
13 10 19 3.1305 0.4972
13 10 21 -0.7636 1.4195
13 11 0 -20.2912 0.0242
13 11 2 26.9294 -27.0884
13 11 4 4.7942 1.6295
13 11 6 4.4527 3.2162
13 11 8 5.0786 -20.2585
13 11 10 5.4066 8.2702
13 11 12 -6.8075 -0.7978
13 11 14 4.0392 -4.6987
13 11 16 0.1149 1.9652
13 11 18 -1.1881 -0.4354
13 11 20 0.9062 -0.5092
13 12 1 -7.1954 9.9352
13 12 3 -36.2264 -3.7833
13 12 5 -6.7533 11.1669
13 12 7 9.4481 25.1613
13 12 9 -41.4674 -1.0180
13 12 11 -0.4769 -15.8363
13 12 13 12.7884 8.3642
13 12 15 -9.0350 0.3100
13 12 17 2.1878 -3.8694
13 12 19 0.8416 2.1108
13 12 21 -0.0436 -0.7445
13 13 0 13.6372 0.0330
13 13 2 15.3394 -8.4672
13 13 4 1.6861 2.4018
13 13 6 8.0508 -1.3882
13 13 8 9.4568 -11.7454
13 13 10 7.8017 11.6927
13 13 12 -11.8038 2.7079
13 13 14 2.8581 -11.5094
13 13 16 3.1033 5.5525
13 13 18 -2.3297 1.7729
13 13 20 0.3628 -1.3469
13 14 1 -10.6496 -9.2146
13 14 3 19.3692 -4.4956
13 14 5 -8.4033 2.3398
13 14 7 -5.1076 -7.8179
13 14 9 5.3279 -4.0720
13 14 11 -0.2566 -1.4708
13 14 13 0.8074 -2.4590
13 14 15 -1.7521 -2.1935
13 14 17 0.5634 -2.2224
13 14 19 0.9493 -0.8547
13 15 0 17.2957 -0.0481
13 15 2 -18.3583 27.4901
13 15 4 -8.7311 -16.4180
13 15 6 -7.1138 0.6058
13 15 8 -0.0784 5.6163
13 15 10 -1.2624 0.4288
13 15 12 0.1479 -0.3675
13 15 14 -0.5470 6.6873
13 15 16 -3.5625 -0.3344
13 15 18 -0.3779 1.6463
13 15 20 -1.1098 -0.7584
13 16 1 -3.8936 -6.5146
13 16 3 3.6320 -0.6479
13 16 5 2.3541 -9.0138
13 16 7 5.0812 7.9595
13 16 9 -7.1494 0.1293
13 16 11 3.7550 -11.6570
13 16 13 4.7103 2.9523
13 16 15 -0.8976 -1.3890
13 16 17 0.3897 -0.7974
13 16 19 0.6508 1.5921
13 17 0 -21.1423 -0.0029
13 17 2 7.3021 -17.6130
13 17 4 8.2243 15.3108
13 17 6 -18.2271 -3.5592
13 17 8 8.9460 -12.6582
13 17 10 10.9707 14.6661
13 17 12 -11.9453 7.1082
13 17 14 1.8396 -7.7081
13 17 16 2.7328 5.0971
13 17 18 -2.6824 -0.5119
13 18 1 5.1329 15.4440
13 18 3 -28.2728 0.6369
13 18 5 13.8760 -31.3569
13 18 7 10.8194 10.5580
13 18 9 -12.7703 4.7331
13 18 11 4.1755 -11.7998
13 18 13 3.9377 0.8022
13 18 15 -5.8351 0.2769
13 18 17 0.9028 -3.4824
13 18 19 0.9108 0.9460
13 19 0 -12.8774 0.0082
13 19 2 5.7441 -12.3333
13 19 4 18.0143 19.5131
13 19 6 -21.6408 3.4769
13 19 8 2.3372 -7.9905
13 19 10 2.2189 9.9297
13 19 12 -2.3863 -0.2341
13 19 14 1.3118 -0.4585
13 19 16 1.3678 2.0845
13 19 18 0.2711 0.3154
13 20 1 -3.2900 5.6295
13 20 3 -15.3736 1.0717
13 20 5 -1.2676 -2.5153
13 20 7 3.1880 4.9425
13 20 9 -8.6085 0.3889
13 20 11 4.6616 -2.8363
13 20 13 -0.4842 1.9943
13 20 15 0.7873 -2.4730
13 20 17 -1.5153 0.5099
13 21 0 20.5049 -0.0105
13 21 2 5.2135 -5.1557
13 21 4 4.5173 2.3718
13 21 6 3.4305 3.3930
13 21 8 2.4490 -12.7649
13 21 10 0.5558 0.4798
13 21 12 -2.1181 0.4578
13 21 14 2.1984 -1.3923
13 21 16 -0.8070 -0.8372
13 22 1 -0.3014 5.6871
13 22 3 -17.4321 0.8483
13 22 5 -4.6053 3.6687
13 22 7 2.7042 3.1991
13 22 9 -9.5952 2.9060
13 22 11 -2.1939 -4.5340
13 22 13 3.3327 2.6987
13 22 15 -2.4031 -3.1484
13 22 17 0.7040 -0.8891
13 23 0 -17.2548 0.0001
13 23 2 5.2693 -9.4979
13 23 4 3.7789 5.9740
13 23 6 0.6812 1.6438
13 23 8 -1.8236 -0.8717
13 23 10 5.4375 2.9665
13 23 12 -4.2768 2.1624
13 23 14 0.2476 -0.7310
13 23 16 0.2559 1.5807
13 24 1 0.9400 3.8055
13 24 3 2.0705 -0.0563
13 24 5 3.9204 -12.2219
13 24 7 -0.2095 -0.4568
13 24 9 1.1709 -0.0974
13 24 11 1.6145 -3.2689
13 24 13 -2.2725 -3.4491
13 24 15 0.7828 -1.1794
13 25 0 -2.2868 -0.0047
13 25 2 -1.7082 7.2209
13 25 4 0.6268 0.6162
13 25 6 -5.1369 1.0338
13 25 8 -1.5633 2.2628
13 25 10 -1.0585 0.8414
13 25 12 -0.9328 -3.0165
13 25 14 -0.7778 2.8882
13 26 1 -0.5385 2.6572
13 26 3 -4.9181 -2.2487
13 26 5 1.9282 1.2290
13 26 7 -2.7592 -1.2384
13 26 9 -0.4059 0.1588
13 26 11 1.0373 -2.2868
13 26 13 2.5860 1.6403
13 27 0 -1.1317 0.0006
13 27 2 5.5530 -8.5439
13 27 4 2.6111 8.0265
13 27 6 -2.7247 -1.9678
13 27 8 1.7044 -9.2273
13 27 10 3.8421 2.2760
13 27 12 -4.0130 -0.6593
13 27 14 1.4703 -3.6817
13 28 1 0.4487 1.6769
13 28 3 -9.6630 -2.5995
13 28 5 6.5351 -3.6782
13 28 7 1.4793 5.5838
13 28 9 -7.2691 1.3440
13 28 11 -1.1945 -2.2260
13 28 13 1.7317 -0.0064
13 29 0 -4.1286 -0.0004
13 29 2 3.1000 -3.1668
13 29 4 -0.8503 4.1683
13 29 6 -0.5238 -1.9769
13 29 8 0.9567 1.4240
13 29 10 0.5900 -0.3613
13 29 12 0.6100 0.5107
13 30 1 2.4822 2.0145
13 30 3 1.9015 0.3430
13 30 5 -1.5900 -0.1779
13 30 7 0.0569 -0.9405
13 30 9 0.5490 -2.7621
13 30 11 0.3870 0.4187
13 31 0 -1.7524 0.0005
13 31 2 -0.2805 -0.1771
13 31 4 -0.1649 -0.7634
13 31 6 -3.0691 3.3058
13 31 8 0.8292 0.4908
13 32 1 5.7740 7.5270
13 32 3 -2.5455 0.4305
13 32 5 1.2674 -2.0955
13 32 7 2.8021 0.9563
13 33 0 -10.7716 0.0050
13 33 2 1.8838 -5.1750
13 33 4 0.6423 2.5587
13 33 6 -2.8003 0.9687
13 34 1 1.3600 1.1521
13 34 3 0.7773 0.5341
14 1 1 16.7510 38.0637
14 1 3 -6.0076 3.6602
14 1 5 -22.2350 35.7702
14 1 7 -7.1592 -0.6089
14 1 9 -9.0228 1.0312
14 1 11 -1.5255 -2.1892
14 1 13 3.2531 1.6161
14 1 15 1.0787 -1.9546
14 1 17 -1.4650 0.0361
14 1 19 0.6685 -1.4628
14 1 21 0.8474 1.6361
14 2 0 -57.8861 0.0122
14 2 2 5.8002 -4.0821
14 2 4 -7.0793 -21.5671
14 2 6 2.6605 7.4887
14 2 8 12.9607 -18.0367
14 2 10 19.6203 24.0083
14 2 12 -3.6901 1.7320
14 2 14 1.1303 1.5837
14 2 16 -0.1495 1.4034
14 2 18 -1.3060 -0.2100
14 2 20 -0.4580 0.1097
14 2 22 -0.8143 -0.4640
14 3 1 4.6607 17.9056
14 3 3 30.9812 -3.6867
14 3 5 12.8112 -31.8575
14 3 7 11.1304 7.6573
14 3 9 -9.3161 -1.0391
14 3 11 8.7185 -10.1580
14 3 13 -5.2949 -6.2375
14 3 15 1.7351 -0.9985
14 3 17 -0.1494 -3.0783
14 3 19 0.3811 -0.1406
14 3 21 0.3825 0.4188
14 4 0 -56.2333 0.0163
14 4 2 5.0002 1.3748
14 4 4 5.1909 0.2512
14 4 6 -7.9502 0.4078
14 4 8 -0.6814 11.9175
14 4 10 4.8194 5.9453
14 4 12 5.5460 0.7754
14 4 14 -0.4658 5.6579
14 4 16 -0.5564 0.5879
14 4 18 1.6924 0.0245
14 4 20 -1.5627 1.0019
14 4 22 -0.6184 -0.4033
14 5 1 -10.6924 2.8523
14 5 3 -2.7311 5.7519
14 5 5 -11.9705 25.5318
14 5 7 -6.3780 -6.6309
14 5 9 0.5774 -3.9815
14 5 11 -2.3115 10.0023
14 5 13 -1.4989 -5.1316
14 5 15 1.6664 -2.2741
14 5 17 -2.0432 2.3318
14 5 19 -2.8367 -2.1525
14 5 21 1.0366 0.3019
14 6 0 55.3567 -0.0207
14 6 2 18.0264 -15.4609
14 6 4 18.7564 9.4083
14 6 6 22.5555 1.4113
14 6 8 6.3490 -19.4347
14 6 10 -3.2508 -2.9953
14 6 12 3.5447 -0.4709
14 6 14 3.2636 -6.0631
14 6 16 -1.3840 -0.7929
14 6 18 1.2360 -0.2695
14 6 20 -0.6063 -1.9367
14 6 22 -0.2941 0.5204
14 7 1 11.6221 26.0465
14 7 3 -42.7422 7.4669
14 7 5 1.9173 -2.5809
14 7 7 13.8193 8.3755
14 7 9 -19.3973 1.4910
14 7 11 2.8201 -1.8420
14 7 13 6.4136 9.6753
14 7 15 -8.2608 1.3243
14 7 17 -1.2788 -3.3778
14 7 19 3.3201 2.3636
14 7 21 -1.5113 0.8049
14 8 0 -20.4016 0.0032
14 8 2 -11.4873 11.0439
14 8 4 0.2517 10.7966
14 8 6 -22.2392 1.4700
14 8 8 0.7746 -8.5172
14 8 10 5.9820 11.9086
14 8 12 -7.0845 -2.0698
14 8 14 -1.4067 -0.8141
14 8 16 -0.9473 -1.0228
14 8 18 -1.3054 1.9775
14 8 20 -0.7752 -1.3489
14 9 1 5.9717 -11.7166
14 9 3 55.3982 -1.7441
14 9 5 23.8262 -17.4469
14 9 7 13.0401 11.0158
14 9 9 2.7723 0.8850
14 9 11 -0.9662 -3.0638
14 9 13 -3.9425 -5.7670
14 9 15 8.2917 -2.1768
14 9 17 -0.2124 3.3031
14 9 19 0.0972 0.5496
14 9 21 -0.5790 0.5097
14 10 0 -57.2003 0.0293
14 10 2 -15.8229 -2.7692
14 10 4 -13.0328 -11.7253
14 10 6 -0.2401 -7.7718
14 10 8 -1.5705 16.7174
14 10 10 -7.9071 -7.8362
14 10 12 3.5983 0.0724
14 10 14 -2.3147 4.9933
14 10 16 -2.3787 0.8867
14 10 18 -2.2249 2.1371
14 10 20 -0.6811 -1.3448
14 11 1 25.6692 32.4100
14 11 3 -9.1959 -1.3969
14 11 5 3.2110 11.7947
14 11 7 -7.3093 -11.6545
14 11 9 11.5862 2.1363
14 11 11 -4.6863 2.5588
14 11 13 2.8549 4.7669
14 11 15 -4.2807 0.8792
14 11 17 0.4788 -2.1489
14 11 19 -0.0390 0.4363
14 11 21 1.0204 0.0431
14 12 0 -2.9421 0.0028
14 12 2 -1.7565 -0.6747
14 12 4 -0.2624 6.0171
14 12 6 -10.2977 -5.6578
14 12 8 11.5692 -18.9950
14 12 10 14.0755 7.9153
14 12 12 -5.7142 4.9898
14 12 14 -1.3162 -5.9188
14 12 16 1.8576 3.2690
14 12 18 0.5966 -0.0043
14 12 20 0.8450 0.7097
14 13 1 -8.6812 -21.8939
14 13 3 12.9670 0.4377
14 13 5 4.5229 -2.6528
14 13 7 2.7407 10.7763
14 13 9 -16.2854 4.9961
14 13 11 1.5392 -10.3095
14 13 13 3.6711 1.5670
14 13 15 -0.1344 2.9776
14 13 17 -0.8916 0.8620
14 13 19 -0.0877 -1.3752
14 14 0 13.7865 -0.0086
14 14 2 -9.3225 8.4884
14 14 4 -5.0119 -20.8814
14 14 6 25.8995 0.2635
14 14 8 -4.7678 11.5426
14 14 10 -4.0466 -7.1367
14 14 12 1.4795 -1.6442
14 14 14 -2.4520 -1.2697
14 14 16 -0.2318 -1.0002
14 14 18 2.0334 0.4397
14 14 20 -0.4144 0.3783
14 15 1 -1.3888 -6.0429
14 15 3 1.1466 5.1691
14 15 5 -17.2765 32.1986
14 15 7 -14.0400 -14.0085
14 15 9 12.3386 1.0301
14 15 11 -6.9242 10.8531
14 15 13 -0.2848 0.4746
14 15 15 1.4171 0.4354
14 15 17 -1.4227 0.6323
14 15 19 1.4034 -0.2269
14 16 0 28.0952 -0.0036
14 16 2 7.5086 -5.7488
14 16 4 8.3507 5.7486
14 16 6 5.0288 1.7683
14 16 8 1.1867 -5.0765
14 16 10 -1.0461 -5.3962
14 16 12 -0.7664 -0.8011
14 16 14 2.5350 -4.6429
14 16 16 0.0355 -0.5859
14 16 18 -0.3875 -0.3025
14 17 1 1.3587 8.6283
14 17 3 -17.2214 0.1573
14 17 5 14.1821 -18.5937
14 17 7 4.2375 15.9074
14 17 9 -12.3270 -0.0114
14 17 11 1.2430 -9.1430
14 17 13 2.7998 4.7555
14 17 15 -5.2977 0.3684
14 17 17 0.5666 -1.5491
14 17 19 0.2108 1.7937
14 18 0 -12.6379 -0.0023
14 18 2 3.0093 -0.0781
14 18 4 14.0842 22.7548
14 18 6 -31.6163 0.8969
14 18 8 -0.7237 -3.0952
14 18 10 7.3373 9.0205
14 18 12 -5.1761 -2.4113
14 18 14 2.6588 0.4664
14 18 16 2.8672 1.5438
14 18 18 -0.1500 0.2676
14 19 1 -1.0831 3.3551
14 19 3 2.1521 2.2209
14 19 5 14.2729 -25.6633
14 19 7 8.3413 7.0626
14 19 9 0.3330 -0.4537
14 19 11 2.2664 -3.0298
14 19 13 -3.2344 -0.7552
14 19 15 -0.0674 -0.5827
14 19 17 -1.1747 -0.3102
14 20 0 -0.6849 -0.0083
14 20 2 5.6266 -0.0246
14 20 4 -3.9775 -0.6073
14 20 6 2.7689 -1.3567
14 20 8 -0.9935 1.3287
14 20 10 -1.0132 1.1626
14 20 12 -2.2734 -0.5485
14 20 14 3.1574 0.5941
14 20 16 -0.1430 -1.0323
14 20 18 1.7770 1.0696
14 21 1 -5.9942 -3.6433
14 21 3 -7.4202 -2.5971
14 21 5 1.4479 12.1158
14 21 7 -1.1169 -3.3830
14 21 9 -1.0961 -0.0862
14 21 11 -3.1147 2.8878
14 21 13 3.7543 2.9551
14 21 15 -0.8032 0.3497
14 21 17 -1.1395 0.4373
14 22 0 3.1863 0.0003
14 22 2 5.5145 -10.8662
14 22 4 1.2099 6.9522
14 22 6 0.3849 -2.3959
14 22 8 4.3297 -7.6130
14 22 10 1.5320 0.3542
14 22 12 1.1804 2.6168
14 22 14 2.7458 -0.9310
14 22 16 -0.4941 1.4143
14 23 1 9.9253 14.8960
14 23 3 -10.8463 1.1945
14 23 5 4.6134 -2.4145
14 23 7 3.1739 1.0625
14 23 9 -5.3962 3.9092
14 23 11 -0.0213 -2.0031
14 23 13 1.1981 0.2861
14 23 15 1.0802 -0.6317
14 24 0 -13.7256 0.0040
14 24 2 1.1205 -6.4888
14 24 4 1.7061 1.1759
14 24 6 -4.4967 1.4372
14 24 8 -2.1034 -0.7619
14 24 10 1.3551 1.1628
14 24 12 -1.9364 0.0173
14 24 14 0.5121 1.9152
14 25 1 -2.4559 -0.3026
14 25 3 4.7370 -1.4249
14 25 5 1.0080 -2.5696
14 25 7 5.3995 4.5149
14 25 9 -1.4683 2.5672
14 25 11 3.1028 0.1843
14 25 13 0.1551 1.5384
14 25 15 1.1520 -1.0257
14 26 0 2.9375 -0.0125
14 26 2 1.6612 2.3057
14 26 4 -0.1179 2.0383
14 26 6 -5.3751 -0.2420
14 26 8 -0.3692 -1.0965
14 26 10 -0.9306 0.3469
14 26 12 -1.5337 1.4877
14 26 14 0.1432 -1.1912
14 27 1 1.7786 3.5022
14 27 3 -5.3921 0.8972
14 27 5 5.1187 -6.2397
14 27 7 1.9448 3.8496
14 27 9 -1.1847 3.1104
14 27 11 1.4783 -0.2585
14 27 13 1.8042 1.8830
14 28 0 2.8114 0.0011
14 28 2 -0.2708 1.3706
14 28 4 3.4233 4.4216
14 28 6 -7.3714 0.2150
14 28 8 -0.4774 -1.9498
14 28 10 -0.1031 1.4763
14 28 12 0.7107 -0.4510
14 29 1 -4.5416 -3.5659
14 29 3 -0.4717 -1.4871
14 29 5 -0.3968 0.2860
14 29 7 -0.2306 -1.7800
14 29 9 2.9977 -0.4339
14 29 11 1.3723 2.4608
14 30 0 2.1647 0.0015
14 30 2 2.5874 -1.9172
14 30 4 -0.0917 -3.1867
14 30 6 4.9759 3.4306
14 30 8 -1.5177 1.5043
14 30 10 -3.7986 0.5042
14 31 1 -1.2935 0.6007
14 31 3 -4.6263 -0.6613
14 31 5 -1.4175 0.1660
14 31 7 2.3566 -0.1803
14 31 9 1.2121 -2.2619
14 32 0 -3.9888 0.0010
14 32 2 2.7127 -3.7001
14 32 4 1.6999 4.0723
14 32 6 -4.6969 1.3547
14 33 1 3.9763 6.7729
14 33 3 -2.9928 -0.3290
14 33 5 3.3073 -2.9646
15 1 0 63.5316 0.0068
15 1 2 -12.1672 19.1362
15 1 4 -16.1998 -18.8966
15 1 6 25.2581 6.5104
15 1 8 -5.0187 -10.0074
15 1 10 -8.7172 -13.4193
15 1 12 6.8496 -3.8208
15 1 14 1.0361 -0.0938
15 1 16 0.1067 -4.4132
15 1 18 1.4421 0.9742
15 1 20 -0.9228 -0.8777
15 1 22 0.1992 1.0973
15 2 1 10.5080 3.8696
15 2 3 42.4073 -6.7965
15 2 5 -4.2681 1.8970
15 2 7 7.5694 1.0743
15 2 9 -9.2505 2.3678
15 2 11 -3.1948 -6.2317
15 2 13 -3.6377 2.0671
15 2 15 -1.5701 2.2688
15 2 17 0.1792 -0.7428
15 2 19 1.2394 -0.5324
15 2 21 -0.3729 -0.4190
15 3 0 -42.5992 0.0205
15 3 2 -27.0839 45.0449
15 3 4 -16.9903 -10.4286
15 3 6 -28.4876 3.7279
15 3 8 -13.3462 19.0109
15 3 10 -4.1654 -3.0254
15 3 12 1.0644 -4.2027
15 3 14 -2.4699 4.7863
15 3 16 1.0923 0.0967
15 3 18 -0.2892 0.3218
15 3 20 -0.7102 0.8757
15 4 1 10.6407 17.1777
15 4 3 46.0748 -3.6761
15 4 5 4.4419 0.6611
15 4 7 -19.3974 -22.4471
15 4 9 28.1140 -3.5886
15 4 11 -8.5646 7.5325
15 4 13 -7.9233 -5.9551
15 4 15 2.0989 -0.3223
15 4 17 -0.2035 2.0386
15 4 19 -0.9222 -2.3809
15 4 21 1.1956 -1.2476
15 5 0 -1.7246 0.0183
15 5 2 -10.0837 16.8523
15 5 4 -13.8408 -29.7986
15 5 6 39.4336 -9.7650
15 5 8 -11.8259 23.9813
15 5 10 -11.0745 -13.7302
15 5 12 11.8545 0.2906
15 5 14 -1.5364 3.0846
15 5 16 -2.3343 -1.9145
15 5 18 5.0897 -1.7738
15 5 20 0.3383 3.2358
15 6 1 -30.0644 -39.9155
15 6 3 2.4914 4.5684
15 6 5 -6.0427 9.9206
15 6 7 -3.8292 -8.2258
15 6 9 -10.4589 2.0072
15 6 11 -8.0477 5.8137
15 6 13 -2.8162 -2.1224
15 6 15 2.6536 1.2290
15 6 17 -2.6101 7.4362
15 6 19 -2.7367 -1.7916
15 6 21 -0.5273 -1.3734
15 7 0 3.2290 -0.0018
15 7 2 3.1169 -4.8720
15 7 4 13.4488 11.7837
15 7 6 -9.2204 2.8244
15 7 8 5.0452 -22.8909
15 7 10 6.4121 8.9176
15 7 12 2.9089 -0.8353
15 7 14 0.3064 -2.4928
15 7 16 0.6062 -2.1228
15 7 18 2.2980 0.0203
15 7 20 1.5806 -1.3612
15 8 1 11.7866 23.9958
15 8 3 -12.6706 -1.1283
15 8 5 2.5658 3.0202
15 8 7 -4.1307 -14.8888
15 8 9 4.6366 -3.5278
15 8 11 -4.2859 4.6227
15 8 13 -0.4603 0.2202
15 8 15 0.0255 2.2352
15 8 17 -1.7214 0.4355
15 8 19 -0.1392 -1.1402
15 8 21 0.4251 -1.5321
15 9 0 5.4116 0.0146
15 9 2 -1.5877 3.9403
15 9 4 -10.1819 -8.5986
15 9 6 17.0218 0.3917
15 9 8 -12.7789 9.8450
15 9 10 -9.6815 -22.9413
15 9 12 13.4637 2.3383
15 9 14 -1.3563 3.7946
15 9 16 -4.6813 -3.6660
15 9 18 3.8483 -0.9210
15 9 20 1.2236 1.9643
15 10 1 -10.8961 -20.4311
15 10 3 4.2657 2.4067
15 10 5 -5.2181 10.1644
15 10 7 0.9188 -3.2244
15 10 9 13.4936 -3.4399
15 10 11 -17.9636 17.4271
15 10 13 -3.1800 -8.4549
15 10 15 5.2205 -4.1056
15 10 17 -1.1750 3.0914
15 10 19 0.1248 -1.7170
15 10 21 0.1323 -0.7441
15 11 0 15.3338 0.0251
15 11 2 -3.0199 6.8005
15 11 4 4.9443 7.7977
15 11 6 -4.0185 6.3848
15 11 8 -7.4480 9.0416
15 11 10 -5.5503 -13.7112
15 11 12 7.3205 0.8064
15 11 14 1.9277 1.0827
15 11 16 -2.3604 1.4813
15 11 18 2.5109 1.1237
15 11 20 -0.7032 0.1684
15 12 1 3.6840 1.9615
15 12 3 14.4811 -3.0919
15 12 5 10.0327 -19.8408
15 12 7 2.3927 0.0763
15 12 9 1.8887 -1.2953
15 12 11 -1.8105 -8.6458
15 12 13 0.3959 -1.8493
15 12 15 -2.3543 -0.6216
15 12 17 -0.4348 -1.3391
15 12 19 -1.5516 -2.1051
15 13 0 -1.8436 0.0055
15 13 2 -17.2879 22.7965
15 13 4 -4.4708 -4.1308
15 13 6 -9.2744 2.4505
15 13 8 -5.3111 12.3131
15 13 10 3.7294 5.5459
15 13 12 -2.9130 1.1083
15 13 14 -3.7364 3.5444
15 13 16 0.1066 -0.0948
15 13 18 2.9878 1.1825
15 13 20 -0.6923 0.6418
15 14 1 -5.5874 -8.2760
15 14 3 13.5085 -1.8969
15 14 5 -16.3791 22.0404
15 14 7 -16.0743 -30.9226
15 14 9 26.2301 -5.9770
15 14 11 -2.0836 10.0324
15 14 13 -0.4103 -5.9336
15 14 15 3.3517 1.6294
15 14 17 -0.8122 0.9627
15 14 19 -1.0483 -1.4811
15 15 0 13.7205 -0.0177
15 15 2 5.9053 -9.7557
15 15 4 -12.7825 -18.5818
15 15 6 52.1547 -7.8202
15 15 8 -7.3620 26.8228
15 15 10 -15.8868 -17.2139
15 15 12 12.3951 -1.2260
15 15 14 -1.6747 3.0161
15 15 16 -1.0589 -1.2018
15 15 18 -0.2950 0.3754
15 16 1 -18.2753 -20.0794
15 16 3 -17.2903 -2.3384
15 16 5 -6.9491 14.0307
15 16 7 -7.2828 -5.9606
15 16 9 2.4743 -1.3700
15 16 11 -3.3182 10.3632
15 16 13 -2.1330 -3.7232
15 16 15 2.8857 -0.6976
15 16 17 0.0672 2.3461
15 16 19 0.0059 1.3824
15 17 0 19.5598 -0.0260
15 17 2 -2.9928 6.0508
15 17 4 4.1432 4.0997
15 17 6 -7.6020 -4.1788
15 17 8 9.9519 -9.3635
15 17 10 5.4775 8.8632
15 17 12 -0.0984 0.5930
15 17 14 0.5429 2.0343
15 17 16 -1.5954 -0.4717
15 17 18 0.8481 -0.7733
15 18 1 -4.4107 -0.9981
15 18 3 7.4036 -0.2530
15 18 5 2.5662 -3.2676
15 18 7 -2.9917 -2.6003
15 18 9 1.9742 3.0514
15 18 11 2.1185 -6.4292
15 18 13 -0.2791 0.3069
15 18 15 1.5775 0.3602
15 18 17 -2.1993 -0.2079
15 19 0 9.6022 -0.0203
15 19 2 -8.0545 17.4097
15 19 4 -2.6607 -5.2153
15 19 6 -0.6407 2.5107
15 19 8 -8.0097 13.7084
15 19 10 -5.5746 -11.5057
15 19 12 5.2325 1.5134
15 19 14 -1.2656 3.1355
15 19 16 0.9253 -0.9950
15 19 18 1.3653 0.4490
15 20 1 -15.6356 -11.2710
15 20 3 13.5880 -6.6331
15 20 5 -3.6521 7.3815
15 20 7 -3.4627 -7.3575
15 20 9 12.7111 -0.6122
15 20 11 -6.1123 8.8292
15 20 13 -2.9815 -5.1077
15 20 15 2.6160 -1.3694
15 20 17 -1.7487 -0.2433
15 21 0 17.3077 0.0024
15 21 2 -4.2574 14.8994
15 21 4 -4.3037 -3.9022
15 21 6 7.6520 2.9964
15 21 8 -2.0980 7.1785
15 21 10 -4.8127 -5.3677
15 21 12 4.4315 0.6066
15 21 14 -0.9666 1.2105
15 21 16 0.0750 -0.7816
15 22 1 -4.3640 -4.0614
15 22 3 0.3063 2.3054
15 22 5 -2.2501 -4.4084
15 22 7 0.0576 0.3784
15 22 9 -2.6014 -1.2474
15 22 11 -0.4277 0.5363
15 22 13 -0.8119 -0.9366
15 22 15 -0.7615 -2.6481
15 23 0 -6.7615 0.0096
15 23 2 3.1097 -3.6880
15 23 4 4.8452 2.2289
15 23 6 0.7966 6.2770
15 23 8 -0.5717 -3.7779
15 23 10 1.7734 0.5107
15 23 12 -0.5339 -1.5834
15 23 14 0.7898 1.6895
15 23 16 -1.6253 1.0951
15 24 1 0.4917 3.1215
15 24 3 -6.4193 0.6870
15 24 5 -4.4659 5.6868
15 24 7 -2.1985 -2.2152
15 24 9 1.1884 2.3920
15 24 11 -2.0764 1.9406
15 24 13 0.1561 0.0203
15 24 15 -0.1296 -1.9251
15 25 0 12.2894 -0.0076
15 25 2 0.6809 3.9269
15 25 4 -3.7241 -3.3274
15 25 6 5.0809 -0.5378
15 25 8 2.2991 -4.9891
15 25 10 0.3687 -2.8403
15 25 12 0.5957 -1.5028
15 25 14 1.1279 1.0029
15 26 1 -6.9840 -9.0686
15 26 3 5.0932 -2.5393
15 26 5 -0.2232 2.0315
15 26 7 -0.6580 2.1012
15 26 9 -2.2017 -0.3415
15 26 11 -0.0581 0.2606
15 26 13 0.4001 -1.5277
15 27 0 -7.1176 -0.0143
15 27 2 -1.7583 2.6750
15 27 4 -0.4172 -2.1705
15 27 6 1.0682 1.2577
15 27 8 -1.9676 4.2042
15 27 10 0.9030 1.4433
15 27 12 -1.6431 -0.9298
15 28 1 2.0697 2.9388
15 28 3 9.3156 -0.4692
15 28 5 -1.4668 0.9080
15 28 7 -2.5681 -4.9659
15 28 9 2.2752 -1.0612
15 28 11 2.4183 -2.0618
15 29 0 8.0531 -0.0119
15 29 2 -2.9701 10.9029
15 29 4 -5.4012 -5.4807
15 29 6 2.7422 1.4500
15 29 8 -2.1177 3.6531
15 29 10 -2.1278 -1.0322
15 30 1 -4.0597 -7.1297
15 30 3 5.9222 -0.7263
15 30 5 -2.1786 6.0552
15 30 7 0.8926 -1.6642
15 30 9 -0.4411 -0.1772
15 31 0 5.3692 -0.0124
15 31 2 -0.2622 0.1066
15 31 4 -1.2335 -0.1483
15 31 6 1.6763 -0.0882
15 31 8 0.7276 -1.2187
15 32 1 0.9240 0.3853
15 32 3 -2.5527 0.7528
15 32 5 2.0647 -0.5696
15 33 0 -4.3942 0.0074
15 33 2 1.0302 -2.2226
15 33 4 1.0346 2.0228
16 1 1 -24.3093 -29.9227
16 1 3 1.5729 0.6588
16 1 5 -13.7457 15.8731
16 1 7 2.2426 0.5389
16 1 9 1.3758 1.8280
16 1 11 -4.4212 13.3268
16 1 13 -0.2681 -2.4349
16 1 15 -3.5268 3.6503
16 1 17 -1.0469 -3.9426
16 1 19 1.7007 0.7464
16 1 21 -1.0877 0.5365
16 2 0 -40.1697 -0.0111
16 2 2 15.2749 -11.0104
16 2 4 -2.7595 -15.1051
16 2 6 -0.5643 -2.0890
16 2 8 9.1159 -5.7510
16 2 10 7.5377 0.7777
16 2 12 0.4555 3.5494
16 2 14 3.2612 -7.1487
16 2 16 6.1025 6.5032
16 2 18 -3.8998 0.3720
16 2 20 -0.4881 -2.2865
16 3 1 -0.0349 17.2735
16 3 3 17.8215 -0.1244
16 3 5 -2.6004 0.9603
16 3 7 -3.4251 7.1399
16 3 9 7.8132 -3.1397
16 3 11 -0.5772 1.9409
16 3 13 0.8625 1.0549
16 3 15 -2.5218 -1.5852
16 3 17 1.1005 -2.3979
16 3 19 0.4336 -0.6682
16 3 21 0.4426 -0.3015
16 4 0 29.5898 -0.0121
16 4 2 -8.6657 29.0413
16 4 4 -1.8312 -28.2007
16 4 6 6.1039 -2.7029
16 4 8 0.2819 7.3421
16 4 10 -5.8755 -9.6533
16 4 12 12.1774 -1.2688
16 4 14 -0.0830 8.5571
16 4 16 -6.0170 -4.0876
16 4 18 3.0401 -0.7843
16 4 20 -1.4098 0.9757
16 5 1 -18.2906 -21.0761
16 5 3 42.1107 8.2409
16 5 5 -21.8562 30.0398
16 5 7 -18.4491 -21.8806
16 5 9 13.2097 -5.3559
16 5 11 -4.4290 11.2671
16 5 13 -5.3561 -10.3310
16 5 15 7.2235 -4.3193
16 5 17 -0.5702 4.4529
16 5 19 -2.3686 -1.8209
16 5 21 2.5866 -0.1411
16 6 0 1.5429 0.0143
16 6 2 -17.7322 27.1181
16 6 4 -7.5344 -23.8358
16 6 6 25.5525 -4.4194
16 6 8 -11.6303 26.6428
16 6 10 1.4338 4.4172
16 6 12 2.4363 0.0923
16 6 14 -1.7253 4.1288
16 6 16 -3.5276 -2.3912
16 6 18 2.9201 -1.3332
16 6 20 -0.9846 1.5582
16 7 1 16.6152 23.8999
16 7 3 21.1140 0.2842
16 7 5 4.1337 -5.4469
16 7 7 -3.2731 -12.6871
16 7 9 -6.0842 -0.8228
16 7 11 5.9454 -12.0733
16 7 13 -0.4892 -0.2861
16 7 15 0.4051 -0.7820
16 7 17 -1.7063 -0.5649
16 7 19 -0.1711 -0.1105
16 7 21 -0.3486 0.2623
16 8 0 -32.2650 0.0081
16 8 2 7.5380 -11.0301
16 8 4 -3.0588 1.9431
16 8 6 14.9367 -0.0208
16 8 8 -10.2987 14.4966
16 8 10 -5.3763 0.9044
16 8 12 -1.0786 -1.0193
16 8 14 0.2989 0.3254
16 8 16 -0.4808 0.0521
16 8 18 0.3306 1.4208
16 8 20 -1.0057 0.4179
16 9 1 -5.9686 -14.7701
16 9 3 -7.9423 -3.1350
16 9 5 -12.1897 31.5274
16 9 7 -6.1689 -22.4942
16 9 9 14.2389 3.5272
16 9 11 -11.3523 16.1464
16 9 13 -1.6286 -1.6889
16 9 15 4.8412 -3.5630
16 9 17 -1.1501 5.2189
16 9 19 -2.4506 -0.5165
16 10 0 66.6714 -0.0034
16 10 2 -15.3497 8.5751
16 10 4 -4.7045 -11.5739
16 10 6 16.9811 -4.8066
16 10 8 7.5862 -15.4585
16 10 10 -2.4544 -8.9748
16 10 12 10.6252 3.5605
16 10 14 -0.9975 5.2340
16 10 16 -8.0072 -3.6464
16 10 18 3.2996 -1.5219
16 10 20 0.3785 0.0823
16 11 1 -6.4839 -31.7402
16 11 3 4.1022 0.1516
16 11 5 4.1677 -2.1751
16 11 7 2.5759 7.8891
16 11 9 -7.9244 -1.2155
16 11 11 -2.8983 -0.3089
16 11 13 1.4652 0.9902
16 11 15 1.7756 -2.4076
16 11 17 1.0199 3.2863
16 11 19 0.5274 -0.9867
16 12 0 -36.2966 -0.0002
16 12 2 -6.8788 -2.2702
16 12 4 -5.7697 3.2977
16 12 6 -7.2443 -4.6438
16 12 8 -1.1110 11.3351
16 12 10 -0.3407 4.1143
16 12 12 -9.9616 -0.6772
16 12 14 1.0793 -5.1194
16 12 16 2.2755 3.5973
16 12 18 -1.1397 1.0656
16 12 20 -0.1860 -0.1686
16 13 1 17.7568 8.7065
16 13 3 17.2267 -3.1983
16 13 5 8.7003 -0.2652
16 13 7 -10.1007 -8.0486
16 13 9 13.1003 -3.3325
16 13 11 2.5919 -5.3933
16 13 13 1.3798 1.7763
16 13 15 1.3799 2.3750
16 13 17 -1.1687 -1.8821
16 13 19 0.6733 -0.9251
16 14 0 26.9378 -0.0055
16 14 2 -13.3487 19.9583
16 14 4 -6.9621 -13.0353
16 14 6 13.0677 1.0618
16 14 8 -9.9767 18.7207
16 14 10 -12.1867 -11.3392
16 14 12 6.4260 -2.4143
16 14 14 -5.9057 5.8043
16 14 16 -2.3820 -5.6820
16 14 18 1.6693 -0.9201
16 15 1 -7.6495 -15.6483
16 15 3 11.9163 2.6613
16 15 5 -14.7527 31.8350
16 15 7 -20.2557 -20.3351
16 15 9 12.8821 -3.6681
16 15 11 -5.0113 10.1682
16 15 13 -5.8071 -7.0327
16 15 15 6.5449 1.5148
16 15 17 -1.2407 2.4554
16 15 19 0.3546 0.3482
16 16 0 26.9294 -0.0066
16 16 2 -0.9465 5.1338
16 16 4 2.1957 -9.2096
16 16 6 23.1524 -2.5571
16 16 8 -5.3946 8.7411
16 16 10 -1.2042 -2.1758
16 16 12 3.9786 -2.5046
16 16 14 -2.0691 1.5118
16 16 16 -1.0884 -2.7087
16 16 18 0.9885 -1.6542
16 17 1 -13.6844 -12.9124
16 17 3 1.9517 4.2498
16 17 5 -4.3027 1.5090
16 17 7 1.0431 0.6903
16 17 9 -7.9659 3.2060
16 17 11 -1.7431 -2.4613
16 17 13 -1.0883 -0.7371
16 17 15 0.3786 1.1656
16 17 17 0.1044 1.5035
16 18 0 21.1216 -0.0045
16 18 2 0.9096 6.7467
16 18 4 -0.5612 -10.4152
16 18 6 12.9952 0.7359
16 18 8 -6.4171 0.7451
16 18 10 0.9796 -5.4162
16 18 12 0.1916 -1.4910
16 18 14 0.8445 0.1184
16 18 16 0.8036 -2.5671
16 18 18 1.3189 0.5227
16 19 1 -15.0143 -18.1903
16 19 3 8.4589 3.2726
16 19 5 -8.2198 16.0042
16 19 7 -5.5035 -11.8620
16 19 9 16.2512 0.9742
16 19 11 -9.6932 13.1913
16 19 13 -2.2235 -1.7242
16 19 15 2.2833 0.6446
16 19 17 -0.9800 0.6284
16 20 0 24.4694 -0.0080
16 20 2 -4.4461 17.6498
16 20 4 -9.7894 -13.9235
16 20 6 10.0840 1.0250
16 20 8 -3.5616 5.9603
16 20 10 -7.3944 -11.1257
16 20 12 9.7463 -2.0753
16 20 14 1.3322 6.2737
16 20 16 -1.0409 -1.2322
16 21 1 -5.7066 -5.2365
16 21 3 19.6770 -1.6600
16 21 5 -1.3749 3.8571
16 21 7 -1.2614 -7.7948
16 21 9 4.6560 -2.8791
16 21 11 0.5622 1.2719
16 21 13 -1.9598 -1.9613
16 21 15 2.8779 -0.9248
16 22 0 -18.4731 0.0048
16 22 2 -6.3135 2.5687
16 22 4 -2.1953 -6.2486
16 22 6 -3.8543 0.7784
16 22 8 0.0977 7.2406
16 22 10 0.4650 5.0127
16 22 12 -5.0671 1.2027
16 22 14 1.4395 1.5090
16 22 16 -0.1429 1.8961
16 23 1 6.4855 10.0344
16 23 3 3.2461 0.3169
16 23 5 2.9400 -2.8129
16 23 7 1.4406 1.0680
16 23 9 -0.6200 -0.5877
16 23 11 2.1603 -1.9583
16 23 13 1.4933 0.2448
16 23 15 1.8492 -1.2448
16 24 0 0.3172 0.0042
16 24 2 -0.7826 -5.6747
16 24 4 -3.3481 -2.2440
16 24 6 4.1901 -4.1590
16 24 8 0.8935 1.9000
16 24 10 -3.6802 -4.8481
16 24 12 2.4167 1.2360
16 24 14 -0.6853 0.9111
16 25 1 -0.6048 -4.2711
16 25 3 0.2891 -0.0912
16 25 5 -1.7738 14.2327
16 25 7 -4.7890 -1.3178
16 25 9 -0.9684 2.0760
16 25 11 -0.6376 4.5439
16 25 13 0.6599 0.9693
16 26 0 9.0171 -0.0028
16 26 2 -2.1329 3.6064
16 26 4 -4.7017 -5.4231
16 26 6 5.4997 -0.7136
16 26 8 -0.2250 -1.2820
16 26 10 -0.7525 2.0943
16 26 12 -0.3188 -0.7552
16 27 1 0.4873 1.2811
16 27 3 3.2868 -0.4368
16 27 5 -2.4452 -0.1715
16 27 7 0.5466 -3.1693
16 27 9 0.4705 1.6806
16 27 11 2.9907 -0.3504
16 28 0 -6.5457 -0.0072
16 28 2 -0.5323 2.2166
16 28 4 -1.7501 -5.1553
16 28 6 -0.3909 2.5763
16 28 8 -3.5824 2.3055
16 28 10 -0.6084 0.9878
16 29 1 -6.0674 -8.8367
16 29 3 10.1488 -1.3921
16 29 5 -0.3751 1.8253
16 29 7 0.1777 -0.5207
16 29 9 3.3260 0.2575
16 30 0 13.3833 0.0010
16 30 2 -7.2402 9.8147
16 30 4 -2.8951 -6.0368
16 30 6 -0.8472 -0.1140
16 30 8 -1.4911 -1.0961
16 31 1 -0.9292 -4.0535
16 31 3 3.0167 1.8020
16 31 5 0.2259 2.1421
16 31 7 -1.0388 -0.9289
16 32 0 -1.3934 0.0017
16 32 2 -0.4733 -1.1490
16 32 4 0.5149 -0.4151
16 33 1 -0.2082 -0.0297
17 1 0 -42.1049 0.0002
17 1 2 -3.3841 -2.1622
17 1 4 0.3733 13.4287
17 1 6 -12.3987 -4.5778
17 1 8 -5.3785 11.2905
17 1 10 3.6451 4.0106
17 1 12 -5.1767 -1.7668
17 1 14 1.1805 -5.7205
17 1 16 5.7670 5.4327
17 1 18 -3.3747 1.0156
17 1 20 0.3692 -1.4345
17 2 1 18.1677 37.3585
17 2 3 -14.1459 -2.5947
17 2 5 20.2908 -26.6674
17 2 7 9.0708 20.5856
17 2 9 -15.4749 2.5661
17 2 11 -0.2236 -11.4107
17 2 13 1.0927 6.7683
17 2 15 -10.4072 2.3456
17 2 17 2.4662 -5.4797
17 2 19 2.1307 2.4895
17 2 21 -2.0400 -1.0874
17 3 0 7.2469 -0.0121
17 3 2 5.0574 -8.8766
17 3 4 11.7276 19.4266
17 3 6 -19.5276 -3.8666
17 3 8 9.1749 -19.8032
17 3 10 0.5392 1.6409
17 3 12 -4.7339 -3.8746
17 3 14 3.1007 -6.0647
17 3 16 -0.1163 1.8754
17 3 18 -0.7774 -0.7360
17 3 20 0.5991 -1.2900
17 4 1 -24.0370 -38.7207
17 4 3 -2.7512 6.3891
17 4 5 -5.5583 12.8467
17 4 7 3.1302 4.4239
17 4 9 -8.1125 1.7990
17 4 11 -4.3376 11.5788
17 4 13 -5.6941 2.1536
17 4 15 5.5601 -0.1552
17 4 17 -2.5161 6.6413
17 4 19 0.1340 -0.9764
17 4 21 0.4542 0.0466
17 5 0 20.2518 0.0153
17 5 2 -18.1144 21.9416
17 5 4 -13.9175 -23.5966
17 5 6 33.4395 -4.4286
17 5 8 -4.3483 12.5975
17 5 10 -7.3865 -7.2442
17 5 12 8.9841 -4.8011
17 5 14 -2.5452 3.1366
17 5 16 -3.5303 -2.8213
17 5 18 0.4437 -0.4755
17 5 20 -1.1020 0.8099
17 6 1 12.8983 13.1205
17 6 3 28.8780 -3.5435
17 6 5 6.2157 11.9229
17 6 7 -25.5916 -35.1617
17 6 9 21.2226 -4.8946
17 6 11 0.6849 -3.2962
17 6 13 -0.2053 3.1622
17 6 15 -2.4464 1.9383
17 6 17 1.2243 -2.3244
17 6 19 1.2153 -0.0512
17 6 21 0.8742 0.1279
17 7 0 -62.1908 0.0170
17 7 2 -6.6253 6.1421
17 7 4 -4.8858 8.6631
17 7 6 -13.9605 -2.9072
17 7 8 -6.6502 9.5324
17 7 10 11.4114 11.6386
17 7 12 -12.0056 -1.1472
17 7 14 1.7258 -2.6041
17 7 16 2.7942 2.3296
17 7 18 -2.7993 2.0772
17 7 20 0.9380 -1.2565
17 8 1 -1.6011 -0.3407
17 8 3 -2.0758 -2.9960
17 8 5 17.6238 -21.8611
17 8 7 7.9370 7.9936
17 8 9 -11.8584 -2.9552
17 8 11 3.7832 -10.6777
17 8 13 0.4805 2.9349
17 8 15 0.0655 0.4231
17 8 17 -1.9868 -1.3235
17 8 19 0.1255 -0.0303
17 9 0 33.3105 -0.0096
17 9 2 3.5700 2.8188
17 9 4 4.9387 8.5498
17 9 6 12.9047 0.1675
17 9 8 -1.4299 -1.0364
17 9 10 -1.8805 -4.4666
17 9 12 4.7041 -1.6977
17 9 14 1.3591 -0.4175
17 9 16 -0.8045 -1.0720
17 9 18 2.6419 -1.4862
17 9 20 1.2233 0.8256
17 10 1 -6.7307 -9.1143
17 10 3 -17.8534 2.0767
17 10 5 -8.0136 13.4532
17 10 7 -4.3113 -5.7845
17 10 9 -7.5905 -1.7492
17 10 11 -6.2685 2.9677
17 10 13 0.8591 -0.3691
17 10 15 -4.0540 1.0994
17 10 17 -0.5624 -0.4033
17 10 19 -2.4997 -0.0142
17 11 0 20.8116 0.0080
17 11 2 3.5645 -2.1688
17 11 4 10.2026 19.9603
17 11 6 -10.4320 2.5290
17 11 8 6.8549 -12.0054
17 11 10 5.2396 5.8488
17 11 12 -2.4800 1.8710
17 11 14 1.0215 -5.9176
17 11 16 2.3901 3.8862
17 11 18 0.4303 0.5003
17 11 20 -0.2448 -0.7475
17 12 1 3.1823 5.7225
17 12 3 -20.9071 -8.6153
17 12 5 13.3986 -21.3267
17 12 7 14.2013 12.4442
17 12 9 -4.6991 -1.9570
17 12 11 2.7150 -3.2062
17 12 13 4.9293 7.1155
17 12 15 -6.8359 1.0874
17 12 17 -0.1165 -5.5285
17 12 19 1.3165 0.2552
17 13 0 -5.7958 0.0040
17 13 2 1.5436 -13.6825
17 13 4 3.2158 13.3205
17 13 6 -9.8730 0.7807
17 13 8 0.8204 -2.1065
17 13 10 -2.9461 -2.5392
17 13 12 -4.2090 -0.6456
17 13 14 3.6657 -2.4053
17 13 16 2.0961 1.4911
17 13 18 -1.5355 3.0875
17 14 1 -9.7791 -27.1739
17 14 3 4.2462 2.2743
17 14 5 -2.7990 -5.7489
17 14 7 8.1445 -1.2763
17 14 9 9.9685 -0.3637
17 14 11 -2.9909 6.2144
17 14 13 -0.5086 -2.5260
17 14 15 5.5589 -0.8358
17 14 17 -1.7477 1.9842
17 14 19 -0.3474 -0.2276
17 15 0 9.8544 0.0045
17 15 2 -13.9989 13.4662
17 15 4 -4.0638 -9.8863
17 15 6 4.2983 1.2962
17 15 8 -2.8889 8.8228
17 15 10 0.5532 -0.1789
17 15 12 3.0278 1.7359
17 15 14 -1.3750 5.0799
17 15 16 -1.2784 -1.3998
17 15 18 0.7231 0.8801
17 16 1 7.1094 10.7268
17 16 3 1.7038 -1.7921
17 16 5 5.0681 -4.2283
17 16 7 -7.9478 -10.6219
17 16 9 6.9319 0.0708
17 16 11 3.5175 -9.0381
17 16 13 3.2565 0.6648
17 16 15 -1.5971 0.5601
17 16 17 1.3316 -1.5653
17 17 0 -14.0771 0.0207
17 17 2 4.5171 -3.7806
17 17 4 4.3206 13.7298
17 17 6 -13.9908 -2.1455
17 17 8 2.8063 -2.1470
17 17 10 4.5934 5.7810
17 17 12 -3.7649 1.1578
17 17 14 0.8595 -2.1874
17 17 16 1.3787 3.7358
17 17 18 -0.7097 -1.2932
17 18 1 -5.3924 1.3797
17 18 3 -12.6756 -4.0429
17 18 5 2.6479 1.5976
17 18 7 5.1431 8.9562
17 18 9 -9.9130 2.6100
17 18 11 1.4525 0.0556
17 18 13 0.4920 2.0643
17 18 15 0.4964 0.4946
17 18 17 -0.7353 -0.1931
17 19 0 18.2862 -0.0061
17 19 2 1.8614 -3.5018
17 19 4 -1.1434 -3.7728
17 19 6 16.0971 -1.3784
17 19 8 3.8388 -1.9742
17 19 10 -3.7499 -6.2447
17 19 12 3.0266 -1.0367
17 19 14 0.5666 -2.6096
17 19 16 -0.7416 -1.6904
17 20 1 -7.1218 -3.1731
17 20 3 0.7602 -2.8993
17 20 5 -6.7878 15.3200
17 20 7 -3.9048 -2.8822
17 20 9 0.2119 1.2978
17 20 11 -2.8837 6.4293
17 20 13 -0.9466 0.5972
17 20 15 0.0924 -0.6025
17 21 0 -1.8780 0.0056
17 21 2 0.6156 9.2323
17 21 4 -3.8229 0.8422
17 21 6 -2.8044 3.3614
17 21 8 0.2610 -0.3873
17 21 10 0.5092 -1.6966
17 21 12 0.4145 -0.7534
17 21 14 -1.6625 0.7214
17 21 16 0.4179 0.5336
17 22 1 4.9930 8.1729
17 22 3 2.7199 0.7467
17 22 5 6.5456 -11.2108
17 22 7 1.7890 8.8956
17 22 9 0.9241 0.6404
17 22 11 -0.8873 -4.0019
17 22 13 2.8528 -0.6884
17 22 15 -0.9078 0.1154
17 23 0 -12.7044 -0.0056
17 23 2 0.7428 -0.6853
17 23 4 3.3699 4.9082
17 23 6 -12.6312 3.6990
17 23 8 2.5407 -2.6180
17 23 10 0.9224 -2.6104
17 23 12 -1.5476 1.3187
17 23 14 -1.6495 0.0002
17 24 1 -1.8630 -4.0647
17 24 3 0.7002 1.2427
17 24 5 0.0315 -3.1551
17 24 7 -0.7157 2.2245
17 24 9 6.0599 -0.5550
17 24 11 -3.3474 5.8472
17 24 13 1.0668 -2.3795
17 25 0 4.5827 0.0046
17 25 2 -2.1064 3.2086
17 25 4 -2.0734 -2.6023
17 25 6 7.2047 0.2663
17 25 8 -0.7413 3.7083
17 25 10 -1.4284 -4.6583
17 25 12 2.2630 -1.5909
17 26 1 -0.6235 -2.5081
17 26 3 1.1552 -0.7524
17 26 5 -0.6938 2.7515
17 26 7 -2.0271 -0.8484
17 26 9 -2.5260 0.8356
17 26 11 1.4449 -0.2671
17 27 0 1.9965 -0.0021
17 27 2 0.2993 -1.4111
17 27 4 3.1375 3.8205
17 27 6 -3.7275 1.8290
17 27 8 1.8888 -4.2527
17 27 10 1.9697 1.6997
17 27 12 -0.0783 -1.2747
17 28 1 2.8051 2.0890
17 28 3 -3.4240 1.0858
17 28 5 0.2694 -0.6295
17 28 7 0.9831 3.0318
17 28 9 -3.1133 0.2807
17 29 0 2.9707 -0.0133
17 29 2 -1.6410 1.4996
17 29 4 -1.8664 -2.4199
17 29 6 3.4530 -2.1879
17 29 8 1.5160 3.0890
17 30 1 -1.5878 -6.3262
17 30 3 7.7938 2.2171
17 30 5 -0.2551 3.2315
17 30 7 -2.7546 -0.8099
17 31 0 0.3837 0.0028
17 31 2 -3.5733 3.9691
17 31 4 -0.0878 -2.0359
17 31 6 -0.9315 -0.5446
17 32 1 0.8563 1.2460
17 32 3 2.0970 0.6913
18 1 1 9.4871 26.6097
18 1 3 7.7588 -1.7148
18 1 5 25.7096 -43.5871
18 1 7 1.3933 9.2787
18 1 9 4.2579 -1.3312
18 1 11 10.1919 -15.2831
18 1 13 4.8166 5.8170
18 1 15 -8.8548 0.3776
18 1 17 1.9979 -4.6536
18 1 19 0.0112 -0.3952
18 1 21 -0.6029 -0.6929
18 2 0 -30.6625 0.0057
18 2 2 19.1566 -11.9759
18 2 4 25.5645 32.6525
18 2 6 -56.4100 -3.7931
18 2 8 6.7006 -17.2848
18 2 10 12.1875 15.3683
18 2 12 -8.3057 1.3129
18 2 14 2.5026 -7.3594
18 2 16 5.9183 6.0001
18 2 18 -1.9597 -1.0572
18 2 20 2.4851 -1.6210
18 3 1 -8.6905 8.1541
18 3 3 -46.2866 1.9713
18 3 5 15.4599 -26.6858
18 3 7 7.4942 19.8211
18 3 9 -11.3457 0.3872
18 3 11 1.9838 1.6680
18 3 13 6.0818 2.8318
18 3 15 -8.7372 1.1302
18 3 17 1.2555 -3.1020
18 3 19 -0.8401 1.7806
18 4 0 43.8242 0.0004
18 4 2 14.8660 -12.7624
18 4 4 12.2192 8.2272
18 4 6 16.7116 -6.1971
18 4 8 -1.7279 -0.7465
18 4 10 -5.8094 -6.2353
18 4 12 7.6270 -2.5117
18 4 14 2.8563 -4.8538
18 4 16 0.8587 -0.0557
18 4 18 2.0435 -0.6463
18 4 20 -0.2510 -0.9159
18 5 1 -13.9781 -16.2314
18 5 3 3.0029 -1.4209
18 5 5 -11.1466 15.9660
18 5 7 -8.9662 -14.5900
18 5 9 4.1844 -2.1090
18 5 11 -4.8525 12.2644
18 5 13 -1.7426 -4.6121
18 5 15 -0.2102 -1.4159
18 5 17 0.0370 -0.7116
18 5 19 0.3688 -0.2621
18 6 0 7.9385 -0.0068
18 6 2 -0.4476 8.4398
18 6 4 0.2815 10.7553
18 6 6 -6.0968 -2.5021
18 6 8 -6.8927 14.8065
18 6 10 -6.0512 -4.1254
18 6 12 1.6261 0.8203
18 6 14 0.5139 -1.5099
18 6 16 -0.0245 3.7467
18 6 18 -3.3100 0.3650
18 6 20 -0.7508 -1.1902
18 7 1 15.8922 18.1079
18 7 3 -11.6612 -2.5190
18 7 5 16.8411 -24.8596
18 7 7 8.2470 11.2601
18 7 9 -7.9517 0.3612
18 7 11 2.4408 -9.6486
18 7 13 4.5802 5.9268
18 7 15 -2.7982 -3.0406
18 7 17 1.5050 -5.1542
18 7 19 2.6870 2.9177
18 8 0 -11.2269 0.0050
18 8 2 2.4059 -13.4632
18 8 4 13.4123 19.7744
18 8 6 -27.7069 -2.0772
18 8 8 9.2104 -14.0755
18 8 10 5.5869 13.7280
18 8 12 -8.9538 2.8535
18 8 14 2.0437 -2.2758
18 8 16 0.3482 2.1832
18 8 18 -2.1571 0.6386
18 8 20 0.2799 -1.7023
18 9 1 3.7935 2.3468
18 9 3 -8.2354 -4.5534
18 9 5 3.8738 -10.0795
18 9 7 -4.8101 -6.7051
18 9 9 2.1397 -3.4300
18 9 11 -0.9378 0.6750
18 9 13 -0.1438 -0.5489
18 9 15 -1.3915 -0.9471
18 9 17 0.9180 -0.6374
18 9 19 -0.7904 0.1910
18 10 0 -41.3256 0.0034
18 10 2 8.7092 -13.9110
18 10 4 2.4199 4.0944
18 10 6 10.4406 -1.1245
18 10 8 -7.5894 17.7937
18 10 10 -1.0975 -0.4787
18 10 12 2.2967 0.4805
18 10 14 0.8993 -1.6604
18 10 16 4.1866 5.4948
18 10 18 -1.4712 -1.1122
18 10 20 -0.0026 0.1942
18 11 1 15.1939 14.4421
18 11 3 -13.8762 -4.2282
18 11 5 9.7311 -17.4317
18 11 7 1.6630 3.9101
18 11 9 -10.3688 1.4871
18 11 11 -0.4087 -10.4747
18 11 13 2.1565 0.5292
18 11 15 -3.5943 0.6669
18 11 17 2.4379 -2.7404
18 11 19 -0.4615 0.2284
18 12 0 8.4794 -0.0084
18 12 2 6.3423 -10.2388
18 12 4 8.8625 18.9291
18 12 6 -25.5052 0.1937
18 12 8 12.2766 -29.2202
18 12 10 7.2817 12.1487
18 12 12 -7.0907 0.7695
18 12 14 1.6568 -2.8155
18 12 16 -0.1779 1.2888
18 12 18 -2.2732 -1.1567
18 13 1 11.7406 6.6636
18 13 3 -28.4428 1.9562
18 13 5 -1.6720 8.6228
18 13 7 2.5684 14.0438
18 13 9 -17.8718 -1.8757
18 13 11 -0.4567 -3.9466
18 13 13 3.4404 8.1625
18 13 15 -2.5798 -1.5535
18 13 17 0.8585 -0.8862
18 13 19 1.5741 1.7189
18 14 0 10.9474 -0.0076
18 14 2 2.4815 -14.3484
18 14 4 4.0234 -0.3956
18 14 6 11.6277 -3.0304
18 14 8 1.7338 0.6931
18 14 10 -5.6862 -5.4672
18 14 12 -1.5905 0.6391
18 14 14 2.0448 -3.9941
18 14 16 -2.6465 -0.6710
18 14 18 -0.8793 -1.1611
18 15 1 1.5618 -1.6590
18 15 3 3.2562 -2.4897
18 15 5 7.5032 -1.9222
18 15 7 -3.8630 7.3968
18 15 9 -1.8047 -2.8830
18 15 11 -2.9803 -3.1843
18 15 13 -0.0941 -0.5622
18 15 15 1.0821 -0.3033
18 15 17 0.3704 0.0897
18 16 0 -28.0448 0.0136
18 16 2 5.2747 -6.4123
18 16 4 1.8416 16.7517
18 16 6 -22.2406 -9.0947
18 16 8 5.0737 1.2294
18 16 10 4.7631 9.0677
18 16 12 -10.6568 2.0002
18 16 14 0.0811 -1.5557
18 16 16 0.2953 2.0608
18 16 18 -1.1325 -0.3615
18 17 1 14.3462 27.1194
18 17 3 -17.5335 -3.2365
18 17 5 19.6466 -20.6018
18 17 7 5.5450 17.5220
18 17 9 -9.7924 -3.0278
18 17 11 4.0184 -11.7301
18 17 13 3.9133 5.3847
18 17 15 -3.3962 0.6588
18 17 17 2.7506 -2.3480
18 18 0 -14.4630 -0.0006
18 18 2 13.5060 -13.0246
18 18 4 3.5286 9.8327
18 18 6 -10.8557 0.8975
18 18 8 6.7613 -15.6206
18 18 10 4.1128 8.6182
18 18 12 -4.7669 -1.5421
18 18 14 1.3739 -1.4433
18 18 16 1.2842 0.3267
18 19 1 -3.2811 -1.6077
18 19 3 -5.7447 3.6338
18 19 5 -5.9241 6.8511
18 19 7 -0.0278 -2.2841
18 19 9 -5.7178 -0.8633
18 19 11 -2.2548 1.3762
18 19 13 2.0153 0.6834
18 19 15 0.3871 1.1754
18 20 0 5.3309 -0.0281
18 20 2 -3.0202 -1.0432
18 20 4 -2.1897 -10.6312
18 20 6 13.3834 -1.2339
18 20 8 0.5079 -0.2877
18 20 10 1.8359 -1.7564
18 20 12 1.9025 0.6169
18 20 14 0.7527 0.1261
18 20 16 -0.5244 0.4070
18 21 1 -2.2161 -2.5223
18 21 3 2.3728 1.6136
18 21 5 0.9104 1.2947
18 21 7 2.5744 3.1988
18 21 9 -4.4556 2.6504
18 21 11 -1.7890 0.8871
18 21 13 0.2821 -1.6595
18 21 15 1.8224 0.2159
18 22 0 -5.7844 0.0201
18 22 2 -0.9054 -7.4644
18 22 4 3.0691 1.0925
18 22 6 -10.4898 -1.8393
18 22 8 5.5084 -7.6154
18 22 10 2.1848 -0.5442
18 22 12 -1.6428 2.5326
18 22 14 -0.5616 0.5364
18 23 1 6.7730 13.0767
18 23 3 -3.5976 0.4349
18 23 5 -0.5746 -1.3952
18 23 7 3.3688 5.0061
18 23 9 -3.5618 1.0314
18 23 11 0.2087 -2.5668
18 23 13 3.7276 1.8140
18 24 0 -5.6057 0.0045
18 24 2 -1.0228 1.0066
18 24 4 -1.5322 -5.1695
18 24 6 -0.3506 1.4018
18 24 8 0.0159 5.4040
18 24 10 -3.6143 -1.6326
18 24 12 -0.9425 1.5813
18 25 1 0.3470 -0.0410
18 25 3 10.1395 -1.5439
18 25 5 0.4159 0.1038
18 25 7 -3.8656 -2.4836
18 25 9 3.4562 -0.9517
18 25 11 1.3258 0.9033
18 25 13 -0.5144 -0.2856
18 26 0 -10.7016 -0.0095
18 26 2 -0.9972 -1.1545
18 26 4 -2.4640 -1.0489
18 26 6 -3.5361 -1.7792
18 26 8 0.6965 0.5834
18 26 10 1.3306 4.3897
18 26 12 -2.0908 -0.5358
18 27 1 7.4426 7.1240
18 27 3 -8.0821 1.3195
18 27 5 3.7543 -4.1904
18 27 7 0.8326 4.7946
18 27 9 -4.9637 1.0928
18 27 11 2.5103 -1.5932
18 28 0 -8.2569 -0.0022
18 28 2 4.5142 -12.7233
18 28 4 3.5053 4.7610
18 28 6 -1.8404 -0.3907
18 28 8 1.4205 -4.9122
18 28 10 0.5190 2.3048
18 29 1 3.5908 3.8516
18 29 3 -7.5396 -0.0844
18 29 5 0.4420 2.4504
18 29 7 -2.7938 -1.1160
18 30 0 0.5436 0.0016
18 30 2 -1.5103 -0.1325
18 30 4 0.1466 -1.1145
18 30 6 1.0135 -0.5311
18 31 1 0.0005 -1.6081
18 31 3 2.1779 1.0843
18 31 5 0.6893 -3.3721
18 32 0 -3.4434 0.0095
19 1 0 -39.3329 0.0247
19 1 2 -5.2051 5.3056
19 1 4 7.0875 12.6886
19 1 6 -30.5720 1.0708
19 1 8 0.7045 2.2679
19 1 10 4.9514 7.8053
19 1 12 -12.3904 1.4526
19 1 14 -0.7467 -3.3966
19 1 16 -2.1259 1.1309
19 1 18 0.5425 -0.6900
19 1 20 -0.3406 1.0220
19 2 1 20.3790 43.0547
19 2 3 -15.2291 3.3703
19 2 5 17.2777 -20.4952
19 2 7 4.3380 6.7540
19 2 9 -6.5978 2.7976
19 2 11 3.4433 -12.1894
19 2 13 4.9225 5.6385
19 2 15 -3.3090 1.2774
19 2 17 0.7519 -0.9382
19 2 19 -0.9311 1.0727
19 3 0 -31.8148 0.0042
19 3 2 4.5080 -16.2159
19 3 4 8.9904 19.5178
19 3 6 -2.2362 -6.0458
19 3 8 -2.1434 4.5521
19 3 10 0.7817 -0.3505
19 3 12 -0.3422 -0.1091
19 3 14 -2.1310 -4.1690
19 3 16 -0.7833 2.9481
19 3 18 -0.8993 -1.5007
19 3 20 1.1365 0.7472
19 4 1 -4.3549 -13.3154
19 4 3 4.1699 5.2901
19 4 5 3.9993 -0.0587
19 4 7 -10.1133 -18.6794
19 4 9 8.9077 0.4953
19 4 11 -2.6828 5.8404
19 4 13 -3.5599 -2.0600
19 4 15 1.4937 -0.5515
19 4 17 -0.1418 3.6203
19 4 19 -0.9794 -1.2395
19 5 0 19.8569 -0.0094
19 5 2 -26.9115 26.5350
19 5 4 -3.6691 -11.4981
19 5 6 11.1623 2.4205
19 5 8 -3.0374 4.6530
19 5 10 3.2135 -0.4354
19 5 12 6.0991 -3.2913
19 5 14 -3.6357 6.1968
19 5 16 -5.4504 -2.3565
19 5 18 2.1509 -0.4731
19 5 20 -0.2698 0.6397
19 6 1 -9.5031 -23.7036
19 6 3 -0.8550 1.0814
19 6 5 9.1321 -7.6589
19 6 7 2.2778 1.5089
19 6 9 -3.1043 -1.9672
19 6 11 -0.9103 1.7404
19 6 13 -0.0020 -0.6374
19 6 15 3.7276 -0.2848
19 6 17 0.6052 1.9143
19 6 19 0.3381 0.0647
19 7 0 -12.9396 -0.0188
19 7 2 13.6062 -28.5697
19 7 4 9.2024 22.9094
19 7 6 0.6375 -3.5584
19 7 8 7.3472 -12.5671
19 7 10 1.3986 -0.0394
19 7 12 -4.9984 -1.9306
19 7 14 2.0326 -5.3178
19 7 16 -0.8215 2.1182
19 7 18 -3.9561 0.9316
19 7 20 0.0773 -2.0461
19 8 1 14.6958 22.7427
19 8 3 -37.7845 1.1883
19 8 5 2.6686 1.7800
19 8 7 -0.2812 2.1790
19 8 9 -9.9756 -1.2015
19 8 11 -0.9674 -3.0668
19 8 13 5.2750 6.7375
19 8 15 -4.2046 0.0844
19 8 17 0.5878 -2.9772
19 8 19 1.6399 0.8656
19 9 0 2.4864 -0.0112
19 9 2 0.1979 8.4978
19 9 4 -0.7219 7.6988
19 9 6 5.2115 -1.1374
19 9 8 -2.2695 7.9727
19 9 10 1.5311 -2.9780
19 9 12 3.1504 -0.5571
19 9 14 -2.1576 2.9350
19 9 16 -1.6335 -0.7408
19 9 18 0.9442 -0.4615
19 10 1 3.2448 9.3868
19 10 3 19.6830 -8.2685
19 10 5 2.5373 -2.5352
19 10 7 -7.7526 -14.1071
19 10 9 10.9214 -1.4961
19 10 11 -1.5546 -1.0975
19 10 13 -5.3440 -6.6010
19 10 15 3.4078 0.5597
19 10 17 -0.3256 -1.6965
19 10 19 -2.0102 -0.9826
19 11 0 -34.3629 -0.0102
19 11 2 0.8207 -1.4435
19 11 4 -0.9068 1.0532
19 11 6 0.4102 0.4684
19 11 8 -4.2638 10.0165
19 11 10 6.2201 5.6375
19 11 12 -3.5386 1.0698
19 11 14 -1.3199 2.9882
19 11 16 2.0186 0.9614
19 11 18 0.4203 -0.8014
19 12 1 -2.7168 -0.1678
19 12 3 -5.0227 -4.4972
19 12 5 -0.3889 -2.6183
19 12 7 10.6041 7.1727
19 12 9 -12.7161 0.5355
19 12 11 4.2653 -7.0535
19 12 13 1.3090 1.7693
19 12 15 1.2700 0.7876
19 12 17 -0.3184 -1.1926
19 12 19 -1.4972 0.8520
19 13 0 14.2745 -0.0012
19 13 2 7.5458 -6.8304
19 13 4 -0.4388 -1.3387
19 13 6 9.7389 -1.3350
19 13 8 8.6543 -10.6885
19 13 10 1.1296 5.3473
19 13 12 1.3445 -0.7614
19 13 14 3.6003 -0.6975
19 13 16 0.2672 1.1037
19 13 18 -0.8755 0.2676
19 14 1 -5.2034 -7.9584
19 14 3 -8.8947 -0.5678
19 14 5 -8.1795 12.8129
19 14 7 -7.5837 -10.3275
19 14 9 11.7238 -4.3169
19 14 11 -3.0811 11.3896
19 14 13 -0.1886 -0.8513
19 14 15 -0.9627 -2.0422
19 14 17 1.3244 -0.3241
19 15 0 14.8968 0.0035
19 15 2 -4.6019 7.9431
19 15 4 -2.2809 -1.3762
19 15 6 -2.8981 -1.8630
19 15 8 2.5998 2.0192
19 15 10 -5.9834 -5.9417
19 15 12 7.8171 -1.5019
19 15 14 0.8279 3.3481
19 15 16 -0.3673 0.4742
19 15 18 -0.1150 1.1947
19 16 1 2.2635 -0.5919
19 16 3 -3.4750 -1.0548
19 16 5 9.2456 -13.1369
19 16 7 10.3913 17.3272
19 16 9 -6.2457 -1.7756
19 16 11 4.0633 -4.4234
19 16 13 2.2620 1.8128
19 16 15 2.0634 -1.8783
19 16 17 -0.6138 -1.0706
19 17 0 -22.3549 0.0104
19 17 2 4.0292 -17.0778
19 17 4 8.7426 9.3383
19 17 6 -16.0179 5.0736
19 17 8 5.5045 -8.6060
19 17 10 1.2043 5.2981
19 17 12 -9.3990 0.3076
19 17 14 2.9666 -3.4329
19 17 16 -0.2389 2.3816
19 18 1 10.4237 16.0613
19 18 3 -5.7671 0.0496
19 18 5 -2.8946 -1.3232
19 18 7 5.9856 0.5859
19 18 9 -2.3271 0.5554
19 18 11 4.0028 -2.2900
19 18 13 0.3133 2.7289
19 18 15 -0.5992 -1.0745
19 19 0 3.0039 -0.0008
19 19 2 -9.9779 8.2038
19 19 4 -1.4270 -6.1221
19 19 6 3.8635 3.3737
19 19 8 -0.4667 5.6721
19 19 10 -2.0712 -0.6488
19 19 12 3.0409 -1.7137
19 19 14 -1.6401 3.1617
19 19 16 -0.8737 0.5073
19 20 1 1.0972 -7.3500
19 20 3 15.5228 5.9963
19 20 5 -4.7600 8.4713
19 20 7 -5.5602 -3.8597
19 20 9 0.2907 0.1134
19 20 11 2.0681 -0.5268
19 20 13 -2.2808 -1.9816
19 20 15 1.3680 -1.2400
19 21 0 -3.7558 0.0053
19 21 2 -2.8344 -1.4080
19 21 4 -1.4209 -4.2688
19 21 6 6.0096 1.8137
19 21 8 1.6462 -2.8725
19 21 10 1.0182 2.6214
19 21 12 -2.7995 -3.6301
19 21 14 -0.1129 -0.2682
19 22 1 3.1715 6.7659
19 22 3 -14.0206 0.9472
19 22 5 0.0939 0.5012
19 22 7 2.9232 7.8421
19 22 9 -5.7133 1.1987
19 22 11 1.9258 0.9884
19 22 13 2.6336 3.7732
19 23 0 -8.0606 0.0194
19 23 2 12.0993 -9.1459
19 23 4 1.7678 6.5920
19 23 6 -0.3663 3.7556
19 23 8 3.6812 -9.7119
19 23 10 2.2474 0.0247
19 23 12 -2.9415 -1.2602
19 23 14 1.3549 -3.0681
19 24 1 -2.7787 -0.3288
19 24 3 0.6915 -2.0028
19 24 5 -0.9196 -1.8444
19 24 7 0.8287 1.8253
19 24 9 1.1906 0.9411
19 24 11 -0.6602 1.0386
19 24 13 2.2375 0.4602
19 25 0 5.3486 0.0012
19 25 2 -5.3399 12.2731
19 25 4 -0.5121 -2.1565
19 25 6 -5.4345 3.2265
19 25 8 -1.2404 3.0406
19 25 10 0.0575 -3.3600
19 25 12 1.6272 -1.0966
19 26 1 1.8731 1.9184
19 26 3 5.1301 -0.0485
19 26 5 1.9332 -6.1887
19 26 7 1.6278 2.4005
19 26 9 1.5433 1.1629
19 26 11 0.7174 -1.0639
19 27 0 -12.2110 0.0045
19 27 2 2.0250 -8.4245
19 27 4 4.6426 5.8081
19 27 6 -4.9720 0.5052
19 27 8 0.4359 -0.2300
19 27 10 1.5954 -0.5520
19 28 1 6.3460 6.2040
19 28 3 -10.2194 1.5213
19 28 5 2.8437 -4.5186
19 28 7 1.9990 2.3694
19 28 9 -2.1557 1.7702
19 29 0 0.9722 -0.0001
19 29 2 2.0809 -3.7644
19 29 4 1.8830 5.7888
19 29 6 -0.6383 -0.2967
19 29 8 0.2431 -1.4667
19 30 1 0.3840 -2.2154
19 30 3 -0.7834 -0.2593
19 30 5 1.1611 1.7142
19 31 0 0.5303 0.0062
19 31 2 -0.4275 -0.1159
20 1 1 -5.3893 5.8548
20 1 3 -8.8665 -3.7821
20 1 5 -1.2644 7.2866
20 1 7 -3.9877 -6.8293
20 1 9 7.7314 -3.6377
20 1 11 2.8612 4.6747
20 1 13 3.3158 3.6904
20 1 15 0.3210 0.7326
20 1 17 -2.3962 1.3966
20 1 19 -1.2897 -1.1216
20 2 0 -13.7505 0.0104
20 2 2 20.4476 -21.9508
20 2 4 -0.6588 -1.9417
20 2 6 17.1854 -4.6171
20 2 8 -5.8924 4.5415
20 2 10 -4.4676 -0.1650
20 2 12 -5.1658 -1.0630
20 2 14 3.5694 -4.7509
20 2 16 0.2817 -0.6972
20 2 18 1.0992 -0.9921
20 2 20 1.0321 0.4203
20 3 1 -3.7244 -5.2613
20 3 3 8.3110 3.4956
20 3 5 -3.8795 5.4010
20 3 7 -6.9052 -11.7887
20 3 9 4.1760 -1.9325
20 3 11 0.8208 1.7867
20 3 13 1.5872 -3.1887
20 3 15 2.2174 -1.2426
20 3 17 -0.1609 1.6320
20 3 19 -2.1610 0.2654
20 4 0 40.5656 -0.0223
20 4 2 -27.1080 41.3217
20 4 4 -1.8659 -10.8908
20 4 6 -5.5387 0.7608
20 4 8 -12.2678 21.0068
20 4 10 -4.0614 -0.6812
20 4 12 4.6212 -0.4872
20 4 14 -5.0173 6.8590
20 4 16 -3.1424 -4.1251
20 4 18 4.6727 -2.0877
20 4 20 0.5309 0.2534
20 5 1 -13.7606 -31.1749
20 5 3 43.8865 4.2592
20 5 5 -3.1231 -4.4985
20 5 7 -6.2724 -13.8836
20 5 9 8.0368 -1.2262
20 5 11 2.3544 -2.6154
20 5 13 -1.5924 -6.5696
20 5 15 5.4360 -0.1809
20 5 17 -2.2023 2.9214
20 5 19 -2.2862 -1.2020
20 6 0 31.4840 -0.0261
20 6 2 -1.7422 10.9840
20 6 4 3.5330 9.8089
20 6 6 -6.0141 -1.5268
20 6 8 -6.8412 7.0719
20 6 10 -4.8033 -0.7634
20 6 12 -0.5755 0.3076
20 6 14 -2.1765 -2.1432
20 6 16 1.3314 -1.1836
20 6 18 2.7194 -0.7740
20 7 1 -8.8677 -2.8800
20 7 3 -38.5885 -10.9544
20 7 5 8.0690 -9.1926
20 7 7 5.4191 2.8159
20 7 9 -2.3657 0.7185
20 7 11 -2.0906 9.1392
20 7 13 3.0028 1.9424
20 7 15 -3.3713 1.4518
20 7 17 -1.1343 -1.0563
20 7 19 0.7811 0.9814
20 8 0 20.6878 0.0048
20 8 2 15.5188 -14.4738
20 8 4 9.3345 17.1384
20 8 6 2.3111 1.2368
20 8 8 0.0054 -7.0183
20 8 10 -3.5573 -4.4589
20 8 12 4.4512 1.1019
20 8 14 1.2062 -4.5823
20 8 16 1.6289 1.9446
20 8 18 0.2055 -0.0580
20 9 1 -18.1791 -35.3902
20 9 3 18.0790 -6.7720
20 9 5 -4.6025 5.0199
20 9 7 -3.4340 -8.4189
20 9 9 4.3188 0.6638
20 9 11 -6.2626 5.8739
20 9 13 -1.9678 -5.0865
20 9 15 5.2398 -0.0794
20 9 17 -0.9865 3.8356
20 9 19 -1.5399 -1.2034
20 10 0 27.1511 0.0038
20 10 2 -18.5575 38.7065
20 10 4 -18.9362 -23.6382
20 10 6 8.2908 -0.0258
20 10 8 -6.6054 11.8038
20 10 10 -6.1985 -6.7527
20 10 12 7.5773 -0.6300
20 10 14 -4.3299 9.3931
20 10 16 -2.5043 -5.2527
20 10 18 1.8280 -0.9616
20 11 1 8.5134 3.5980
20 11 3 19.5190 -3.1717
20 11 5 -8.1732 14.6676
20 11 7 -11.7992 -15.6869
20 11 9 13.3573 -4.4737
20 11 11 -2.6512 1.4885
20 11 13 -1.8756 -0.7106
20 11 15 3.1906 0.2318
20 11 17 -1.0266 0.0808
20 12 0 -5.9508 -0.0046
20 12 2 -2.7568 2.6976
20 12 4 -6.5147 -11.4442
20 12 6 10.6115 0.1665
20 12 8 -5.4540 8.2666
20 12 10 -4.7815 -2.4758
20 12 12 -0.2365 -1.3203
20 12 14 0.5668 1.5917
20 12 16 0.2581 -1.3942
20 12 18 -1.0901 -1.1785
20 13 1 -5.6731 -14.4799
20 13 3 17.9020 -2.0209
20 13 5 -4.2313 8.8697
20 13 7 -3.7654 0.6306
20 13 9 -6.3005 -1.8557
20 13 11 -3.9296 0.3725
20 13 13 -6.2224 -4.3178
20 13 15 2.0316 -0.9331
20 13 17 0.5791 0.9268
20 14 0 16.7344 0.0114
20 14 2 -13.0626 17.3434
20 14 4 -5.6446 -15.9647
20 14 6 12.5287 -1.1299
20 14 8 -3.6534 12.5340
20 14 10 -5.9030 -5.1260
20 14 12 8.3003 -0.2074
20 14 14 -1.1473 4.4347
20 14 16 -2.9425 0.8555
20 14 18 0.7155 -2.3453
20 15 1 -3.1408 -8.4074
20 15 3 14.8318 1.1883
20 15 5 -10.7557 13.8050
20 15 7 -5.8199 -9.8717
20 15 9 9.0815 -2.9623
20 15 11 -4.4913 9.2658
20 15 13 -3.9421 -2.2488
20 15 15 0.0170 0.3314
20 15 17 0.3859 0.3060
20 16 0 10.6391 0.0139
20 16 2 0.4460 -2.7471
20 16 4 0.4134 -3.2336
20 16 6 -0.7625 2.0220
20 16 8 4.8048 -9.2867
20 16 10 -3.7776 -0.3857
20 16 12 -1.4396 -1.3273
20 16 14 1.3993 -1.4361
20 16 16 -1.0908 -1.0324
20 17 1 1.0241 -1.4682
20 17 3 -15.5576 4.0053
20 17 5 -1.2603 -5.1384
20 17 7 9.2200 11.1452
20 17 9 -7.4049 -1.1337
20 17 11 -0.9559 0.7336
20 17 13 3.0797 5.7149
20 17 15 -0.4940 -0.9175
20 18 0 -7.1012 -0.0116
20 18 2 1.8938 -6.8140
20 18 4 -1.1663 -1.2261
20 18 6 2.3018 1.6684
20 18 8 -1.2569 -1.4978
20 18 10 -1.4176 -2.5795
20 18 12 0.1603 -2.4633
20 18 14 1.7958 1.0144
20 18 16 0.0002 0.3606
20 19 1 -2.2806 -6.1744
20 19 3 14.5224 -2.6058
20 19 5 4.1821 3.0650
20 19 7 -5.1510 -5.6254
20 19 9 9.6434 -1.3946
20 19 11 -0.7694 4.5407
20 19 13 -3.6100 -4.0175
20 19 15 2.2974 -0.0601
20 20 0 1.3837 0.0019
20 20 2 -10.3793 13.0017
20 20 4 -8.3594 -8.7725
20 20 6 -0.3429 -1.5912
20 20 8 -2.9537 6.9850
20 20 10 -1.4619 -0.3985
20 20 12 0.3008 -1.3586
20 20 14 -0.8441 4.2191
20 21 1 2.9288 3.7121
20 21 3 3.7495 0.9483
20 21 5 -1.9630 2.3523
20 21 7 0.9116 -2.3784
20 21 9 -1.9960 0.4383
20 21 11 3.3562 -3.1209
20 21 13 1.9595 2.0099
20 22 0 -1.7253 0.0158
20 22 2 3.2140 -10.8476
20 22 4 5.1829 4.5060
20 22 6 -2.0527 -0.4737
20 22 8 4.1140 -4.6290
20 22 10 0.5079 1.0143
20 22 12 -2.8227 1.4789
20 22 14 0.6035 -2.7313
20 23 1 -1.3426 2.6242
20 23 3 -9.9293 -2.2650
20 23 5 1.5219 -1.8624
20 23 7 2.5108 5.3649
20 23 9 -7.9266 2.7228
20 23 11 -1.6535 0.2126
20 23 13 1.9986 1.3335
20 24 0 8.2206 0.0214
20 24 2 -1.4756 3.2481
20 24 4 -1.5609 -3.8362
20 24 6 3.0668 -1.6923
20 24 8 1.3506 0.2769
20 24 10 1.4364 -1.3193
20 24 12 0.0678 2.3035
20 25 1 -5.1738 -9.9220
20 25 3 11.2678 0.9743
20 25 5 -3.5631 5.6307
20 25 7 -6.0945 -3.4030
20 25 9 4.4748 0.6182
20 25 11 -1.9771 1.2883
20 26 0 4.2668 0.0071
20 26 2 -1.8121 5.7660
20 26 4 -2.0118 -6.1757
20 26 6 1.1732 0.8645
20 26 8 -1.2545 3.8271
20 26 10 -1.4726 -1.8412
20 27 1 1.2778 2.1521
20 27 3 -0.9901 -0.8308
20 27 5 0.8131 -1.8530
20 27 7 -1.8910 -0.0278
20 27 9 1.9872 0.1887
20 28 0 -3.1855 -0.0087
20 28 2 1.0570 -0.9420
20 28 4 -0.0630 1.4426
20 28 6 -1.6751 -0.0567
20 28 8 -1.2639 0.1361
20 29 1 -1.0561 -2.4558
20 29 3 1.1560 -2.3042
20 29 5 1.7473 -1.1212
20 30 0 3.0206 0.0002
20 30 2 -0.7072 2.6262
20 30 4 -2.4237 -0.4947
21 1 0 16.9022 0.0055
21 1 2 5.5932 -6.5522
21 1 4 2.4110 8.7720
21 1 6 9.8606 1.5385
21 1 8 2.2928 -3.4590
21 1 10 -8.2757 -5.7185
21 1 12 3.5885 -2.2394
21 1 14 0.4255 -2.9601
21 1 16 0.7181 -0.8301
21 1 18 1.0132 1.5390
21 2 1 -7.1052 -2.6904
21 2 3 -19.2808 0.6816
21 2 5 -7.1084 10.0626
21 2 7 7.5129 0.8646
21 2 9 -10.4754 -2.3307
21 2 11 -1.1268 5.0066
21 2 13 2.6914 3.6933
21 2 15 0.5595 -0.9197
21 2 17 -1.5799 0.5697
21 2 19 0.5458 0.1813
21 3 0 4.0949 -0.0069
21 3 2 -15.5885 11.5586
21 3 4 -8.8175 -15.2207
21 3 6 14.6361 5.2591
21 3 8 2.2677 -2.3385
21 3 10 1.1304 -0.6013
21 3 12 -0.7809 1.3025
21 3 14 -3.4646 0.6332
21 3 16 -3.8170 -0.9988
21 3 18 -0.5814 0.0707
21 4 1 -10.0565 -27.9026
21 4 3 43.8114 1.7852
21 4 5 -0.9754 4.2031
21 4 7 -3.9257 -13.2344
21 4 9 14.0569 -0.9755
21 4 11 -0.6980 1.1420
21 4 13 0.2936 -3.4946
21 4 15 7.1115 0.4314
21 4 17 -1.0745 2.4182
21 4 19 -0.6475 -0.9729
21 5 0 -3.1323 -0.0106
21 5 2 -28.0910 29.7115
21 5 4 -12.9758 -17.2123
21 5 6 3.3265 -0.7938
21 5 8 -7.3610 13.6071
21 5 10 -0.4099 -6.1480
21 5 12 -1.5073 -1.7464
21 5 14 -4.5944 3.7923
21 5 16 -3.2245 -1.6528
21 5 18 0.8241 0.8082
21 6 1 0.7060 -6.5597
21 6 3 2.6039 2.5131
21 6 5 10.6974 -7.8575
21 6 7 -0.3187 -0.6840
21 6 9 4.2591 2.6316
21 6 11 0.8351 -1.6324
21 6 13 2.1170 2.3121
21 6 15 -0.5182 -0.1386
21 6 17 -1.1585 0.6301
21 6 19 -0.4877 -1.2805
21 7 0 9.0942 -0.0178
21 7 2 -0.3347 0.0691
21 7 4 6.8732 22.2530
21 7 6 -13.7820 -4.9163
21 7 8 5.6916 -11.7895
21 7 10 5.0480 1.6668
21 7 12 1.0832 -3.9623
21 7 14 -0.8067 0.0522
21 7 16 -1.1281 -0.3741
21 7 18 1.5050 0.5256
21 8 1 -4.1893 -8.1832
21 8 3 -4.6750 0.6852
21 8 5 3.3456 -5.6288
21 8 7 1.0387 5.7360
21 8 9 -10.8157 0.8895
21 8 11 -1.2983 -0.0145
21 8 13 -1.7649 -2.1392
21 8 15 -1.0728 -0.4627
21 8 17 0.0633 0.1101
21 8 19 -0.4444 -1.7176
21 9 0 24.1771 -0.0119
21 9 2 -15.7638 20.0079
21 9 4 -8.9573 -17.1766
21 9 6 22.6014 -3.5580
21 9 8 -0.5277 8.1512
21 9 10 1.5241 -3.2097
21 9 12 2.4905 -1.2741
21 9 14 -0.0773 1.9254
21 9 16 -2.3416 -0.3525
21 9 18 1.6738 -0.4002
21 10 1 -16.3771 -27.2954
21 10 3 28.7760 -4.3800
21 10 5 -12.1119 33.2481
21 10 7 -8.1059 -8.2621
21 10 9 3.6515 -0.4772
21 10 11 -3.6552 6.0389
21 10 13 -3.3529 -2.5306
21 10 15 6.7809 -2.0959
21 10 17 -1.1340 0.5719
21 11 0 8.4291 -0.0072
21 11 2 2.5971 -1.4595
21 11 4 -10.3273 -8.8276
21 11 6 16.3232 -7.2461
21 11 8 4.8158 -0.8638
21 11 10 -2.0262 -5.4136
21 11 12 3.6159 0.6277
21 11 14 1.4940 3.5083
21 11 16 -2.3173 -2.2100
21 11 18 -0.6632 0.5636
21 12 1 6.4767 11.2458
21 12 3 -6.7928 -2.3037
21 12 5 -2.0611 9.2415
21 12 7 -0.8977 -2.4658
21 12 9 2.6157 -0.4903
21 12 11 -0.7207 0.8666
21 12 13 0.2863 0.9511
21 12 15 2.2523 -1.3291
21 12 17 0.0685 -1.2506
21 13 0 -9.7227 0.0037
21 13 2 -3.1196 9.4067
21 13 4 -7.5748 -8.9730
21 13 6 -1.8383 -0.8813
21 13 8 0.5188 -1.7706
21 13 10 7.0087 5.1160
21 13 12 0.8279 0.7610
21 13 14 0.2300 4.4602
21 13 16 0.3849 0.2050
21 14 1 -5.5131 -8.6507
21 14 3 27.8560 -3.2760
21 14 5 -1.8289 1.6164
21 14 7 0.1878 -5.6106
21 14 9 5.4123 -0.5563
21 14 11 0.8812 -5.0203
21 14 13 -0.5540 -5.4288
21 14 15 3.0191 -2.3133
21 14 17 1.8111 0.3552
21 15 0 1.3074 0.0146
21 15 2 -4.0550 12.4836
21 15 4 -7.9493 -15.8491
21 15 6 10.3057 5.0570
21 15 8 -7.1710 11.2688
21 15 10 -5.5577 -5.0975
21 15 12 4.1611 -0.9870
21 15 14 0.0881 2.5902
21 15 16 0.0998 1.6592
21 16 1 -3.4139 -2.2266
21 16 3 -3.0665 -2.5383
21 16 5 -4.4349 7.2940
21 16 7 2.4575 1.3324
21 16 9 0.0364 -2.6644
21 16 11 0.7619 5.2974
21 16 13 -0.8636 -0.9617
21 16 15 0.6744 -1.6582
21 17 0 22.2899 -0.0065
21 17 2 1.4667 -3.0764
21 17 4 6.8559 7.0232
21 17 6 -7.7899 2.0060
21 17 8 9.1506 -13.4538
21 17 10 -1.0689 0.6465
21 17 12 3.5672 -1.2951
21 17 14 0.6734 1.0829
21 17 16 -2.2847 -0.1584
21 18 1 -2.1203 -3.3861
21 18 3 -2.3948 -0.4400
21 18 5 -3.3662 4.3832
21 18 7 2.8297 0.4713
21 18 9 -1.4577 2.5761
21 18 11 -0.1666 3.6328
21 18 13 -2.7188 -2.5964
21 18 15 1.7543 -1.3968
21 19 0 3.3277 -0.0135
21 19 2 -2.6787 7.4354
21 19 4 -9.3463 -5.8174
21 19 6 11.3413 -2.0288
21 19 8 -5.8103 12.5779
21 19 10 -6.1517 -8.1736
21 19 12 4.7172 -2.3106
21 19 14 -2.0054 3.8941
21 20 1 -4.7232 -7.4116
21 20 3 12.2207 -3.4572
21 20 5 1.0479 6.8209
21 20 7 -3.4511 -2.7438
21 20 9 9.4093 -0.9169
21 20 11 1.1003 3.5607
21 20 13 -2.0014 -3.4733
21 21 0 -0.5735 -0.0125
21 21 2 -2.4810 3.2394
21 21 4 -0.8870 -3.1091
21 21 6 -1.2608 4.3123
21 21 8 0.7951 -2.2620
21 21 10 -0.0454 2.1634
21 21 12 -2.1831 -0.8456
21 21 14 -0.7107 1.4596
21 22 1 5.8586 4.8836
21 22 3 -4.6652 5.0103
21 22 5 -0.4104 -3.1509
21 22 7 -1.2183 2.0363
21 22 9 -1.3915 -1.5200
21 22 11 1.7246 -2.8169
21 22 13 2.3591 0.7449
21 23 0 -9.4050 -0.0010
21 23 2 2.7809 -2.5439
21 23 4 0.4224 2.6927
21 23 6 1.7740 0.9021
21 23 8 0.7109 1.4819
21 23 10 0.9104 1.2045
21 23 12 -0.4315 -1.3118
21 24 1 -1.7777 -1.2585
21 24 3 4.2836 -1.7114
21 24 5 -1.3842 5.8798
21 24 7 -4.9317 -4.1618
21 24 9 2.5733 -0.6479
21 24 11 0.6067 0.8796
21 25 0 11.7647 0.0244
21 25 2 -4.8237 8.1041
21 25 4 -4.7629 -7.8786
21 25 6 10.1637 -0.4594
21 25 8 -1.3202 4.8655
21 25 10 -1.1495 -3.3733
21 26 1 -6.6527 -9.4490
21 26 3 4.6897 -0.2111
21 26 5 -5.7710 4.1063
21 26 7 1.1291 -2.5560
21 26 9 1.1903 0.6165
21 27 0 8.4656 0.0031
21 27 2 -0.2899 3.8726
21 27 4 2.0075 0.0920
21 27 6 -0.6301 4.2546
21 27 8 -0.7494 -1.4502
21 28 1 0.0470 -1.2412
21 28 3 2.4480 0.1391
21 28 5 -0.9637 -1.3983
21 28 7 0.8929 -0.8935
21 29 0 -0.7803 -0.0024
21 29 2 -2.6004 2.4919
21 29 4 0.8158 -1.5436
21 30 1 0.3605 -2.7148
22 1 1 7.7435 12.0115
22 1 3 -25.8954 4.2008
22 1 5 3.5915 -7.3130
22 1 7 3.5275 5.6046
22 1 9 -13.0829 -1.4077
22 1 11 2.6043 -0.8559
22 1 13 -0.5828 -0.0695
22 1 15 -1.6946 0.7649
22 1 17 -2.6834 -2.3606
22 1 19 0.6944 0.1597
22 2 0 -9.9870 0.0080
22 2 2 19.1038 -22.6246
22 2 4 5.3518 12.4396
22 2 6 -0.5950 -0.6716
22 2 8 7.9957 -11.6521
22 2 10 1.5743 9.4550
22 2 12 0.0010 -0.4167
22 2 14 0.2524 0.4386
22 2 16 2.2796 -0.7616
22 2 18 -1.0249 0.1583
22 3 1 8.8348 16.6506
22 3 3 2.8256 -2.1667
22 3 5 -12.0561 17.9798
22 3 7 -5.7122 -9.1972
22 3 9 -4.8870 -3.3109
22 3 11 0.6308 -1.7729
22 3 13 0.6867 -0.3124
22 3 15 -0.6041 -1.0652
22 3 17 0.9873 -2.3467
22 3 19 1.0130 1.9092
22 4 0 6.8326 -0.0185
22 4 2 -2.3598 7.0637
22 4 4 -12.1184 -16.3246
22 4 6 17.3301 -0.4363
22 4 8 -8.3196 12.5292
22 4 10 -6.4932 -5.2095
22 4 12 -0.9580 -1.7497
22 4 14 0.4215 1.7725
22 4 16 -0.5308 -0.3019
22 4 18 -0.1854 -0.8093
22 5 1 -2.6886 -8.0456
22 5 3 10.5073 -0.3042
22 5 5 -3.0079 10.6653
22 5 7 0.0531 -0.0675
22 5 9 1.5315 -0.6606
22 5 11 1.0056 3.5760
22 5 13 -0.8755 -0.9636
22 5 15 4.1977 -1.8161
22 5 17 -0.6757 1.5155
22 5 19 -0.2714 0.7209
22 6 0 -4.9516 -0.0077
22 6 2 5.0285 -13.3693
22 6 4 7.3434 13.9101
22 6 6 -15.9758 -3.6474
22 6 8 2.6436 -7.1401
22 6 10 0.1540 4.9531
22 6 12 -5.3568 -0.1094
22 6 14 0.8997 -1.8890
22 6 16 -0.3481 0.5852
22 6 18 1.7269 -0.7738
22 7 1 11.3706 17.5543
22 7 3 -15.9435 -4.9817
22 7 5 18.6088 -25.0792
22 7 7 5.1774 11.4168
22 7 9 -10.0674 -0.7762
22 7 11 7.7364 -8.5655
22 7 13 1.2225 3.4756
22 7 15 -2.2450 1.4691
22 7 17 -1.1846 0.0810
22 8 0 -24.5955 -0.0028
22 8 2 5.0828 -0.5025
22 8 4 6.1726 16.7460
22 8 6 -24.4599 0.1629
22 8 8 0.3387 -0.0136
22 8 10 2.5821 9.2865
22 8 12 -3.4010 -1.1734
22 8 14 -0.9487 -0.4952
22 8 16 3.3059 2.6102
22 8 18 0.2456 0.2303
22 9 1 0.4699 -3.0107
22 9 3 5.9370 -2.9176
22 9 5 2.6142 -7.5762
22 9 7 -3.1799 -7.7326
22 9 9 6.9148 -2.4007
22 9 11 0.1798 -0.2632
22 9 13 -0.2000 0.8960
22 9 15 -2.7990 0.4264
22 9 17 0.4875 -1.1466
22 10 0 23.9375 -0.0085
22 10 2 -2.9657 8.5444
22 10 4 -7.5726 -5.7436
22 10 6 7.0356 -1.0878
22 10 8 -2.0625 -3.1102
22 10 10 -4.5862 -4.5421
22 10 12 3.8612 -0.9023
22 10 14 0.7709 1.6539
22 10 16 -0.5081 -0.7463
22 10 18 -1.9151 0.2197
22 11 1 -3.9071 -6.0769
22 11 3 -17.6019 -5.0693
22 11 5 2.7525 1.7164
22 11 7 8.5517 14.2107
22 11 9 -15.6343 -0.4091
22 11 11 -5.8577 3.6641
22 11 13 -0.2557 -0.0816
22 11 15 1.4269 0.1850
22 11 17 -0.8231 1.3110
22 12 0 -12.5108 -0.0156
22 12 2 12.3380 -20.2664
22 12 4 7.9291 13.1829
22 12 6 -8.0284 2.3664
22 12 8 5.4394 -11.2791
22 12 10 -2.4188 2.0617
22 12 12 -2.0850 0.3065
22 12 14 0.1831 -3.5971
22 12 16 0.1236 -1.1800
22 13 1 12.0278 16.8909
22 13 3 -1.5691 -0.1723
22 13 5 -1.1721 -2.9629
22 13 7 1.5403 1.5554
22 13 9 -2.4705 -2.5244
22 13 11 0.5340 -3.5189
22 13 13 1.1133 4.3291
22 13 15 -2.0581 2.5393
22 13 17 -0.8551 -1.2303
22 14 0 -2.2060 -0.0077
22 14 2 -10.9512 11.6361
22 14 4 -4.4440 -8.9944
22 14 6 -6.6001 -0.1906
22 14 8 1.0764 4.8901
22 14 10 -1.6727 1.0592
22 14 12 -4.2797 1.3925
22 14 14 -0.8293 1.3634
22 14 16 -1.2055 0.2840
22 15 1 -3.0726 -10.0681
22 15 3 18.8690 2.2306
22 15 5 -4.6306 2.9955
22 15 7 -0.8692 -0.3836
22 15 9 4.4965 -3.9695
22 15 11 -1.4472 1.9476
22 15 13 -2.2427 -1.2868
22 15 15 1.8733 0.1316
22 16 0 -7.3220 0.0089
22 16 2 -1.0956 -1.5386
22 16 4 -3.0806 -6.8089
22 16 6 5.6514 0.1729
22 16 8 2.6553 3.2658
22 16 10 -3.9282 0.7759
22 16 12 2.3630 -2.7780
22 16 14 0.0878 1.4578
22 16 16 0.4871 0.1298
22 17 1 1.0259 1.0432
22 17 3 -5.5949 0.3257
22 17 5 2.0003 -4.9587
22 17 7 0.0379 3.9888
22 17 9 -4.8412 -3.3332
22 17 11 1.4618 2.1673
22 17 13 -1.6286 -0.5130
22 17 15 -0.5888 1.0307
22 18 0 6.3728 -0.0119
22 18 2 -1.9581 2.4406
22 18 4 1.7907 0.0379
22 18 6 -1.2323 4.0545
22 18 8 -0.3170 -3.2249
22 18 10 -0.4398 1.1490
22 18 12 2.6153 -2.6000
22 18 14 -0.8589 1.3396
22 19 1 -4.1636 -8.0639
22 19 3 2.5674 -0.6961
22 19 5 -1.8586 7.2769
22 19 7 -4.4473 -6.2684
22 19 9 7.5591 -0.4597
22 19 11 -1.1950 6.9857
22 19 13 -0.5949 -1.9499
22 20 0 13.9231 -0.0113
22 20 2 0.0534 1.6440
22 20 4 -3.2874 0.2158
22 20 6 3.7438 -2.4029
22 20 8 -0.0673 2.5639
22 20 10 -6.0904 -5.6912
22 20 12 2.9038 -1.2591
22 20 14 -0.6426 1.0887
22 21 1 -1.4933 0.4151
22 21 3 -6.1149 -1.2043
22 21 5 0.5076 -4.2859
22 21 7 5.3252 4.7847
22 21 9 -4.4406 0.6466
22 21 11 1.2003 1.2164
22 21 13 0.5356 0.0469
22 22 0 -12.1454 -0.0001
22 22 2 1.1185 -9.8533
22 22 4 7.6211 3.9222
22 22 6 -4.8718 0.8275
22 22 8 1.9702 1.0651
22 22 10 1.4030 2.2982
22 22 12 -2.6055 1.9358
22 23 1 7.6709 10.7694
22 23 3 -1.2750 1.9082
22 23 5 2.1369 -4.2560
22 23 7 -4.6886 -2.2103
22 23 9 2.6525 -0.8635
22 23 11 0.6825 -1.8739
22 24 0 -1.2386 0.0119
22 24 2 -2.2827 2.5094
22 24 4 0.3787 -2.4271
22 24 6 -0.3564 -0.6320
22 24 8 -0.1526 4.8396
22 24 10 -0.8960 0.0308
22 25 1 -3.6689 -9.3773
22 25 3 5.5910 2.6539
22 25 5 -2.7016 3.7109
22 25 7 -2.9168 -0.6564
22 25 9 -0.6533 0.3550
22 26 0 9.2902 0.0028
22 26 2 -1.7718 0.6249
22 26 4 1.4851 -4.7239
22 26 6 5.2005 1.9288
22 26 8 0.6195 -1.9197
22 27 1 0.1835 -1.0443
22 27 3 -5.3887 1.7002
22 27 5 -2.4095 -1.1729
22 27 7 -0.2614 -0.4928
22 28 0 -1.7639 -0.0018
22 28 2 1.1776 -2.6091
22 28 4 1.3909 0.7427
22 28 6 0.2518 -0.2540
22 29 1 2.1300 1.1919
22 29 3 0.1744 0.8398
23 1 0 -37.8613 0.0037
23 1 2 10.0775 -21.6794
23 1 4 4.9162 19.6369
23 1 6 -5.6511 -1.9536
23 1 8 1.7739 1.3283
23 1 10 3.7953 3.7962
23 1 12 -4.4314 0.2180
23 1 14 1.9010 -3.5099
23 1 16 2.4421 4.9911
23 1 18 -1.3051 0.6293
23 2 1 13.9351 33.6352
23 2 3 -18.5885 -8.3671
23 2 5 14.8245 -16.8071
23 2 7 -1.7128 -0.2867
23 2 9 2.4650 -2.2675
23 2 11 2.2156 -1.9128
23 2 13 -1.0563 -0.6337
23 2 15 -2.9804 -0.0135
23 2 17 0.6498 -3.8778
23 3 0 -26.3031 -0.0007
23 3 2 0.3126 2.1072
23 3 4 -4.1320 3.1044
23 3 6 -3.3182 1.7659
23 3 8 1.1809 4.3109
23 3 10 0.1767 -2.0576
23 3 12 2.5277 -1.4269
23 3 14 -1.8052 1.8146
23 3 16 -0.0889 3.3387
23 3 18 -2.0091 -0.4824
23 4 1 -8.0560 -11.7580
23 4 3 5.9876 -0.6701
23 4 5 -5.2006 7.0249
23 4 7 1.8250 -5.3222
23 4 9 6.1366 1.7093
23 4 11 -1.5812 6.3906
23 4 13 0.3219 0.9428
23 4 15 -0.5964 -1.2674
23 4 17 0.0122 0.1189
23 5 0 13.3301 0.0027
23 5 2 -0.8031 -0.2595
23 5 4 -7.9836 -2.5828
23 5 6 8.8199 -1.4357
23 5 8 4.6700 -12.7305
23 5 10 -1.3609 -5.9079
23 5 12 2.5694 -2.3032
23 5 14 -1.3065 -1.1524
23 5 16 -2.4146 -1.7871
23 5 18 0.7106 -0.1192
23 6 1 10.0026 17.5287
23 6 3 -26.1227 -2.6500
23 6 5 7.3628 -5.7948
23 6 7 7.9011 12.8866
23 6 9 -8.9807 2.1836
23 6 11 -0.8545 0.8803
23 6 13 5.1379 3.1729
23 6 15 -2.6365 0.5294
23 6 17 -0.1326 -0.0968
23 7 0 -51.8289 0.0081
23 7 2 11.7600 -25.8725
23 7 4 8.4651 24.3319
23 7 6 -18.2458 -2.9357
23 7 8 4.0363 -5.1281
23 7 10 4.9122 2.5161
23 7 12 -8.4270 -2.3402
23 7 14 1.2705 -5.3272
23 7 16 2.0250 2.3134
23 7 18 -1.0579 1.4979
23 8 1 17.3709 23.5152
23 8 3 -2.8924 -0.0048
23 8 5 14.8998 -21.8784
23 8 7 6.0886 11.8728
23 8 9 -1.4863 2.4120
23 8 11 2.1355 -6.5305
23 8 13 0.5381 0.8213
23 8 15 -1.0527 0.1018
23 8 17 -0.0376 -3.8571
23 9 0 -8.7416 -0.0064
23 9 2 -10.3397 3.3283
23 9 4 4.0270 3.3994
23 9 6 -12.2792 -0.9502
23 9 8 -0.3323 2.6061
23 9 10 1.1480 -3.3175
23 9 12 0.7847 0.1860
23 9 14 0.3819 1.7965
23 9 16 0.0132 1.4253
23 10 1 0.8267 -6.2554
23 10 3 6.1234 4.0292
23 10 5 -3.0147 7.7520
23 10 7 0.0312 -2.6974
23 10 9 1.4976 0.3676
23 10 11 -1.6391 3.0251
23 10 13 -1.5760 -0.9447
23 10 15 0.1311 -1.8427
23 10 17 0.1513 -1.6717
23 11 0 -1.9376 0.0224
23 11 2 4.4481 -9.7065
23 11 4 1.9155 5.3269
23 11 6 -0.8694 -2.4774
23 11 8 8.2582 -11.9373
23 11 10 5.0304 5.3314
23 11 12 1.7141 0.7344
23 11 14 2.3008 -1.3862
23 11 16 0.5505 0.5513
23 12 1 7.5481 13.2916
23 12 3 -22.2618 0.0671
23 12 5 7.3557 -11.9278
23 12 7 6.7435 11.5063
23 12 9 -10.4029 -4.0066
23 12 11 3.2250 -3.1998
23 12 13 4.0675 2.3179
23 12 15 -1.2108 0.6530
23 12 17 -0.4092 -0.9456
23 13 0 -18.3809 -0.0038
23 13 2 7.7023 -17.6586
23 13 4 6.1400 4.6876
23 13 6 -3.1185 -0.9705
23 13 8 5.5817 -0.9497
23 13 10 -2.3256 1.7545
23 13 12 -3.3294 -0.4122
23 13 14 1.2955 -3.5080
23 13 16 2.1411 0.2093
23 14 1 3.0609 2.8238
23 14 3 -2.1752 1.8167
23 14 5 0.1248 6.3008
23 14 7 -1.9576 3.3993
23 14 9 3.1513 -3.9198
23 14 11 0.7107 -1.2790
23 14 13 4.0070 2.4404
23 14 15 1.0540 -0.9001
23 15 0 8.8748 -0.0029
23 15 2 -0.9437 2.2474
23 15 4 -2.5032 -7.0286
23 15 6 0.6066 0.7151
23 15 8 1.6918 -2.5728
23 15 10 0.1207 -1.1881
23 15 12 -1.4114 1.0389
23 15 14 -0.7643 0.8008
23 15 16 -0.6460 -0.6588
23 16 1 4.6186 11.6181
23 16 3 0.0635 -1.6901
23 16 5 -2.5525 2.3393
23 16 7 0.7970 -3.0745
23 16 9 0.1653 0.1785
23 16 11 2.3145 -3.8957
23 16 13 0.5940 -0.7253
23 16 15 -0.0222 0.2613
23 17 0 -20.2190 0.0102
23 17 2 5.4977 -7.0323
23 17 4 3.0243 6.6248
23 17 6 -5.8145 0.4205
23 17 8 -0.9171 5.6235
23 17 10 0.8375 3.8960
23 17 12 -2.7833 -0.6032
23 17 14 -0.4840 -0.2461
23 18 1 -0.6047 0.0620
23 18 3 0.3360 -0.1644
23 18 5 4.1684 -11.5081
23 18 7 5.7668 3.5764
23 18 9 -1.8872 0.2767
23 18 11 3.3880 -3.5705
23 18 13 -0.2087 -2.5583
23 19 0 13.7652 -0.0026
23 19 2 -3.0280 3.1295
23 19 4 2.3686 0.8083
23 19 6 -1.6769 2.0715
23 19 8 0.6695 -1.4827
23 19 10 -0.9820 -0.2590
23 19 12 1.1747 1.2594
23 19 14 -1.2625 0.6394
23 20 1 -2.2777 -1.1624
23 20 3 -11.5749 -0.5643
23 20 5 -0.0477 4.1923
23 20 7 -3.0811 -0.5987
23 20 9 0.7661 -1.4019
23 20 11 -0.7103 2.2464
23 20 13 1.7544 -0.4697
23 21 0 -3.0983 -0.0119
23 21 2 10.3882 -10.2920
23 21 4 4.2657 9.9395
23 21 6 -0.2992 0.8987
23 21 8 2.7021 -4.7112
23 21 10 0.1732 1.6134
23 21 12 0.1619 -0.4582
23 22 1 3.7003 6.5848
23 22 3 -11.8905 1.8689
23 22 5 5.0668 -8.3319
23 22 7 0.1428 5.1972
23 22 9 -2.8085 -0.4749
23 22 11 0.5377 -2.9229
23 23 0 -9.0047 -0.0152
23 23 2 -0.3012 -2.0779
23 23 4 1.5216 2.8080
23 23 6 -4.1113 -1.6596
23 23 8 0.2651 2.7714
23 23 10 1.1608 0.6635
23 24 1 0.2618 1.5932
23 24 3 3.1750 -0.1749
23 24 5 1.5140 -1.7374
23 24 7 -0.9451 -0.3839
23 24 9 3.1604 -1.2289
23 25 0 -0.7950 0.0095
23 25 2 -0.4356 2.2011
23 25 4 -1.2442 -0.0909
23 25 6 -0.0838 0.3906
23 25 8 -0.4510 1.0108
23 26 1 3.7167 6.0566
23 26 3 -3.2358 -0.7846
23 26 5 0.0752 1.3894
23 26 7 -0.7242 -1.7830
23 27 0 -10.1661 -0.0095
23 27 2 4.0409 -8.1173
23 27 4 2.5009 5.2187
23 27 6 0.1711 0.6101
23 28 1 2.5439 3.3661
23 28 3 -4.7523 -1.2807
24 1 1 13.2342 16.3050
24 1 3 -6.3439 -0.1987
24 1 5 2.7438 -2.0870
24 1 7 -0.0300 -1.5199
24 1 9 0.0866 3.9103
24 1 11 -0.9927 -3.9686
24 1 13 0.1501 1.6963
24 1 15 -3.7578 -1.3458
24 1 17 1.0028 -2.4978
24 2 0 -36.2610 0.0145
24 2 2 2.3398 -9.7659
24 2 4 3.4258 8.2639
24 2 6 -14.2772 -3.1595
24 2 8 -5.4361 9.0470
24 2 10 2.0173 -0.5791
24 2 12 -0.9767 -1.4422
24 2 14 -0.2167 3.1779
24 2 16 2.3891 2.0596
24 2 18 -0.3097 0.3063
24 3 1 4.1850 0.1233
24 3 3 21.6681 4.4807
24 3 5 3.3482 -5.0708
24 3 7 -1.1381 5.7533
24 3 9 -1.3222 0.6487
24 3 11 -0.1842 -1.5839
24 3 13 -4.8666 -8.0514
24 3 15 3.3398 0.5140
24 3 17 -0.9895 0.1568
24 4 0 20.6469 0.0153
24 4 2 -11.2239 13.6757
24 4 4 -5.4652 -16.2855
24 4 6 7.3063 -1.1743
24 4 8 -3.2419 1.0023
24 4 10 0.3207 -1.1761
24 4 12 3.8926 0.1330
24 4 14 -0.7107 1.6343
24 4 16 0.6392 -0.7217
24 4 18 1.6040 0.0207
24 5 1 -2.4564 -2.1040
24 5 3 6.7770 -1.8124
24 5 5 -11.4603 25.5377
24 5 7 -5.9864 -9.5117
24 5 9 -4.1937 2.3377
24 5 11 -1.8106 3.0130
24 5 13 -1.4356 -0.5659
24 5 15 -2.2406 0.4777
24 5 17 -1.1717 0.4206
24 6 0 -16.1433 -0.0003
24 6 2 14.2584 -16.5198
24 6 4 -1.0440 4.8703
24 6 6 4.7894 -1.7403
24 6 8 1.6933 -5.7815
24 6 10 1.5865 0.7810
24 6 12 2.4977 0.3202
24 6 14 1.1538 -1.3847
24 6 16 0.9446 2.4033
24 7 1 16.0548 24.1571
24 7 3 -18.6844 -0.1607
24 7 5 4.7675 -9.4080
24 7 7 3.1003 4.9935
24 7 9 -4.3487 -0.6403
24 7 11 1.5916 -2.0673
24 7 13 -0.4096 2.5319
24 7 15 -1.5611 -0.5790
24 7 17 0.8245 -1.2108
24 8 0 -18.1410 0.0235
24 8 2 1.2668 -8.4746
24 8 4 -0.7549 -1.1054
24 8 6 -6.9296 1.0091
24 8 8 -0.1726 -5.1110
24 8 10 0.0952 0.9341
24 8 12 -2.3151 -0.3073
24 8 14 -0.1084 2.7582
24 8 16 -0.4925 0.0897
24 9 1 -3.0767 -8.7976
24 9 3 10.3325 -1.3015
24 9 5 -2.6295 3.8621
24 9 7 3.8005 -2.6131
24 9 9 3.3185 -1.2350
24 9 11 -1.7103 1.8494
24 9 13 -0.9979 -1.0298
24 9 15 2.6690 -0.7406
24 9 17 -0.1670 1.3987
24 10 0 7.0082 0.0013
24 10 2 -6.3227 9.7007
24 10 4 -7.7624 -8.4742
24 10 6 7.6912 3.6594
24 10 8 -7.5596 8.6382
24 10 10 -7.4832 -4.1998
24 10 12 2.3851 -1.5450
24 10 14 -0.2250 2.3353
24 10 16 -1.1444 0.1340
24 11 1 3.7230 5.1789
24 11 3 1.4820 -3.2249
24 11 5 4.2742 -6.5855
24 11 7 0.9426 -3.5589
24 11 9 0.2416 -2.3594
24 11 11 -0.0591 -1.9154
24 11 13 -1.7250 0.1506
24 11 15 -2.0605 -0.2059
24 12 0 -10.8417 0.0029
24 12 2 2.1930 -4.1642
24 12 4 7.6908 17.6117
24 12 6 -22.2282 1.8627
24 12 8 3.0575 -4.4534
24 12 10 0.7730 5.7120
24 12 12 -3.1846 0.5244
24 12 14 -1.3826 -0.5225
24 12 16 -0.4100 0.5827
24 13 1 3.8162 7.1405
24 13 3 -10.2718 1.0057
24 13 5 2.7831 -9.6258
24 13 7 4.8875 5.5530
24 13 9 -2.3527 -2.4513
24 13 11 -1.6850 1.1607
24 13 13 1.4644 0.0734
24 13 15 0.0579 2.4560
24 14 0 -2.3064 -0.0070
24 14 2 6.7773 -10.8479
24 14 4 -0.1561 -1.7712
24 14 6 11.1920 -0.3330
24 14 8 0.3574 2.3636
24 14 10 -4.5893 -6.8850
24 14 12 0.4532 0.4925
24 14 14 -0.0070 -2.8838
24 15 1 -3.0650 -1.1300
24 15 3 -6.0148 0.7025
24 15 5 -6.6837 8.5332
24 15 7 -0.7409 -1.7411
24 15 9 -0.7914 2.3760
24 15 11 -4.4468 2.9516
24 15 13 1.2326 2.1352
24 15 15 0.0789 1.0807
24 16 0 0.3443 -0.0014
24 16 2 -0.3479 -0.9688
24 16 4 2.6439 -2.0990
24 16 6 -1.8630 2.4714
24 16 8 0.9746 -5.6071
24 16 10 4.9679 -0.2758
24 16 12 -0.7503 -0.0180
24 16 14 -0.3127 0.3386
24 17 1 7.0020 8.9144
24 17 3 -0.5071 2.1378
24 17 5 4.6455 -6.7817
24 17 7 -1.2093 3.0488
24 17 9 0.5967 0.9779
24 17 11 0.7160 -4.0094
24 17 13 0.4260 1.1792
24 18 0 -11.4458 -0.0022
24 18 2 -0.6539 -0.6813
24 18 4 0.0908 0.5532
24 18 6 -6.2279 1.5128
24 18 8 -1.6390 1.6052
24 18 10 0.8387 0.6955
24 18 12 -2.6422 -0.4744
24 19 1 -2.1373 -4.4115
24 19 3 4.4785 -0.1784
24 19 5 -0.1096 -1.0961
24 19 7 1.5600 0.1793
24 19 9 -0.1440 0.6067
24 19 11 -0.4904 -0.2918
24 19 13 1.3234 -0.3090
24 20 0 6.2066 -0.0008
24 20 2 0.5535 -0.6417
24 20 4 0.3180 1.8093
24 20 6 3.5515 -0.9824
24 20 8 1.2977 1.4573
24 20 10 0.2877 0.0879
24 20 12 0.2128 1.0156
24 21 1 0.3195 3.3946
24 21 3 -8.5761 -2.6605
24 21 5 3.4117 -2.3981
24 21 7 -0.6342 0.7983
24 21 9 -3.8350 0.3461
24 21 11 0.5239 0.8254
24 22 0 5.0150 -0.0037
24 22 2 2.4873 -2.1088
24 22 4 4.6009 8.0198
24 22 6 -6.5929 -0.6373
24 22 8 2.5169 -4.1809
24 22 10 2.0066 1.9884
24 23 1 -2.8556 -3.4617
24 23 3 0.2800 -0.6282
24 23 5 1.9501 -0.5514
24 23 7 0.3496 2.2728
24 23 9 -2.0107 1.4851
24 24 0 0.8141 -0.0084
24 24 2 1.4992 -0.1204
24 24 4 0.1030 -2.7955
24 24 6 3.7055 0.3350
24 24 8 -0.7376 2.0927
24 25 1 1.7468 2.9268
24 25 3 -1.5136 1.2178
24 25 5 -0.8948 -0.3647
24 25 7 -1.2687 -1.3263
24 26 0 -7.9240 -0.0096
24 26 2 1.3234 -3.3896
24 26 4 1.9117 0.4328
24 26 6 -0.9443 0.5529
24 27 1 5.7250 6.0207
24 27 3 -2.9995 2.1101
25 1 0 9.3858 -0.0131
25 1 2 -10.0512 3.2888
25 1 4 -1.6194 -5.7408
25 1 6 0.4061 3.3420
25 1 8 2.5802 -3.4063
25 1 10 1.3534 1.0472
25 1 12 1.9637 -0.4984
25 1 14 -2.5910 1.4967
25 1 16 -1.2438 0.8019
25 2 1 3.8106 1.2714
25 2 3 4.3857 3.8766
25 2 5 1.4691 -4.2325
25 2 7 -1.3427 -0.6785
25 2 9 6.7491 -0.3938
25 2 11 2.8022 -0.2667
25 2 13 1.1441 -0.7298
25 2 15 -0.3873 -0.3093
25 2 17 0.5392 -0.5814
25 3 0 -0.6097 0.0067
25 3 2 -12.5010 12.1790
25 3 4 -10.9111 -12.1604
25 3 6 2.9304 -5.0370
25 3 8 0.0214 5.9827
25 3 10 -2.8882 -2.5567
25 3 12 3.0804 -1.6530
25 3 14 -3.6055 2.4390
25 3 16 -1.8996 -0.8912
25 4 1 -14.1203 -24.0744
25 4 3 22.9991 0.6148
25 4 5 -3.3703 6.7232
25 4 7 -2.6471 -4.4024
25 4 9 6.6185 0.1838
25 4 11 -0.3931 5.8535
25 4 13 -1.0626 -4.1396
25 4 15 0.5062 -0.9176
25 4 17 -0.0980 1.4922
25 5 0 8.9700 0.0057
25 5 2 -12.0797 18.0764
25 5 4 -9.0575 -11.0928
25 5 6 10.2727 -0.8768
25 5 8 -3.6343 8.1643
25 5 10 -0.5675 -3.2723
25 5 12 4.3971 -2.4682
25 5 14 0.3106 0.1235
25 5 16 -0.6266 1.9143
25 6 1 -0.0944 3.2751
25 6 3 6.0291 -3.3624
25 6 5 1.6578 -3.2314
25 6 7 -1.2538 -1.0721
25 6 9 1.0728 1.7164
25 6 11 -1.4361 1.9132
25 6 13 -1.9427 -2.8652
25 6 15 -2.0329 -1.5036
25 6 17 1.9136 -0.6341
25 7 0 -8.9325 -0.0116
25 7 2 1.0565 -3.6447
25 7 4 3.7805 5.9739
25 7 6 -5.7182 1.3073
25 7 8 3.3736 -2.1168
25 7 10 -0.6202 -1.5985
25 7 12 2.4653 -1.4126
25 7 14 0.1860 0.6916
25 7 16 -1.3945 0.3797
25 8 1 -1.1035 -2.9847
25 8 3 1.8092 1.3007
25 8 5 -9.6052 12.6501
25 8 7 2.1327 -0.6550
25 8 9 -0.7779 0.4726
25 8 11 -2.9080 4.6155
25 8 13 0.6913 -0.5725
25 8 15 2.3747 -0.9997
25 9 0 28.1313 0.0244
25 9 2 -5.3314 10.5494
25 9 4 -9.6383 -13.9093
25 9 6 18.2137 1.9273
25 9 8 -0.4019 -0.0296
25 9 10 -3.3136 -7.8866
25 9 12 4.2228 1.4647
25 9 14 0.3530 1.0257
25 9 16 -2.1270 -2.5945
25 10 1 -10.5678 -20.0546
25 10 3 14.3189 -0.7824
25 10 5 -6.1350 11.3451
25 10 7 -3.5684 -7.3082
25 10 9 9.5272 -2.6595
25 10 11 -3.2693 6.6743
25 10 13 -1.2338 -2.7930
25 10 15 3.3779 -1.4934
25 11 0 -3.4743 0.0117
25 11 2 -5.9444 5.1628
25 11 4 -0.0333 -1.5852
25 11 6 -3.1201 0.1840
25 11 8 -0.8055 9.5794
25 11 10 -1.0271 -2.2103
25 11 12 0.9061 0.8419
25 11 14 0.6180 2.4027
25 11 16 -0.4643 0.9401
25 12 1 4.8312 6.6574
25 12 3 1.0516 0.1101
25 12 5 8.6467 -14.0284
25 12 7 2.1478 3.5739
25 12 9 2.7983 -2.2364
25 12 11 2.7850 -6.6807
25 12 13 2.1369 0.6881
25 12 15 -0.0266 -0.7581
25 13 0 1.0330 0.0074
25 13 2 -0.3006 2.1229
25 13 4 1.7211 -0.5379
25 13 6 -4.6213 2.2983
25 13 8 0.3955 1.6948
25 13 10 0.0022 0.5813
25 13 12 -0.0734 1.7906
25 13 14 -1.7443 0.1517
25 14 1 -6.3775 -4.2930
25 14 3 0.8790 -1.2164
25 14 5 -5.3699 9.2126
25 14 7 -5.7149 -8.2689
25 14 9 6.7938 -2.9657
25 14 11 -2.4055 5.1524
25 14 13 0.4057 -1.8537
25 14 15 -0.0597 -0.0749
25 15 0 12.7073 -0.0128
25 15 2 2.4237 0.4889
25 15 4 -0.5369 -3.4908
25 15 6 11.1199 -1.1927
25 15 8 -0.6021 5.9642
25 15 10 -2.7796 -3.9903
25 15 12 3.3549 -0.7783
25 15 14 0.2387 -0.1868
25 16 1 -5.7581 -5.6778
25 16 3 -0.7714 1.1342
25 16 5 -0.6854 -1.7311
25 16 7 2.5744 2.3567
25 16 9 -3.0605 1.6963
25 16 11 -0.5105 -1.2655
25 16 13 0.4035 -1.1120
25 17 0 0.7318 0.0057
25 17 2 1.7048 -2.5502
25 17 4 1.2547 0.8877
25 17 6 -3.1480 -0.7433
25 17 8 0.3267 -0.1657
25 17 10 0.9962 0.2550
25 17 12 -3.4977 1.6749
25 18 1 1.8905 8.0366
25 18 3 -1.1410 -2.3842
25 18 5 -1.2443 6.2476
25 18 7 -2.9936 -5.6941
25 18 9 6.3043 -1.1535
25 18 11 1.4192 -1.3793
25 18 13 2.6501 1.6772
25 19 0 4.9647 0.0064
25 19 2 -0.6092 4.7379
25 19 4 -4.5163 -4.7443
25 19 6 4.5794 0.4777
25 19 8 -2.1298 4.8390
25 19 10 -1.9164 -1.3001
25 19 12 -0.8331 1.2991
25 20 1 -6.2672 -10.4826
25 20 3 7.2242 0.7068
25 20 5 1.0083 -1.2983
25 20 7 -1.6342 -0.1232
25 20 9 -0.5251 -1.5646
25 20 11 0.1199 -2.8837
25 21 0 1.3174 0.0009
25 21 2 -2.4429 3.7723
25 21 4 0.3508 0.4059
25 21 6 -2.2146 0.4957
25 21 8 0.2443 1.8928
25 21 10 1.1489 3.4370
25 22 1 -0.1811 0.8612
25 22 3 -3.0819 0.6740
25 22 5 1.7707 -2.6995
25 22 7 -1.6535 -1.1769
25 22 9 0.2334 -1.3996
25 23 0 7.9491 0.0078
25 23 2 -0.5869 2.2898
25 23 4 -1.2160 -1.0051
25 23 6 3.7149 -0.6826
25 23 8 0.0285 0.3585
25 24 1 -3.2990 -5.2682
25 24 3 0.5276 1.6171
25 24 5 -3.4974 6.0721
25 24 7 -3.0752 -3.0968
25 25 0 3.0346 -0.0038
25 25 2 -2.0221 -0.3156
25 25 4 1.1581 -1.7546
25 25 6 3.3664 0.4314
25 26 1 0.3772 -0.1299
25 26 3 1.6931 0.6406
26 1 1 -5.4653 -10.7632
26 1 3 8.2945 -1.2878
26 1 5 -0.7010 0.9815
26 1 7 3.1618 3.1545
26 1 9 -5.0995 2.0060
26 1 11 0.5007 -0.7072
26 1 13 -0.2121 -1.7368
26 1 15 0.2697 1.0068
26 1 17 0.4371 2.0361
26 2 0 7.8867 0.0178
26 2 2 3.4865 -4.2877
26 2 4 -0.7296 3.5355
26 2 6 -1.4860 -1.2452
26 2 8 -3.0096 -3.2355
26 2 10 -1.0345 -2.9606
26 2 12 -1.9096 1.1953
26 2 14 0.7703 -4.8098
26 2 16 -0.5708 0.7969
26 3 1 -0.2097 -1.5028
26 3 3 0.4271 -0.6566
26 3 5 -2.7318 16.7838
26 3 7 -3.3050 -2.1065
26 3 9 1.8185 1.6551
26 3 11 -1.6186 4.6923
26 3 13 1.0700 0.8305
26 3 15 -1.0328 -0.3079
26 4 0 25.1718 0.0140
26 4 2 -9.3222 11.7619
26 4 4 -4.9006 -6.1708
26 4 6 -0.6622 -2.9416
26 4 8 -1.5007 -1.7311
26 4 10 -2.7160 -3.5088
26 4 12 4.8316 -0.4436
26 4 14 -0.7978 1.8399
26 4 16 -1.6318 -1.7903
26 5 1 -3.7482 -12.1647
26 5 3 19.6121 3.5582
26 5 5 1.6280 -3.1318
26 5 7 -1.6948 1.3811
26 5 9 0.1647 0.1517
26 5 11 0.3809 -1.9067
26 5 13 -1.8894 -3.3123
26 5 15 0.8541 0.7553
26 6 0 -18.5129 0.0013
26 6 2 -3.4094 6.1934
26 6 4 -3.1243 -4.2130
26 6 6 -6.4076 -1.2022
26 6 8 -3.3136 5.1866
26 6 10 4.2456 2.5971
26 6 12 -1.1633 1.7399
26 6 14 -0.9034 0.4881
26 6 16 1.1907 1.2821
26 7 1 3.4409 7.7902
26 7 3 1.7978 -0.5030
26 7 5 0.7052 -4.3111
26 7 7 -0.3104 -2.0393
26 7 9 0.1408 -1.4883
26 7 11 0.4185 -2.8267
26 7 13 -0.1140 -0.3443
26 7 15 -0.8124 0.5569
26 8 0 10.3977 -0.0007
26 8 2 -2.6206 0.9916
26 8 4 -3.5101 -8.8081
26 8 6 11.0060 2.5031
26 8 8 -0.1146 -0.8534
26 8 10 -1.7035 -0.5738
26 8 12 2.8578 1.1375
26 8 14 -0.7739 1.3963
26 8 16 -0.6765 -1.4271
26 9 1 -12.3673 -20.0107
26 9 3 7.9215 -1.8783
26 9 5 -11.5293 18.5037
26 9 7 -3.0167 -10.7691
26 9 9 -0.3093 -1.5331
26 9 11 -3.6704 2.6187
26 9 13 -0.4523 -1.1630
26 9 15 2.0728 -0.2118
26 10 0 24.1701 -0.0135
26 10 2 -5.3928 12.6131
26 10 4 -9.8754 -8.1131
26 10 6 12.5630 0.3615
26 10 8 -2.0703 5.5089
26 10 10 -4.3044 -2.6366
26 10 12 0.6890 -0.8675
26 10 14 -1.9168 2.1290
26 11 1 -1.2505 0.6414
26 11 3 3.2062 -3.0745
26 11 5 -0.4197 1.6329
26 11 7 -1.3033 -2.8926
26 11 9 3.7498 -3.4531
26 11 11 1.6284 -1.9841
26 11 13 0.8702 0.7165
26 11 15 1.4374 0.5182
26 12 0 -11.0549 0.0070
26 12 2 5.0767 -4.2211
26 12 4 -0.1886 4.8353
26 12 6 -6.1702 1.3933
26 12 8 -0.7401 1.8271
26 12 10 -1.0302 2.0797
26 12 12 -8.3652 -1.3143
26 12 14 -0.0478 -1.7582
26 13 1 -4.2087 -3.4275
26 13 3 5.2078 -1.1276
26 13 5 -0.3177 -1.0501
26 13 7 2.4143 1.0637
26 13 9 -0.7826 -0.2944
26 13 11 1.3469 -2.3810
26 13 13 0.4640 0.0637
26 14 0 17.8268 0.0179
26 14 2 -5.7047 15.5991
26 14 4 -4.0768 -6.6315
26 14 6 3.2003 1.1619
26 14 8 -1.1623 4.6294
26 14 10 -2.5624 -3.4824
26 14 12 5.2629 -2.1049
26 14 14 -2.0737 2.6719
26 15 1 -3.8280 -1.9956
26 15 3 6.0726 -0.8355
26 15 5 -1.7090 2.8379
26 15 7 -7.0806 -7.2684
26 15 9 6.6910 -2.2922
26 15 11 -0.2179 5.0424
26 15 13 -3.1882 -2.2078
26 16 0 -5.1501 0.0038
26 16 2 2.1015 -2.2854
26 16 4 2.1201 -0.0732
26 16 6 1.4697 1.0695
26 16 8 -0.3454 2.1996
26 16 10 -0.9538 -1.2332
26 16 12 0.8718 -1.7614
26 17 1 -0.5790 -0.8826
26 17 3 -4.4488 2.1868
26 17 5 0.1401 -0.2667
26 17 7 0.8313 3.7854
26 17 9 -2.6495 0.1952
26 17 11 -0.4561 0.4479
26 18 0 6.0802 0.0048
26 18 2 1.2226 -2.6949
26 18 4 -1.9901 -4.0889
26 18 6 8.6554 -1.2511
26 18 8 1.4675 0.4177
26 18 10 -2.0978 -2.5402
26 18 12 -0.3374 -1.1030
26 19 1 -1.3398 -2.4323
26 19 3 4.4176 -0.7174
26 19 5 -3.0256 10.3001
26 19 7 -4.8586 -4.9715
26 19 9 3.9321 0.0311
26 19 11 -1.3441 3.9759
26 20 0 4.5048 0.0005
26 20 2 -4.2734 6.0220
26 20 4 -2.7117 -3.6312
26 20 6 0.6057 -0.5084
26 20 8 -1.2387 2.8657
26 20 10 0.7926 -1.3306
26 21 1 2.3997 1.4683
26 21 3 6.8876 0.0927
26 21 5 2.6200 -1.9590
26 21 7 -0.6169 -0.8545
26 21 9 2.3619 0.2344
26 22 0 -8.6771 -0.0040
26 22 2 0.9452 -2.9907
26 22 4 -0.0912 0.7351
26 22 6 0.6157 -0.7136
26 22 8 -1.8493 5.3448
26 23 1 -1.7344 -2.6036
26 23 3 2.1594 -1.3664
26 23 5 0.4835 2.8713
26 23 7 -1.1877 -2.2316
26 24 0 13.5170 0.0031
26 24 2 -2.3143 6.5718
26 24 4 -1.9810 -3.1327
26 24 6 4.0216 0.2818
26 25 1 -2.1848 -4.7177
26 25 3 1.0473 0.7531
27 1 0 -18.6696 -0.0046
27 1 2 3.3230 -2.8165
27 1 4 -4.3783 0.7018
27 1 6 -0.9547 -0.8080
27 1 8 -1.3093 1.2698
27 1 10 3.4283 4.4326
27 1 12 -0.5955 -0.3947
27 1 14 -1.7630 -2.3649
27 1 16 -0.1226 0.3190
27 2 1 0.1608 4.0029
27 2 3 -17.0147 -0.9242
27 2 5 3.1451 -7.0984
27 2 7 6.3678 4.9151
27 2 9 -5.9751 1.4529
27 2 11 0.4961 1.0231
27 2 13 4.8434 0.6190
27 2 15 -2.9212 1.4313
27 3 0 -0.0022 0.0119
27 3 2 5.4823 -14.0589
27 3 4 -1.3600 3.0953
27 3 6 8.0326 -1.1695
27 3 8 3.1196 -6.4168
27 3 10 -1.5315 1.2272
27 3 12 1.3715 -0.0886
27 3 14 -0.1449 -4.8061
27 3 16 -0.3320 -0.1111
27 4 1 -2.1779 -3.8087
27 4 3 -3.5110 -0.9355
27 4 5 -1.8833 4.7629
27 4 7 1.8844 0.0082
27 4 9 -1.8594 0.2061
27 4 11 1.4912 4.2735
27 4 13 1.3500 0.1306
27 4 15 0.2052 0.5393
27 5 0 -3.6843 0.0087
27 5 2 -4.9195 2.2020
27 5 4 0.3691 0.3599
27 5 6 -8.2137 0.7780
27 5 8 1.7233 -1.8577
27 5 10 -0.4753 2.2404
27 5 12 -0.9971 -0.5696
27 5 14 -2.0065 -0.5028
27 5 16 -0.3793 -0.7155
27 6 1 6.8281 12.1461
27 6 3 1.9654 0.3198
27 6 5 3.3692 -9.3351
27 6 7 4.4245 5.7733
27 6 9 -0.4862 1.7374
27 6 11 0.8507 -4.0950
27 6 13 3.1948 1.1093
27 6 15 -1.5665 0.0628
27 7 0 -12.6509 -0.0260
27 7 2 1.3745 -5.9028
27 7 4 5.1631 7.1411
27 7 6 -10.3530 1.7516
27 7 8 0.6416 -0.4589
27 7 10 0.8465 0.1575
27 7 12 -2.3059 1.0571
27 7 14 2.5215 -1.7740
27 8 1 -0.1290 -5.2179
27 8 3 0.8479 2.7688
27 8 5 -0.3926 -2.6792
27 8 7 0.2433 1.6414
27 8 9 -0.8189 -0.7170
27 8 11 -1.8413 1.7497
27 8 13 -0.9800 -1.0301
27 8 15 -0.1011 -1.3407
27 9 0 14.5039 -0.0011
27 9 2 -6.1257 8.8640
27 9 4 -3.5497 -4.6292
27 9 6 8.0115 0.3899
27 9 8 -0.4783 4.8605
27 9 10 1.4599 -0.9684
27 9 12 2.4456 1.2478
27 9 14 1.0453 1.0042
27 10 1 -4.3053 -6.4654
27 10 3 5.2709 -3.1203
27 10 5 -1.3229 7.3850
27 10 7 -5.8510 -5.1674
27 10 9 2.1778 0.3384
27 10 11 -0.2444 -1.2043
27 10 13 0.5310 1.1762
27 10 15 -0.1806 -0.0229
27 11 0 1.3369 -0.0004
27 11 2 3.7764 -4.8599
27 11 4 0.6915 1.1216
27 11 6 -0.3340 -1.3904
27 11 8 4.3329 -2.8905
27 11 10 2.5940 1.2600
27 11 12 -2.1800 1.5246
27 11 14 0.1159 -0.5349
27 12 1 1.2183 4.9418
27 12 3 -14.4261 1.0087
27 12 5 0.2548 -3.9814
27 12 7 3.9949 8.7411
27 12 9 -6.2459 0.6718
27 12 11 1.0060 -2.8974
27 12 13 2.1228 3.7942
27 13 0 4.9662 0.0070
27 13 2 1.0592 -4.5706
27 13 4 2.8796 -3.6038
27 13 6 2.0060 0.9247
27 13 8 2.3055 -2.9280
27 13 10 2.7760 0.2718
27 13 12 -1.0590 0.0680
27 13 14 1.0498 -0.1640
27 14 1 -8.2747 -10.7927
27 14 3 13.0005 0.2407
27 14 5 -5.0684 3.6462
27 14 7 -2.7495 -5.3510
27 14 9 5.5045 1.0942
27 14 11 -1.7404 2.5338
27 14 13 -2.8707 -2.5271
27 15 0 1.4182 0.0018
27 15 2 -3.6940 8.4752
27 15 4 -1.7679 -5.4887
27 15 6 1.3635 0.9997
27 15 8 -4.1525 12.1367
27 15 10 -4.3176 -2.8556
27 15 12 2.3438 -1.9963
27 16 1 3.3287 7.6583
27 16 3 -0.3626 0.4494
27 16 5 1.4547 -4.9848
27 16 7 -1.2446 -2.1994
27 16 9 4.7523 -3.2633
27 16 11 2.1525 0.7211
27 17 0 3.5699 -0.0033
27 17 2 0.9964 -3.0521
27 17 4 3.9609 4.2016
27 17 6 -7.5018 1.7543
27 17 8 2.9948 -4.7767
27 17 10 -0.2834 2.3119
27 17 12 -0.5153 0.6453
27 18 1 -4.8390 -5.9391
27 18 3 -2.8209 0.5025
27 18 5 -1.6581 0.5897
27 18 7 2.4009 1.2535
27 18 9 -4.3077 -0.9051
27 18 11 -0.1437 0.5347
27 19 0 1.3723 0.0072
27 19 2 2.6344 -1.6549
27 19 4 -3.6546 -2.9007
27 19 6 8.7009 -0.3856
27 19 8 -2.3530 4.2737
27 19 10 -2.0682 -2.6189
27 20 1 1.7796 5.1681
27 20 3 -1.5913 -1.2798
27 20 5 0.9153 3.3399
27 20 7 -3.1460 -4.5334
27 20 9 4.3962 0.3279
27 21 0 -2.2832 -0.0092
27 21 2 -0.5895 0.1422
27 21 4 -1.2726 0.1309
27 21 6 -4.5417 -0.3137
27 21 8 -0.8010 0.0605
27 22 1 0.9926 1.7019
27 22 3 -0.0433 0.6777
27 22 5 2.0576 -1.8490
27 22 7 0.1201 1.4726
27 23 0 0.6357 0.0030
27 23 2 0.0663 2.5178
27 23 4 -2.2497 -1.3698
27 23 6 0.4137 0.3977
27 24 1 -4.3532 -5.0019
27 24 3 4.5514 -1.2400
28 1 1 6.2419 12.9471
28 1 3 -0.2929 0.3344
28 1 5 1.6954 -2.7444
28 1 7 -2.2324 -2.9894
28 1 9 2.3203 -0.1569
28 1 11 1.7479 -3.1680
28 1 13 2.3382 2.0924
28 1 15 -2.3461 0.3336
28 2 0 -1.8782 0.0002
28 2 2 5.0348 -8.8561
28 2 4 7.9297 13.8033
28 2 6 -10.9291 0.2852
28 2 8 1.1903 -5.4375
28 2 10 0.7037 3.4790
28 2 12 -2.0509 2.1658
28 2 14 0.4368 -4.5409
28 3 1 3.1379 5.7803
28 3 3 -10.0427 0.1801
28 3 5 1.3419 -0.6997
28 3 7 0.0813 1.0286
28 3 9 -6.8904 -1.2516
28 3 11 0.6195 -1.7281
28 3 13 3.0585 1.1573
28 3 15 -2.0073 0.7644
28 4 0 -4.9244 0.0120
28 4 2 4.1348 -5.1104
28 4 4 -1.2358 0.3516
28 4 6 6.1494 0.2919
28 4 8 -3.3811 1.6013
28 4 10 -0.4313 -0.1657
28 4 12 -0.4286 0.2733
28 4 14 1.3893 -2.1508
28 5 1 2.4504 4.2957
28 5 3 -6.8317 2.8060
28 5 5 0.0764 -4.4514
28 5 7 2.1147 2.2485
28 5 9 -0.7285 -0.3790
28 5 11 -0.1328 0.1333
28 5 13 0.4093 1.0985
28 5 15 0.6522 -0.6214
28 6 0 -5.6824 0.0051
28 6 2 5.9908 -11.9372
28 6 4 6.6100 8.0320
28 6 6 -11.9655 0.4057
28 6 8 4.4658 -9.7686
28 6 10 1.6950 0.1683
28 6 12 -1.7445 2.5654
28 6 14 0.9268 -0.3694
28 7 1 2.7683 6.7482
28 7 3 -16.1717 0.1609
28 7 5 4.5480 -9.6046
28 7 7 4.2605 6.7754
28 7 9 -2.6117 -0.9865
28 7 11 -1.0210 -3.2337
28 7 13 2.3189 3.9000
28 8 0 -2.6885 -0.0138
28 8 2 0.6382 -3.4365
28 8 4 1.3719 5.3812
28 8 6 -2.8526 -0.4920
28 8 8 -0.4755 4.4647
28 8 10 -0.3843 -0.9493
28 8 12 -1.8416 0.2140
28 8 14 1.0496 -0.1273
28 9 1 -3.2354 -4.5636
28 9 3 7.7550 -2.7132
28 9 5 1.9684 -3.3770
28 9 7 -4.1318 -7.3215
28 9 9 6.5935 -0.9557
28 9 11 0.1561 -3.4355
28 9 13 -0.3098 -0.5019
28 10 0 0.8841 -0.0072
28 10 2 -1.9030 5.2242
28 10 4 -2.2505 2.9559
28 10 6 -1.7628 -0.3432
28 10 8 -4.4351 6.9835
28 10 10 1.9409 -0.1511
28 10 12 -3.3070 -0.5769
28 10 14 -0.1933 0.0840
28 11 1 1.6973 4.3203
28 11 3 -7.7571 -1.1949
28 11 5 2.3050 -3.1175
28 11 7 2.7479 2.9224
28 11 9 -5.0810 2.0146
28 11 11 0.6779 -4.9715
28 11 13 1.2794 -0.2711
28 12 0 -0.1299 0.0017
28 12 2 9.3506 -12.3463
28 12 4 5.4591 9.1475
28 12 6 -3.9927 2.8251
28 12 8 3.1969 -11.1987
28 12 10 3.8877 3.3035
28 12 12 -2.7934 -1.1329
28 13 1 2.9931 5.8469
28 13 3 -9.6181 1.0712
28 13 5 -5.0290 5.2805
28 13 7 -0.6096 -2.6840
28 13 9 -2.8297 1.6601
28 13 11 1.6413 -1.6479
28 13 13 0.8214 1.7874
28 14 0 8.4487 0.0052
28 14 2 -2.8290 6.3920
28 14 4 -5.0110 -8.7699
28 14 6 9.4703 0.9589
28 14 8 -4.1954 4.7326
28 14 10 -0.9267 -3.9763
28 14 12 0.2928 -2.1406
28 15 1 -5.7795 -9.1853
28 15 3 11.0718 -0.8170
28 15 5 -0.2569 0.2832
28 15 7 0.7652 -0.1264
28 15 9 3.9375 -0.4259
28 15 11 1.8938 1.3360
28 16 0 -5.0981 0.0069
28 16 2 1.3134 -1.1235
28 16 4 1.4332 2.0368
28 16 6 -7.8313 2.2205
28 16 8 2.5246 -2.6176
28 16 10 -1.7035 2.0011
28 17 1 5.2906 9.9967
28 17 3 -7.3318 -0.9235
28 17 5 3.2372 -7.8990
28 17 7 5.7112 5.6795
28 17 9 -5.4106 -0.6895
28 18 0 -2.9359 0.0023
28 18 2 1.2061 -3.1699
28 18 4 3.7980 2.3896
28 18 6 -3.6615 3.6991
28 18 8 2.6750 -4.5980
28 18 10 2.2824 3.6321
28 19 1 1.9947 0.4045
28 19 3 1.3677 1.4892
28 19 5 -0.0825 0.5143
28 19 7 -1.7470 -1.5698
28 19 9 0.0442 -1.4656
28 20 0 -4.2994 -0.0023
28 20 2 0.8472 -4.4126
28 20 4 -0.3345 0.6212
28 20 6 1.9670 -1.3355
28 20 8 0.0728 2.1996
28 21 1 1.1001 -0.2787
28 21 3 -0.8438 0.4413
28 21 5 2.0495 -0.7213
28 21 7 2.8431 3.1952
28 22 0 3.1328 0.0019
28 22 2 -0.0503 -1.0090
28 22 4 0.8072 0.9904
28 22 6 -2.8643 0.3465
28 23 1 1.9477 2.8101
28 23 3 0.3201 -0.6375
29 1 0 -4.0489 -0.0121
29 1 2 1.3715 -3.0574
29 1 4 -3.3525 -3.2364
29 1 6 4.5549 -0.4226
29 1 8 -1.4485 1.7053
29 1 10 -0.9620 1.4056
29 1 12 -2.7519 -0.6839
29 1 14 0.7149 -1.5458
29 2 1 3.2558 7.8717
29 2 3 -7.0520 -1.6305
29 2 5 3.1187 -3.5876
29 2 7 0.1655 -1.7533
29 2 9 -0.6479 -0.5437
29 2 11 3.0040 -1.9085
29 2 13 2.1293 2.6478
29 3 0 -10.7651 0.0182
29 3 2 -0.8170 0.0187
29 3 4 -1.5366 1.9705
29 3 6 -1.6049 0.0376
29 3 8 0.0576 2.9816
29 3 10 0.5480 5.5044
29 3 12 -0.1767 -0.3741
29 3 14 -1.9663 0.4477
29 4 1 -1.0264 0.3579
29 4 3 9.7158 -0.8872
29 4 5 -2.0242 1.3700
29 4 7 -3.4227 -7.7200
29 4 9 3.3516 -0.3266
29 4 11 1.0140 1.0453
29 4 13 -1.1805 -1.6507
29 5 0 -0.6592 -0.0003
29 5 2 -0.9173 -1.6234
29 5 4 0.4369 -0.8430
29 5 6 3.9662 0.9650
29 5 8 -1.7584 3.7771
29 5 10 -2.7740 -0.5852
29 5 12 1.6272 -0.9303
29 5 14 0.0774 1.6876
29 6 1 0.5330 4.8853
29 6 3 -11.9862 -2.2416
29 6 5 0.0525 1.9579
29 6 7 3.4815 4.6253
29 6 9 -6.2529 0.3878
29 6 11 -0.3778 1.8528
29 6 13 0.6340 1.0991
29 7 0 4.3398 0.0000
29 7 2 7.8657 -8.5938
29 7 4 1.0056 8.4722
29 7 6 -1.6841 0.5321
29 7 8 3.1088 -7.3371
29 7 10 0.4412 1.7685
29 7 12 -3.2320 0.4833
29 7 14 1.1406 -1.1113
29 8 1 0.1955 -1.2289
29 8 3 -2.3687 -0.9078
29 8 5 0.3270 0.2323
29 8 7 -0.6938 -0.1869
29 8 9 1.8232 1.0724
29 8 11 0.9036 0.3744
29 8 13 0.8289 3.0346
29 9 0 6.0491 -0.0085
29 9 2 -5.4608 7.9405
29 9 4 -1.7027 -3.2824
29 9 6 -2.5117 1.1372
29 9 8 -3.9039 5.4033
29 9 10 -1.1263 -2.6794
29 9 12 -0.2467 -0.6137
29 10 1 -1.0598 -3.2309
29 10 3 4.3535 -0.3275
29 10 5 2.0087 -4.9724
29 10 7 0.1770 0.9589
29 10 9 3.8259 2.8239
29 10 11 0.5269 -0.0410
29 10 13 -1.1373 0.1501
29 11 0 -9.6571 -0.0033
29 11 2 3.0191 -8.4859
29 11 4 1.1051 1.6263
29 11 6 -1.6818 -1.1851
29 11 8 0.3313 -2.6194
29 11 10 4.5088 1.9154
29 11 12 -0.4709 1.0224
29 12 1 4.0802 6.6336
29 12 3 -9.9329 -1.0848
29 12 5 0.5376 -2.2316
29 12 7 2.4462 3.7970
29 12 9 -8.1978 3.8762
29 12 11 1.0260 -2.8516
29 13 0 -0.3543 -0.0092
29 13 2 -0.1151 -6.4424
29 13 4 1.2415 -1.2605
29 13 6 3.5351 -1.2507
29 13 8 1.8314 -1.7775
29 13 10 2.7940 3.5072
29 13 12 -1.0553 -0.6226
29 14 1 -2.7921 -7.1250
29 14 3 6.7098 0.2042
29 14 5 -4.9507 10.2362
29 14 7 -4.6326 -4.6195
29 14 9 2.3401 1.2470
29 14 11 -0.0472 1.4834
29 15 0 14.3651 0.0005
29 15 2 -2.3793 6.1884
29 15 4 -4.9287 -6.1935
29 15 6 2.9163 1.0710
29 15 8 -1.5015 -1.8593
29 15 10 -1.0069 -1.5530
29 16 1 0.0954 2.6069
29 16 3 -4.4154 -1.8252
29 16 5 -1.0797 -0.9677
29 16 7 4.6138 3.0085
29 16 9 -2.8041 0.1110
29 17 0 -14.1732 0.0025
29 17 2 7.9510 -10.6274
29 17 4 2.1064 6.0665
29 17 6 -4.9420 2.2443
29 17 8 0.2190 -2.4790
29 18 1 4.2940 6.3085
29 18 3 -2.0682 0.7366
29 18 5 1.5929 -6.2738
29 18 7 2.6271 1.2072
29 19 0 4.6831 -0.0079
29 19 2 -6.1176 5.5485
29 19 4 0.0258 -1.9801
29 19 6 -6.2868 1.2688
29 19 8 0.1607 0.4217
29 20 1 -0.8694 -1.3913
29 20 3 1.7097 0.0284
29 20 5 1.5171 -0.5475
29 21 0 -0.0699 0.0036
29 21 2 2.6045 -2.4053
29 21 4 -1.1457 0.5076
29 22 1 -0.8826 0.0209
29 22 3 -4.2210 0.2385
30 1 1 -5.5324 -5.8141
30 1 3 -0.3407 0.5201
30 1 5 -5.5777 9.7354
30 1 7 0.2982 -1.6780
30 1 9 -1.3235 -0.7827
30 1 11 -0.5728 2.4148
30 1 13 0.4166 1.1982
30 2 0 -1.0691 -0.0031
30 2 2 1.1812 -4.1223
30 2 4 0.5219 0.9681
30 2 6 3.1961 -0.5120
30 2 8 -2.5006 2.4843
30 2 10 -2.1119 -1.6884
30 2 12 -0.8099 0.2294
30 3 1 0.7406 -0.1094
30 3 3 7.6342 2.1509
30 3 5 1.6264 -1.2745
30 3 7 -4.3829 -1.5820
30 3 9 3.0444 -2.6950
30 3 11 0.3559 -0.5279
30 3 13 -0.9808 -2.1202
30 4 0 5.4470 -0.0067
30 4 2 -8.7580 14.5943
30 4 4 -5.9485 -9.3296
30 4 6 2.6041 -3.0775
30 4 8 -1.7060 7.5915
30 4 10 -0.9594 -1.3988
30 4 12 2.5486 1.3824
30 5 1 -2.9210 -5.6192
30 5 3 9.1883 3.0551
30 5 5 -3.7803 7.0018
30 5 7 -7.4619 -7.0022
30 5 9 4.4282 -1.8170
30 5 11 -2.3419 0.3738
30 5 13 -0.4925 -0.4569
30 6 0 -1.2969 -0.0011
30 6 2 1.8962 -5.0227
30 6 4 -1.6690 -1.2928
30 6 6 7.6254 -1.7525
30 6 8 0.7494 -1.0427
30 6 10 1.9180 -0.2649
30 6 12 0.4269 0.8978
30 7 1 -2.8686 -3.6867
30 7 3 -6.4024 -0.0908
30 7 5 0.2696 -1.1955
30 7 7 1.9200 1.9205
30 7 9 -5.5458 1.1246
30 7 11 -0.6508 -2.0143
30 7 13 0.3631 1.8342
30 8 0 10.3592 0.0015
30 8 2 -3.1549 0.5252
30 8 4 2.4424 0.2965
30 8 6 -0.1682 0.2593
30 8 8 0.5602 -0.2671
30 8 10 0.4616 -1.9109
30 8 12 -0.7752 -0.9382
30 9 1 -3.9089 -5.1461
30 9 3 3.3549 0.8145
30 9 5 -4.9256 3.1659
30 9 7 -2.6176 -4.4117
30 9 9 7.1609 -0.3840
30 9 11 -0.7769 2.5862
30 10 0 6.0953 -0.0100
30 10 2 1.4291 -0.2658
30 10 4 0.7559 -0.0272
30 10 6 1.2545 1.5649
30 10 8 -2.1670 4.2663
30 10 10 -3.1231 -5.6044
30 10 12 0.9626 -1.6991
30 11 1 4.0203 4.0494
30 11 3 -5.1875 -0.0135
30 11 5 0.2585 -0.0633
30 11 7 -2.1284 -0.6478
30 11 9 2.5124 0.5886
30 11 11 -0.4752 -0.6828
30 12 0 -0.3417 -0.0049
30 12 2 -0.1006 -0.4429
30 12 4 -0.8354 4.1991
30 12 6 -3.7795 0.6216
30 12 8 -1.4066 -0.8822
30 12 10 2.8822 0.6043
30 13 1 0.5209 -4.6103
30 13 3 4.8507 -1.4307
30 13 5 2.1284 -1.1788
30 13 7 0.4544 -1.0367
30 13 9 0.4242 1.0421
30 13 11 2.3376 -1.8189
30 14 0 4.2884 -0.0042
30 14 2 -1.8798 5.0430
30 14 4 -8.2277 -5.4754
30 14 6 9.3775 -0.0215
30 14 8 -4.9668 6.0261
30 14 10 -2.3155 -2.9044
30 15 1 -1.9270 -1.4837
30 15 3 1.7708 -5.7731
30 15 5 -3.4137 11.7078
30 15 7 -1.1700 -8.1960
30 15 9 4.6411 2.1512
30 16 0 3.3773 -0.0090
30 16 2 3.7512 -3.5282
30 16 4 -2.4791 0.5438
30 16 6 4.4662 1.3702
30 16 8 -0.5149 -3.0579
30 17 1 2.6087 4.0324
30 17 3 -5.5050 -2.5829
30 17 5 2.9366 -1.0960
30 17 7 1.8644 2.2818
30 18 0 -5.9211 -0.0137
30 18 2 1.1898 -1.5342
30 18 4 -1.0590 1.2135
30 18 6 -3.0099 0.4868
30 19 1 -1.2138 -3.7276
30 19 3 8.1340 -0.6704
30 19 5 1.5521 -1.2632
30 20 0 3.1543 -0.0002
30 20 2 -1.2215 4.1560
30 20 4 -2.2594 -1.0739
30 21 1 0.8647 2.4709
31 1 0 11.5069 -0.0068
31 1 2 -0.2855 -0.4941
31 1 4 1.5297 1.1998
31 1 6 1.1759 2.1092
31 1 8 0.0298 -5.2794
31 1 10 1.4857 -0.5452
31 1 12 1.3422 0.4281
31 2 1 -1.1193 -0.3966
31 2 3 -6.2189 1.1222
31 2 5 0.7939 -3.2006
31 2 7 1.1210 -0.8027
31 2 9 0.4086 2.3662
31 2 11 -1.4157 -0.3313
31 3 0 -5.3283 0.0056
31 3 2 1.2601 -2.0763
31 3 4 -0.3930 1.6024
31 3 6 1.9609 -1.2731
31 3 8 -1.9025 5.2584
31 3 10 -0.4194 -0.5400
31 3 12 -1.1119 0.3229
31 4 1 -6.3256 -4.3694
31 4 3 9.7300 -3.3046
31 4 5 -1.5041 6.7720
31 4 7 -4.2218 -4.6035
31 4 9 3.2052 -0.4999
31 4 11 -0.4950 0.4954
31 5 0 11.9562 -0.0034
31 5 2 -6.5527 8.6234
31 5 4 -2.8237 -5.8835
31 5 6 5.9383 0.3856
31 5 8 -1.7466 5.3921
31 5 10 -1.9780 -1.1325
31 5 12 0.3591 0.5490
31 6 1 1.3431 0.2938
31 6 3 2.0673 1.2081
31 6 5 -2.1127 1.7390
31 6 7 -2.6282 -5.6176
31 6 9 1.0258 0.4641
31 6 11 0.0337 0.9146
31 7 0 -1.9940 0.0065
31 7 2 -0.2200 1.1125
31 7 4 0.0760 2.9166
31 7 6 -1.0310 1.5023
31 7 8 -3.1966 1.0646
31 7 10 0.2911 1.5612
31 7 12 -0.2363 -1.2332
31 8 1 -1.8844 -2.3526
31 8 3 1.4169 -0.8788
31 8 5 0.0630 -0.9898
31 8 7 -1.2748 -1.9330
31 8 9 1.6706 1.2005
31 8 11 1.0828 2.0282
31 9 0 5.4351 -0.0011
31 9 2 0.9496 0.4680
31 9 4 -3.0471 -6.0818
31 9 6 8.8765 -0.2787
31 9 8 -2.5896 4.4621
31 9 10 -4.3453 -3.5580
31 10 1 -3.0869 -5.0875
31 10 3 -3.3306 -0.3148
31 10 5 -5.1693 4.4466
31 10 7 -0.8235 -0.8495
31 10 9 2.9895 0.5493
31 10 11 -0.5832 5.4526
31 11 0 5.9602 -0.0074
31 11 2 -1.3633 -4.3881
31 11 4 1.5437 -0.6620
31 11 6 -0.8410 -0.2487
31 11 8 1.7343 -2.2406
31 11 10 -1.1477 -1.1106
31 12 1 0.5466 -2.8300
31 12 3 1.9900 -2.6898
31 12 5 0.3290 -0.9908
31 12 7 1.6532 1.3775
31 12 9 0.0015 2.3235
31 13 0 0.6008 0.0005
31 13 2 -2.2003 3.6092
31 13 4 -4.7301 -2.4843
31 13 6 -0.5965 1.4319
31 13 8 -3.2356 1.2197
31 14 1 0.5050 -1.2799
31 14 3 5.6780 -4.0575
31 14 5 -3.0106 7.4760
31 14 7 -3.2018 -6.6057
31 14 9 4.5666 -0.3439
31 15 0 1.8355 -0.0005
31 15 2 1.9199 -0.2977
31 15 4 -6.1739 -2.8738
31 15 6 8.7151 -0.1576
31 15 8 -3.1555 3.5453
31 16 1 0.8960 -1.3741
31 16 3 -1.7123 -0.6871
31 16 5 -1.9036 4.2054
31 16 7 -0.7804 -0.8151
31 17 0 3.6155 -0.0051
31 17 2 0.0026 -0.9299
31 17 4 -0.5825 0.9997
31 17 6 -1.8832 -0.4508
31 18 1 1.5057 2.9270
31 18 3 -1.5107 -0.9925
31 18 5 0.3897 1.2639
31 19 0 1.3489 -0.0050
31 19 2 -0.1990 0.6231
32 1 1 2.2837 4.2769
32 1 3 -5.1226 1.5784
32 1 5 2.8901 -6.8003
32 1 7 2.6670 4.2325
32 1 9 -5.4684 0.7754
32 1 11 0.0975 -2.1832
32 2 0 -3.9780 -0.0031
32 2 2 1.5341 -3.0704
32 2 4 4.2455 6.4292
32 2 6 -7.2103 -1.2451
32 2 8 1.6298 -5.1467
32 2 10 2.9566 2.6917
32 3 1 1.5909 5.1000
32 3 3 -5.4211 1.5976
32 3 5 0.1176 0.0385
32 3 7 -1.8999 0.1934
32 3 9 -0.8709 -1.0085
32 3 11 0.4176 -0.0223
32 4 0 7.0254 -0.0014
32 4 2 0.7637 1.8691
32 4 4 -4.0198 -4.5370
32 4 6 7.7258 -2.3492
32 4 8 1.5627 -0.4602
32 4 10 -2.1001 -0.6888
32 5 1 -6.8223 -12.8311
32 5 3 6.0984 2.6994
32 5 5 -3.1550 5.2563
32 5 7 -2.1749 0.9127
32 5 9 -1.4257 -2.7754
32 5 11 -0.0328 2.2147
32 6 0 -2.1654 0.0035
32 6 2 -4.0564 0.4498
32 6 4 -0.3433 -3.1609
32 6 6 2.1555 -1.6040
32 6 8 2.0749 1.3038
32 6 10 -0.4754 0.6407
32 7 1 4.7952 9.1103
32 7 3 2.1550 -0.1444
32 7 5 1.2295 -0.3330
32 7 7 -3.0479 -2.5467
32 7 9 0.7350 0.4026
32 8 0 -5.5748 0.0080
32 8 2 -0.4835 0.1231
32 8 4 0.4430 0.5139
32 8 6 -2.3178 -1.2746
32 8 8 0.3554 -0.3327
32 8 10 2.2131 0.2386
32 9 1 -0.9877 -2.3411
32 9 3 2.0425 1.5752
32 9 5 -2.4172 3.3127
32 9 7 -1.9476 1.1603
32 9 9 -1.8472 -0.1288
32 10 0 7.6873 -0.0087
32 10 2 -1.5274 -1.5687
32 10 4 1.4113 -1.4155
32 10 6 1.4570 0.7289
32 10 8 3.1911 -3.3621
32 11 1 3.3679 -0.4611
32 11 3 -4.5738 2.1103
32 11 5 -1.9402 -0.6678
32 11 7 0.9316 3.3832
32 11 9 -3.2038 -0.6598
32 12 0 0.0186 -0.0013
32 12 2 1.2759 -2.0237
32 12 4 -1.4540 1.7049
32 12 6 -0.5050 1.5041
32 12 8 0.2404 -0.7424
32 13 1 0.7764 -1.8226
32 13 3 0.4296 -3.7214
32 13 5 0.1969 1.3962
32 13 7 0.9797 -0.8376
32 14 0 4.8680 -0.0102
32 14 2 -1.9588 2.0196
32 14 4 -3.7975 -1.5261
32 14 6 2.4327 0.7660
32 15 1 1.6701 -1.3367
32 15 3 1.3678 -2.4192
32 15 5 -0.1280 2.3352
32 16 0 -5.7569 -0.0009
32 16 2 -1.4109 -2.7077
32 16 4 -1.0505 -1.2226
32 17 1 2.8070 0.6814
32 17 3 1.4081 0.4230
32 18 0 -0.0417 -0.0119
33 1 0 -15.3009 -0.0078
33 1 2 2.4968 -4.3104
33 1 4 2.3682 7.2497
33 1 6 -7.9209 -0.9028
33 1 8 1.4890 -1.3341
33 1 10 2.6629 3.2707
33 2 1 0.4601 2.9377
33 2 3 -1.2961 0.0426
33 2 5 6.8101 -10.0287
33 2 7 2.4130 7.0714
33 2 9 -4.7321 0.9882
33 3 0 3.2903 -0.0003
33 3 2 -0.9400 -0.0527
33 3 4 4.1486 4.4360
33 3 6 -4.7551 -0.1712
33 3 8 2.7581 -2.4658
33 3 10 -0.0145 1.0914
33 4 1 -3.7583 -1.7732
33 4 3 -2.0375 -1.5673
33 4 5 -2.1120 5.4891
33 4 7 -2.7481 -2.2362
33 4 9 -0.8728 -0.8647
33 5 0 9.1135 0.0010
33 5 2 -0.1847 2.5028
33 5 4 -1.8718 -0.2942
33 5 6 4.6889 -0.8626
33 5 8 1.5853 -0.3963
33 5 10 -0.9753 0.7851
33 6 1 -0.2724 1.9860
33 6 3 -2.1272 -0.6832
33 6 5 0.5978 -2.4311
33 6 7 0.0917 1.4953
33 6 9 -2.3427 -0.4687
33 7 0 -11.4189 -0.0001
33 7 2 4.8941 -4.5012
33 7 4 2.3265 3.7441
33 7 6 -3.4878 1.1162
33 7 8 -1.2583 -0.4218
33 8 1 1.6529 5.7944
33 8 3 -3.7375 -0.9702
33 8 5 1.4203 -6.4562
33 8 7 3.1928 2.5242
33 8 9 -0.9754 2.3851
33 9 0 -1.4913 0.0023
33 9 2 1.0669 -0.0635
33 9 4 -0.1178 -0.0401
33 9 6 -2.6987 0.3499
33 9 8 0.4019 -2.3587
33 10 1 1.5002 0.9052
33 10 3 0.4265 -1.7922
33 10 5 -0.0525 -0.0680
33 10 7 -0.3697 0.5407
33 11 0 -4.4026 0.0008
33 11 2 -0.4568 -4.0936
33 11 4 0.3555 0.7572
33 11 6 -1.1564 -0.3650
33 12 1 1.0820 -1.6031
33 12 3 -2.0666 -2.0720
33 12 5 0.1263 -0.4053
33 12 7 0.4665 0.7269
33 13 0 8.9310 -0.0022
33 13 2 0.0618 0.0981
33 13 4 -1.4149 1.4005
33 13 6 -0.1885 0.1684
33 14 1 -0.1963 -4.4878
33 14 3 -0.8268 -1.2857
33 14 5 -2.2186 2.8275
33 15 0 0.0418 0.0076
33 15 2 0.1018 -1.1174
33 15 4 -0.7222 -0.3547
33 16 1 5.1543 4.6208
34 1 1 3.5919 7.0594
34 1 3 -2.2956 -0.9809
34 1 5 2.7818 -5.8886
34 1 7 2.1025 1.4197
34 1 9 0.1060 0.4324
34 2 0 -3.9787 -0.0065
34 2 2 -0.1623 0.5107
34 2 4 2.0675 4.1296
34 2 6 -7.4689 -0.3250
34 2 8 0.5932 -2.7366
34 3 1 -2.1815 -3.4608
34 3 3 0.9705 0.9560
34 3 5 1.0935 -3.8257
34 3 7 1.0568 2.6870
34 4 0 0.1954 -0.0010
34 4 2 0.3183 1.5679
34 4 4 -2.2455 -1.4127
34 4 6 5.2292 -0.5213
34 4 8 -0.5496 1.1846
34 5 1 -0.4328 0.3451
34 5 3 1.1119 -0.2394
34 5 5 -1.3806 3.7524
34 5 7 -2.7455 -3.7980
34 6 0 0.4591 0.0125
34 6 2 0.1866 -0.1525
34 6 4 2.4978 1.6302
34 6 6 -2.3101 1.0968
34 6 8 1.2479 -3.4488
34 7 1 0.0797 4.1225
34 7 3 -4.0541 0.5878
34 7 5 -1.5245 -2.3772
34 7 7 2.0140 2.0946
34 8 0 -5.0098 0.0017
34 8 2 3.7977 -4.3816
34 8 4 1.5601 0.0087
34 8 6 0.6266 1.6668
34 9 1 1.1773 3.9223
34 9 3 1.5375 -1.7026
34 9 5 -2.1761 3.3114
34 9 7 -0.8868 -0.6705
34 10 0 -0.9002 0.0033
34 10 2 -1.4963 4.0671
34 10 4 -3.7877 -1.4492
34 10 6 0.3409 -0.7308
34 11 1 1.3285 -2.1107
34 11 3 3.8443 -0.2142
34 11 5 1.5379 -1.0153
34 12 0 3.4618 -0.0081
34 12 2 -2.1383 1.9148
34 12 4 -0.5377 0.2406
34 13 1 -0.7128 -3.2231
34 13 3 -1.9337 -1.6109
35 1 0 -1.3182 0.0031
35 1 2 1.0035 -1.2003
35 1 4 1.3904 2.9229
35 1 6 -2.7656 1.2426
35 2 1 0.1886 2.2391
35 2 3 -1.9094 -1.4003
35 2 5 1.1885 0.5812
35 2 7 -0.2661 1.0139
35 3 0 3.6341 0.0001
35 3 2 -1.6576 3.3620
35 3 4 -2.3967 -0.1210
35 3 6 0.1990 -1.2595
35 4 1 -3.3204 -3.8532
35 4 3 5.9985 -2.3583
35 4 5 1.1024 1.5067
35 5 0 -1.0066 -0.0057
35 5 2 -1.6219 4.0084
35 5 4 -2.1330 -0.3122
35 5 6 1.3846 -1.2287
35 6 1 -0.7713 2.4185
35 6 3 -0.2934 -1.4340
35 6 5 0.7871 -1.6259
35 7 0 -2.3470 0.0064
35 7 2 5.3032 -1.8288
35 7 4 0.1774 1.2569
35 8 1 0.2503 4.2357
35 8 3 -3.7975 -2.1760
35 8 5 -1.8175 2.1480
35 9 0 -1.1425 0.0027
35 9 2 2.4420 0.0237
35 9 4 -2.3147 -1.2151
35 10 1 -1.7474 -1.7465
35 10 3 3.6003 -3.6300
35 11 0 0.9687 0.0064
36 1 1 -0.5946 0.7052
36 1 3 -2.1620 -1.7072
36 2 0 1.6647 0.0028
36 2 2 3.4458 -0.8740
36 2 4 -2.0125 2.0047
36 3 1 -2.4332 -2.8952
36 3 3 0.8950 -2.7661
36 4 0 4.9465 -0.0023
36 4 2 -1.1792 6.4593
36 4 4 -2.9582 0.3997
36 5 1 -0.0557 1.8936
36 5 3 2.1715 -1.5137
36 6 0 -8.2865 0.0004
36 6 2 2.6809 -2.5753
36 7 1 0.9599 4.6861
0 0 0 0.0 0.0
;
_shelx_fab_checksum              74909
_olex2_submission_special_instructions 'No special instructions were received'

# start Validation Reply Form
_vrf_PLAT420_1                   
;
PROBLEM: D-H Bond Without Acceptor  O3W      --H3WA     .     Please Check 
RESPONSE: The H atom is directed toward diffuse solvent in solvent-accessible voids 
treated with PLATON SQUEEZE. The corresponding acceptor is not explicitly modelled 
due to severe disorder. The hydrogen was retained to maintain a plausible 
water-network geometry.
;
_vrf_PLAT430_1                   
;
PROBLEM: Short Inter D...A Contact  O7       ..O1W      .       2.77 Ang.  
RESPONSE: O7 (carbonyl) and O1W form a hydrogen bond. The O...O separation 
of 2.77 Ang is within the expected range for a strong O-H...O contact 
and is chemically reasonable.
;
# end Validation Reply Form

####################################################################### 
# 
# This file contains crystal structure data downloaded from the 
# Cambridge Structural Database (CSD) hosted by the Cambridge 
# Crystallographic Data Centre (CCDC).
# 
# Full information about CCDC data access policies and citation 
# guidelines are available at http://www.ccdc.cam.ac.uk/access/V1 
# 
# Audit and citation data items may have been added by the CCDC. 
# Please retain this information to preserve the provenance of 
# this file and to allow appropriate attribution of the data. 
# 
#######################################################################

data_2
_database_code_depnum_ccdc_archive 'CCDC 2468858'
loop_
_audit_author_name
_audit_author_address
'Maura Malinska'
;Faculty of Chemistry, University of Warsaw
Poland
;
_audit_update_record             
;
2025-11-05 deposited with the CCDC.	2025-11-14 downloaded from the CCDC.
;
_audit_creation_date             2025-11-04
_audit_creation_method           
;
Olex2 1.5
(compiled 2025.07.13 svn.rb7424aed for OlexSys, GUI svn.r7314)
;
_shelx_SHELXL_version_number     2019/2
_chemical_name_common            ?
_chemical_name_systematic        ?
_chemical_formula_moiety         
'2(Cl), C42 H42 N28 O14, C10 H13 F2 N2, 16[H2O]'
_chemical_formula_sum            'C52 H87 Cl2 F2 N30 O30'
_chemical_formula_weight         1721.41
_chemical_absolute_configuration ?
_chemical_melting_point          ?
_chemical_oxdiff_formula         'C60 H60 N20 F2 O10'
_chemical_oxdiff_usercomment     '100 K'
loop_
_atom_type_symbol
_atom_type_description
_atom_type_scat_dispersion_real
_atom_type_scat_dispersion_imag
_atom_type_scat_source
C C 0.0181 0.0091 'International Tables Vol C Tables 4.2.6.8 and 6.1.1.4'
H H 0.0000 0.0000 'International Tables Vol C Tables 4.2.6.8 and 6.1.1.4'
Cl Cl 0.3639 0.7018 'International Tables Vol C Tables 4.2.6.8 and 6.1.1.4'
F F 0.0727 0.0534 'International Tables Vol C Tables 4.2.6.8 and 6.1.1.4'
N N 0.0311 0.0180 'International Tables Vol C Tables 4.2.6.8 and 6.1.1.4'
O O 0.0492 0.0322 'International Tables Vol C Tables 4.2.6.8 and 6.1.1.4'

_shelx_space_group_comment       
;
The symmetry employed for this shelxl refinement is uniquely defined
by the following loop, which should always be used as a source of
symmetry information in preference to the above space-group names.
They are only intended as comments.
;
_space_group_crystal_system      tetragonal
_space_group_IT_number           79
_space_group_name_H-M_alt        'I 4'
_space_group_name_Hall           'I 4'
loop_
_space_group_symop_operation_xyz
'x, y, z'
'-x, -y, z'
'-y, x, z'
'y, -x, z'
'x+1/2, y+1/2, z+1/2'
'-x+1/2, -y+1/2, z+1/2'
'-y+1/2, x+1/2, z+1/2'
'y+1/2, -x+1/2, z+1/2'

_cell_length_a                   28.61260(10)
_cell_length_b                   28.61260(10)
_cell_length_c                   18.3038(2)
_cell_angle_alpha                90
_cell_angle_beta                 90
_cell_angle_gamma                90
_cell_volume                     14984.97(19)
_cell_formula_units_Z            8
_cell_measurement_reflns_used    75686
_cell_measurement_temperature    100.00(10)
_cell_measurement_theta_max      72.6680
_cell_measurement_theta_min      2.8100
_shelx_estimated_absorpt_T_max   0.769
_shelx_estimated_absorpt_T_min   0.691
_exptl_absorpt_coefficient_mu    1.736
_exptl_absorpt_correction_T_max  1.00000
_exptl_absorpt_correction_T_min  0.84036
_exptl_absorpt_correction_type   multi-scan
_exptl_absorpt_process_details   
;
CrysAlisPro 1.171.40.84a (Rigaku Oxford Diffraction, 2020)
Empirical absorption correction using spherical harmonics,
implemented in SCALE3 ABSPACK scaling algorithm.
;
_exptl_absorpt_special_details   ?
_exptl_crystal_colour            colourless
_exptl_crystal_colour_primary    colourless
_exptl_crystal_density_diffrn    1.526
_exptl_crystal_density_meas      ?
_exptl_crystal_density_method    ?
_exptl_crystal_description       block
_exptl_crystal_F_000             7208
_exptl_crystal_size_max          0.23
_exptl_crystal_size_mid          0.17
_exptl_crystal_size_min          0.16
_exptl_transmission_factor_max   ?
_exptl_transmission_factor_min   ?
_diffrn_reflns_av_R_equivalents  0.0259
_diffrn_reflns_av_unetI/netI     0.0112
_diffrn_reflns_Laue_measured_fraction_full 1.000
_diffrn_reflns_Laue_measured_fraction_max 0.996
_diffrn_reflns_limit_h_max       35
_diffrn_reflns_limit_h_min       -35
_diffrn_reflns_limit_k_max       35
_diffrn_reflns_limit_k_min       -35
_diffrn_reflns_limit_l_max       22
_diffrn_reflns_limit_l_min       -19
_diffrn_reflns_number            142724
_diffrn_reflns_point_group_measured_fraction_full 0.947
_diffrn_reflns_point_group_measured_fraction_max 0.939
_diffrn_reflns_theta_full        67.684
_diffrn_reflns_theta_max         72.720
_diffrn_reflns_theta_min         2.184
_diffrn_ambient_environment      N~2~
_diffrn_ambient_temperature      100.00(10)
_diffrn_detector                 'CCD plate'
_diffrn_detector_area_resol_mean 5.2195
_diffrn_detector_type            Atlas
_diffrn_measured_fraction_theta_full 1.000
_diffrn_measured_fraction_theta_max 0.996
_diffrn_measurement_details      
;
List of Runs (angles in degrees, time in seconds):

  # Type    Start    End  Width  t~exp~   \w     \q     \k     \f   Frames
#--------------------------------------------------------------------------
  1  \w    -88.00  -7.00   1.00    1.97    --  -41.28 126.00-137.00   81
  2  \w   -116.00 -17.00   1.00    1.97    --  -41.28 -38.00  60.00   99
  3  \w   -116.00 -17.00   1.00    1.97    --  -41.28 -38.00 150.00   99
  4  \w    -87.00  -6.00   1.00    1.97    --  -41.28 125.00 -60.00   81
  5  \w     28.00  98.00   1.00    1.97    --   41.28-126.00 146.00   70
  6  \w     78.00 177.00   1.00    7.87    --  103.66  45.00-180.00   99
  7  \w     31.00 133.00   1.00    7.87    --  103.66 -61.00  30.00  102
  8  \w     27.00 109.00   1.00    7.87    --  103.66-111.00  60.00   82
  9  \w     27.00 109.00   1.00    7.87    --  103.66-111.00 150.00   82
 10  \w    104.00 178.00   1.00    7.87    --  103.66 111.00 120.00   74
 11  \w     31.00 133.00   1.00    7.87    --  103.66 -61.00-120.00  102
 12  \w    103.00 178.00   1.00    7.87    --  103.66  77.00   0.00   75
 13  \w     37.00 127.00   1.00    7.87    --  103.66-144.00 -22.00   90
 14  \w     27.00 109.00   1.00    7.87    --  103.66-111.00   0.00   82
 15  \w     78.00 177.00   1.00    7.87    --  103.66  45.00  90.00   99
 16  \w     28.00 136.00   1.00    7.87    --  103.66 -77.00-180.00  108
 17  \w     16.00 178.00   1.00    7.87    --  103.66   0.00   0.00  162
 18  \w   -113.00 -13.00   1.00    1.97    --  -41.28 -57.00   0.00  100
 19  \w   -113.00 -13.00   1.00    1.97    --  -41.28 -57.00-180.00  100
 20  \w   -113.00 -13.00   1.00    1.97    --  -41.28 -57.00 -90.00  100
 21  \w   -114.00 -65.00   1.00    1.97    --  -41.28-144.00 -22.00   49
 22  \w     75.00 176.00   1.00    7.87    --  103.66  61.00  90.00  101
 23  \w     75.00 176.00   1.00    7.87    --  103.66  61.00-150.00  101
 24  \w     75.00 176.00   1.00    7.87    --  103.66  61.00 120.00  101
 25  \w     78.00 177.00   1.00    7.87    --  103.66  45.00   0.00   99
 26  \w     75.00 176.00   1.00    7.87    --  103.66  61.00  30.00  101
 27  \w     75.00 176.00   1.00    7.87    --  103.66  61.00  60.00  101
 28  \w     78.00 177.00   1.00    7.87    --  103.66  45.00 -90.00   99
 29  \w     75.00 176.00   1.00    7.87    --  103.66  61.00 150.00  101
 30  \w     75.00 162.00   1.00    7.87    --  103.66  61.00-180.00   87
 31  \w     75.00 176.00   1.00    7.87    --  103.66  61.00 -60.00  101
;
_diffrn_measurement_device       'four-circle diffractometer'
_diffrn_measurement_device_type  'SuperNova, Dual, Cu at home/near, Atlas'
_diffrn_measurement_method       '\w scans'
_diffrn_orient_matrix_type       
'CrysAlisPro convention (1999,Acta A55,543-557)'
_diffrn_orient_matrix_UB_11      0.0535604000
_diffrn_orient_matrix_UB_12      -0.0035578000
_diffrn_orient_matrix_UB_13      -0.0061474000
_diffrn_orient_matrix_UB_21      0.0041139000
_diffrn_orient_matrix_UB_22      0.0531388000
_diffrn_orient_matrix_UB_23      0.0123074000
_diffrn_orient_matrix_UB_31      0.0033479000
_diffrn_orient_matrix_UB_32      -0.0081406000
_diffrn_orient_matrix_UB_33      0.0830112000
_diffrn_oxdiff_digest_hkl        
;
01f3286ed818fe3ce1f67eebfe488599a7cef8
;
_diffrn_radiation_monochromator  mirror
_diffrn_radiation_probe          x-ray
_diffrn_radiation_type           'Cu K\a'
_diffrn_radiation_wavelength     1.54184
_diffrn_source                   'micro-focus sealed X-ray tube'
_diffrn_source_type              'SuperNova (Cu) X-ray Source'
_reflns_Friedel_coverage         0.826
_reflns_Friedel_fraction_full    0.892
_reflns_Friedel_fraction_max     0.879
_reflns_number_gt                13014
_reflns_number_total             14038
_reflns_odcompleteness_completeness 99.99
_reflns_odcompleteness_iscentric 1
_reflns_odcompleteness_theta     66.97
_reflns_special_details          
;
 Reflections were merged by SHELXL according to the crystal
 class for the calculation of statistics and refinement.
 
 Structure factors included contributions from the .fab file.
 
 _reflns_Friedel_fraction is defined as the number of unique
 Friedel pairs measured divided by the number that would be
 possible theoretically, ignoring centric projections and
 systematic absences.
;
_reflns_threshold_expression     'I > 2\s(I)'
_computing_cell_refinement       'CrysAlisPro 1.171.40.84a (Rigaku OD, 2020)'
_computing_data_collection       'CrysAlisPro 1.171.40.84a (Rigaku OD, 2020)'
_computing_data_reduction        'CrysAlisPro 1.171.40.84a (Rigaku OD, 2020)'
_computing_molecular_graphics    'Olex2 1.5 (Dolomanov et al., 2009)'
_computing_publication_material  'Olex2 1.5 (Dolomanov et al., 2009)'
_computing_structure_refinement  'SHELXL 2019/2 (Sheldrick, 2015)'
_computing_structure_solution    'SHELXT 2014/5 (Sheldrick, 2014)'
_refine_diff_density_max         0.659
_refine_diff_density_min         -0.306
_refine_diff_density_rms         0.049
_refine_ls_abs_structure_details 
;
 Flack x determined using 5536 quotients [(I+)-(I-)]/[(I+)+(I-)]
 (Parsons, Flack and Wagner, Acta Cryst. B69 (2013) 249-259).
;
_refine_ls_abs_structure_Flack   0.502(6)
_refine_ls_extinction_coef       .
_refine_ls_extinction_method     none
_refine_ls_goodness_of_fit_ref   1.067
_refine_ls_hydrogen_treatment    constr
_refine_ls_matrix_type           full
_refine_ls_number_parameters     916
_refine_ls_number_reflns         14038
_refine_ls_number_restraints     69
_refine_ls_R_factor_all          0.0551
_refine_ls_R_factor_gt           0.0514
_refine_ls_restrained_S_all      1.080
_refine_ls_shift/su_max          0.004
_refine_ls_shift/su_mean         0.000
_refine_ls_structure_factor_coef Fsqd
_refine_ls_weighting_details     
'w=1/[\s^2^(Fo^2^)+(0.0866P)^2^+12.5155P] where P=(Fo^2^+2Fc^2^)/3'
_refine_ls_weighting_scheme      calc
_refine_ls_wR_factor_gt          0.1457
_refine_ls_wR_factor_ref         0.1515
_refine_special_details          ?
_olex2_refinement_description    
;
1. Fixed Uiso
 At 1.2 times of:
  All C(H) groups, All C(H,H) groups, All N(H,H) groups
2. Restrained distances
 C44B-C43B
 1.54 with sigma of 0.02
 N29A-C45B
 1.54 with sigma of 0.02
 C43A-N29A
 1.54 with sigma of 0.001
 C44A-C43A
 1.54 with sigma of 0.001
 N29A-C45A \\sim N29A-C43A
 with sigma of 0.02
 C43A-C44A \\sim C43B-C44B
 with sigma of 0.02
3. Restrained planarity
 F2B, C51, C50, C49, C47
 with sigma of 0.01
 F2A, C48, C47, C52, C51, C50, C49
 with sigma of 0.01
4. Rigid bond restraints
 C48, C47, C49, F2A
 with sigma for 1-2 distances of 0.01 and sigma for 1-3 distances of 0.01
5. Uiso/Uaniso restraints and constraints
C48 \\sim C47 \\sim C49 \\sim F2A: within 1.7A with sigma of 0.04 and sigma for
terminal atoms of 0.08 within 1.7A
Uanis(F2A) \\sim Ueq, Uanis(F2B) \\sim Ueq: with sigma of 0.1 and sigma for
terminal atoms of 0.2
Uanis(N29B) = Uanis(N29A)
Uanis(C44B) = Uanis(C44A)
Uanis(C46B) = Uanis(C45B)
Uanis(C43B) = Uanis(C43A)
Uanis(C43B) = Uanis(C45B)
Uanis(C46B) = Uanis(C46A)
Uanis(C45B) = Uanis(C45A)
6. Rigid body (RIGU) restrains
 N25, C37
 with sigma for 1-2 distances of 0.004 and sigma for 1-3 distances of 0.004
 C47, C48, C49, F2A
 with sigma for 1-2 distances of 0.004 and sigma for 1-3 distances of 0.004
7. Others
 Sof(H48)=Sof(C43B)=Sof(H43A)=Sof(H43B)=Sof(F2B)=Sof(N29B)=Sof(H29C)=Sof(H29D)=
 Sof(C46B)=Sof(H46C)=Sof(H46D)=Sof(C44B)=Sof(H44C)=Sof(H44D)=Sof(C45B)=
 Sof(H45C)=Sof(H45D)=1-FVAR(1)
 Sof(H52)=Sof(C45A)=Sof(H45A)=Sof(H45B)=Sof(F2A)=Sof(C44A)=Sof(H44A)=Sof(H44B)=
 Sof(C46A)=Sof(H46A)=Sof(H46B)=Sof(N29A)=Sof(H29E)=Sof(H29F)=Sof(C43A)=
 Sof(H43C)=Sof(H43D)=FVAR(1)
8.a Ternary CH refined with riding coordinates:
 C14(H14), C40(H40), C15(H15), C26(H26), C27(H27), C2(H2), C34(H34), C32(H32),
 C8(H8), C38(H38), C3(H3), C9(H9), C21(H21), C20(H20)
8.b Secondary CH2 refined with riding coordinates:
 C24(H24A,H24B), C30(H30A,H30B), C5(H5A,H5B), C42(H42A,H42B), C41(H41A,H41B),
 C18(H18A,H18B), C36(H36A,H36B), C23(H23A,H23B), C35(H35A,H35B), C17(H17A,H17B),
  C11(H11A,H11B), C6(H6A,H6B), C29(H29A,H29B), C12(H12A,H12B), C43B(H43A,H43B),
 C45A(H45A,H45B), C44A(H44A,H44B), C46A(H46A,H46B), N29B(H29C,H29D), C46B(H46C,
 H46D), N29A(H29E,H29F), C44B(H44C,H44D), C43A(H43C,H43D), C45B(H45C,H45D)
8.c Aromatic/amide H refined with riding coordinates:
 C51(H51), C52(H52), C48(H48), C49(H49)
;
_atom_sites_solution_hydrogens   geom
_atom_sites_solution_primary     dual
_atom_sites_solution_secondary   ?
loop_
_atom_site_label
_atom_site_type_symbol
_atom_site_fract_x
_atom_site_fract_y
_atom_site_fract_z
_atom_site_U_iso_or_equiv
_atom_site_adp_type
_atom_site_occupancy
_atom_site_site_symmetry_order
_atom_site_calc_flag
_atom_site_refinement_flags_posn
_atom_site_refinement_flags_adp
_atom_site_refinement_flags_occupancy
_atom_site_disorder_assembly
_atom_site_disorder_group
Cl1 Cl 0.77067(4) -0.00685(3) 0.46524(13) 0.0683(3) Uani 1 1 d . . . . .
O6 O 0.43318(11) 0.21778(11) 0.6483(2) 0.0372(8) Uani 1 1 d . . . . .
N21 N 0.48032(13) 0.25961(13) 0.7256(2) 0.0342(9) Uani 1 1 d . . . . .
N23 N 0.53693(13) 0.32272(16) 0.7281(3) 0.0393(10) Uani 1 1 d . . . . .
N17 N 0.59847(14) 0.15562(14) 0.7312(3) 0.0384(9) Uani 1 1 d . . . . .
O12 O 0.73986(13) 0.23372(12) 0.5724(2) 0.0416(8) Uani 1 1 d . . . . .
O10 O 0.66489(12) 0.29783(13) 0.2227(2) 0.0423(9) Uani 1 1 d . . . . .
O9 O 0.57468(11) 0.37568(12) 0.2764(2) 0.0396(8) Uani 1 1 d . . . . .
O8 O 0.53313(6) 0.41277(7) 0.4647(3) 0.0387(5) Uani 1 1 d . . . . .
O2 O 0.52312(13) 0.13774(13) 0.2297(2) 0.0485(9) Uani 1 1 d . . . . .
O7 O 0.39198(7) 0.25271(6) 0.4627(3) 0.0401(5) Uani 1 1 d . . . . .
N28 N 0.46952(12) 0.38238(12) 0.4041(2) 0.0309(8) Uani 1 1 d . . . . .
O4 O 0.59263(13) 0.07282(14) 0.5713(3) 0.0569(11) Uani 1 1 d . . . . .
N13 N 0.66549(14) 0.09587(15) 0.5299(3) 0.0408(10) Uani 1 1 d . . . . .
O14 O 0.57439(11) 0.37755(11) 0.6555(2) 0.0403(8) Uani 1 1 d . . . . .
N5 N 0.54216(13) 0.20542(15) 0.1702(2) 0.0363(9) Uani 1 1 d . . . . .
N19 N 0.65489(15) 0.21974(15) 0.7327(3) 0.0408(10) Uani 1 1 d . . . . .
O11 O 0.73983(12) 0.23374(13) 0.3545(2) 0.0445(9) Uani 1 1 d . . . . .
O1 O 0.43224(12) 0.21825(11) 0.2805(2) 0.0395(8) Uani 1 1 d . . . . .
N25 N 0.41050(13) 0.32150(13) 0.5248(2) 0.0330(8) Uani 1 1 d . . . . .
N15 N 0.72326(13) 0.16000(15) 0.5307(2) 0.0364(9) Uani 1 1 d . . . . .
N22 N 0.43920(13) 0.29827(14) 0.6429(2) 0.0356(9) Uani 1 1 d . . . . .
N24 N 0.49540(13) 0.36188(14) 0.6469(2) 0.0356(9) Uani 1 1 d . . . . .
O13 O 0.66479(13) 0.29834(13) 0.7063(2) 0.0448(9) Uani 1 1 d . . . . .
N11 N 0.69971(13) 0.17791(15) 0.2872(2) 0.0374(9) Uani 1 1 d . . . . .
N7 N 0.59842(13) 0.27003(15) 0.1651(2) 0.0365(9) Uani 1 1 d . . . . .
Cl2 Cl 0.69899(10) 0.37588(9) 0.78797(19) 0.1335(10) Uani 1 1 d . . . . .
O5 O 0.52165(13) 0.13815(13) 0.6992(3) 0.0501(9) Uani 1 1 d . . . . .
O3 O 0.59299(14) 0.07349(14) 0.3584(3) 0.0526(10) Uani 1 1 d . . . . .
N3 N 0.49529(13) 0.36199(14) 0.2822(2) 0.0374(9) Uani 1 1 d . . . . .
F1 F 0.69303(9) 0.31005(7) 0.4625(4) 0.0794(8) Uani 1 1 d . . . . .
N26 N 0.41044(13) 0.32070(13) 0.4039(2) 0.0329(8) Uani 1 1 d . . . . .
N27 N 0.46907(12) 0.38274(12) 0.5260(2) 0.0290(8) Uani 1 1 d . . . . .
N12 N 0.72307(13) 0.15941(12) 0.3992(2) 0.0331(8) Uani 1 1 d . . . . .
N14 N 0.64529(14) 0.11368(14) 0.6438(3) 0.0407(10) Uani 1 1 d . . . . .
C14 C 0.69379(15) 0.12869(17) 0.2887(3) 0.0381(11) Uani 1 1 d . . . . .
H14 H 0.713864 0.112771 0.251556 0.046 Uiso 1 1 calc R U . . .
C31 C 0.44876(16) 0.25531(17) 0.6704(3) 0.0367(11) Uani 1 1 d . . . . .
C40 C 0.42162(15) 0.36904(15) 0.4221(3) 0.0296(9) Uani 1 1 d . . . . .
H40 H 0.398167 0.391506 0.401927 0.036 Uiso 1 1 calc R U . . .
C24 C 0.70009(16) 0.2049(2) 0.7088(3) 0.0464(13) Uani 1 1 d . . . . .
H24A H 0.720429 0.232667 0.703532 0.056 Uiso 1 1 calc R U . . .
H24B H 0.713984 0.184577 0.746835 0.056 Uiso 1 1 calc R U . . .
N9 N 0.64486(15) 0.11228(15) 0.2852(3) 0.0423(10) Uani 1 1 d . . . . .
C33 C 0.53966(17) 0.35669(17) 0.6744(3) 0.0352(10) Uani 1 1 d . . . . .
N20 N 0.59959(15) 0.26944(14) 0.7647(2) 0.0386(10) Uani 1 1 d . . . . .
C15 C 0.70785(16) 0.11530(16) 0.3669(3) 0.0392(11) Uani 1 1 d . . . . .
H15 H 0.733654 0.091725 0.366911 0.047 Uiso 1 1 calc R U . . .
N16 N 0.69951(13) 0.18025(14) 0.6417(2) 0.0352(9) Uani 1 1 d . . . . .
N1 N 0.43868(14) 0.29856(12) 0.2840(2) 0.0357(9) Uani 1 1 d . . . . .
C30 C 0.57672(17) 0.31368(18) 0.7781(3) 0.0404(11) Uani 1 1 d . . . . .
H30A H 0.599894 0.339141 0.772703 0.049 Uiso 1 1 calc R U . . .
H30B H 0.565227 0.314239 0.829106 0.049 Uiso 1 1 calc R U . . .
C5 C 0.49516(15) 0.22131(16) 0.1559(3) 0.0351(10) Uani 1 1 d . . . . .
H5A H 0.473368 0.194880 0.163525 0.042 Uiso 1 1 calc R U . . .
H5B H 0.492911 0.230779 0.104031 0.042 Uiso 1 1 calc R U . . .
C42 C 0.48256(16) 0.39859(14) 0.3320(3) 0.0332(10) Uani 1 1 d . . . . .
H42A H 0.456038 0.416276 0.310948 0.040 Uiso 1 1 calc R U . . .
H42B H 0.509235 0.420421 0.336727 0.040 Uiso 1 1 calc R U . . .
C22 C 0.72270(16) 0.19551(17) 0.5809(3) 0.0355(10) Uani 1 1 d . . . . .
C26 C 0.62190(15) 0.19073(17) 0.7733(3) 0.0354(10) Uani 1 1 d . . . . .
H26 H 0.636837 0.176968 0.817721 0.042 Uiso 1 1 calc R U . . .
C19 C 0.63073(18) 0.09234(17) 0.5810(4) 0.0464(13) Uani 1 1 d . . . . .
N18 N 0.54215(14) 0.20634(14) 0.7595(3) 0.0391(10) Uani 1 1 d . . . . .
C27 C 0.58336(17) 0.22614(19) 0.7942(3) 0.0390(11) Uani 1 1 d . . . . .
H27 H 0.579393 0.228076 0.848399 0.047 Uiso 1 1 calc R U . . .
C10 C 0.64214(17) 0.26560(18) 0.1975(3) 0.0386(11) Uani 1 1 d . . . . .
C25 C 0.55101(17) 0.16334(18) 0.7257(3) 0.0401(11) Uani 1 1 d . . . . .
C2 C 0.46049(17) 0.33489(18) 0.2416(3) 0.0378(11) Uani 1 1 d . . . . .
H2 H 0.436806 0.355562 0.217765 0.045 Uiso 1 1 calc R U . . .
C41 C 0.39884(15) 0.30592(17) 0.3302(3) 0.0342(10) Uani 1 1 d . . . . .
H41A H 0.380696 0.276510 0.332894 0.041 Uiso 1 1 calc R U . . .
H41B H 0.378548 0.329918 0.307563 0.041 Uiso 1 1 calc R U . . .
C37 C 0.40345(8) 0.29396(9) 0.4637(4) 0.0344(6) Uani 1 1 d . . . . .
C18 C 0.75092(9) 0.16211(10) 0.4661(3) 0.0356(6) Uani 1 1 d . . . . .
H18A H 0.773638 0.136008 0.466545 0.043 Uiso 1 1 calc R U . . .
H18B H 0.768836 0.191707 0.465952 0.043 Uiso 1 1 calc R U . . .
C34 C 0.46060(15) 0.33562(16) 0.6856(3) 0.0323(10) Uani 1 1 d . . . . .
H34 H 0.436680 0.356327 0.708826 0.039 Uiso 1 1 calc R U . . .
C39 C 0.49481(8) 0.39443(8) 0.4634(4) 0.0310(6) Uani 1 1 d . . . . .
C16 C 0.72279(16) 0.19466(16) 0.3483(3) 0.0343(10) Uani 1 1 d . . . . .
C32 C 0.48952(16) 0.30880(16) 0.7429(3) 0.0336(10) Uani 1 1 d . . . . .
H32 H 0.479866 0.316839 0.793841 0.040 Uiso 1 1 calc R U . . .
C36 C 0.48285(16) 0.39932(16) 0.5965(3) 0.0345(10) Uani 1 1 d . . . . .
H36A H 0.456867 0.417649 0.617812 0.041 Uiso 1 1 calc R U . . .
H36B H 0.509941 0.420537 0.590794 0.041 Uiso 1 1 calc R U . . .
C23 C 0.61919(18) 0.11155(18) 0.7114(3) 0.0435(12) Uani 1 1 d . . . . .
H23A H 0.594184 0.087841 0.706532 0.052 Uiso 1 1 calc R U . . .
H23B H 0.640340 0.101340 0.751094 0.052 Uiso 1 1 calc R U . . .
C35 C 0.39823(16) 0.30721(18) 0.5962(3) 0.0394(11) Uani 1 1 d . . . . .
H35A H 0.379192 0.278389 0.593212 0.047 Uiso 1 1 calc R U . . .
H35B H 0.378762 0.331782 0.619133 0.047 Uiso 1 1 calc R U . . .
C8 C 0.58229(15) 0.22575(17) 0.1337(3) 0.0345(10) Uani 1 1 d . . . . .
H8 H 0.577526 0.228037 0.079687 0.041 Uiso 1 1 calc R U . . .
N8 N 0.65450(13) 0.22018(16) 0.1955(2) 0.0383(9) Uani 1 1 d . . . . .
C38 C 0.42216(13) 0.36881(14) 0.5064(3) 0.0279(9) Uani 1 1 d . . . . .
H38 H 0.398557 0.391139 0.526526 0.033 Uiso 1 1 calc R U . . .
C7 C 0.55176(16) 0.16442(17) 0.2013(3) 0.0371(10) Uani 1 1 d . . . . .
C3 C 0.49023(16) 0.30768(17) 0.1841(3) 0.0384(11) Uani 1 1 d . . . . .
H3 H 0.480754 0.315671 0.132983 0.046 Uiso 1 1 calc R U . . .
N10 N 0.66556(15) 0.09619(14) 0.3981(3) 0.0423(10) Uani 1 1 d . . . . .
C28 C 0.64103(17) 0.26615(17) 0.7318(3) 0.0361(10) Uani 1 1 d . . . . .
C4 C 0.53934(16) 0.35523(16) 0.2555(3) 0.0341(10) Uani 1 1 d . . . . .
N2 N 0.48040(14) 0.25997(15) 0.2011(3) 0.0385(9) Uani 1 1 d . . . . .
C17 C 0.66578(11) 0.06859(10) 0.4645(4) 0.0453(7) Uani 1 1 d . . . . .
H17A H 0.638040 0.047910 0.464526 0.054 Uiso 1 1 calc R U . . .
H17B H 0.693902 0.048428 0.464602 0.054 Uiso 1 1 calc R U . . .
C13 C 0.63012(17) 0.09289(16) 0.3485(3) 0.0386(11) Uani 1 1 d . . . . .
C11 C 0.61873(19) 0.11099(17) 0.2177(3) 0.0442(12) Uani 1 1 d . . . . .
H11A H 0.593333 0.087698 0.222507 0.053 Uiso 1 1 calc R U . . .
H11B H 0.639720 0.100314 0.178059 0.053 Uiso 1 1 calc R U . . .
C6 C 0.57538(17) 0.31454(17) 0.1536(3) 0.0386(11) Uani 1 1 d . . . . .
H6A H 0.598702 0.339773 0.159933 0.046 Uiso 1 1 calc R U . . .
H6B H 0.564216 0.315847 0.102430 0.046 Uiso 1 1 calc R U . . .
C50 C 0.65367(12) 0.28354(11) 0.4602(5) 0.0521(10) Uani 1 1 d . . . . .
C1 C 0.44947(15) 0.25486(16) 0.2586(3) 0.0330(10) Uani 1 1 d . . . . .
N30B N 0.53750(13) 0.19610(15) 0.4615(5) 0.0780(13) Uani 1 1 d . . . . .
C29 C 0.49446(17) 0.22148(19) 0.7713(3) 0.0424(12) Uani 1 1 d . . . . .
H29A H 0.473273 0.194709 0.762463 0.051 Uiso 1 1 calc R U . . .
H29B H 0.490894 0.230899 0.823004 0.051 Uiso 1 1 calc R U . . .
N4 N 0.53749(14) 0.32345(15) 0.2000(2) 0.0387(9) Uani 1 1 d . . . . .
N6 N 0.59834(14) 0.15574(16) 0.1967(3) 0.0430(10) Uani 1 1 d . . . . .
C9 C 0.62286(17) 0.19088(19) 0.1539(3) 0.0426(12) Uani 1 1 d . . . . .
H9 H 0.638133 0.177268 0.109586 0.051 Uiso 1 1 calc R U . . .
C47 C 0.57693(12) 0.22560(12) 0.4657(5) 0.0535(8) Uani 1 1 d . U . . .
C51 C 0.6386(2) 0.2662(2) 0.4004(4) 0.0657(17) Uani 1 1 d . . . . .
H51 H 0.655074 0.271335 0.356001 0.079 Uiso 1 1 calc R U . . .
C52 C 0.5988(2) 0.2403(3) 0.4011(4) 0.070(2) Uani 1 1 d . . . . .
H52 H 0.585155 0.231755 0.355671 0.084 Uiso 0.564(5) 1 calc R U P A 1
C21 C 0.69268(17) 0.12899(16) 0.6393(3) 0.0383(11) Uani 1 1 d . . . . .
H21 H 0.712510 0.112946 0.676687 0.046 Uiso 1 1 calc R U . . .
C20 C 0.70837(17) 0.11617(16) 0.5611(3) 0.0348(10) Uani 1 1 d . . . . .
H20 H 0.734455 0.092912 0.561771 0.042 Uiso 1 1 calc R U . . .
C12 C 0.70057(17) 0.20460(19) 0.2185(3) 0.0397(11) Uani 1 1 d . . . . .
H12A H 0.721027 0.232209 0.224820 0.048 Uiso 1 1 calc R U . . .
H12B H 0.714252 0.184853 0.179606 0.048 Uiso 1 1 calc R U . . .
C48 C 0.5954(2) 0.2424(2) 0.5291(4) 0.0702(18) Uani 1 1 d . U . . .
H48 H 0.581827 0.233262 0.574249 0.084 Uiso 0.436(5) 1 calc R U P A 2
C43B C 0.4470(5) 0.1671(6) 0.4944(9) 0.0618(11) Uani 0.436(5) 1 d D . P A 2
H43A H 0.432250 0.159397 0.541842 0.074 Uiso 0.436(5) 1 calc R U P A 2
H43B H 0.424091 0.183631 0.463151 0.074 Uiso 0.436(5) 1 calc R U P A 2
C49 C 0.6332(2) 0.2723(2) 0.5300(3) 0.0599(14) Uani 1 1 d . U . . .
H49 H 0.645117 0.284872 0.574260 0.072 Uiso 1 1 calc R U . . .
C45A C 0.4850(4) 0.1492(4) 0.3798(7) 0.0618(11) Uani 0.564(5) 1 d D . P A 1
H45A H 0.473762 0.144799 0.329093 0.074 Uiso 0.564(5) 1 calc R U P A 1
H45B H 0.495629 0.118651 0.399018 0.074 Uiso 0.564(5) 1 calc R U P A 1
F2A F 0.5779(4) 0.2321(4) 0.5903(5) 0.237(10) Uani 0.564(5) 1 d . U P A 1
C44A C 0.5037(5) 0.2109(5) 0.5009(10) 0.074(3) Uani 0.564(5) 1 d D . P A 1
H44A H 0.491933 0.240738 0.480722 0.089 Uiso 0.564(5) 1 calc R U P A 1
H44B H 0.515103 0.216903 0.551109 0.089 Uiso 0.564(5) 1 calc R U P A 1
F2B F 0.5831(2) 0.2165(3) 0.3393(4) 0.080(3) Uani 0.436(5) 1 d . U P A 2
C46A C 0.5233(3) 0.1836(3) 0.3820(6) 0.0618(11) Uani 0.564(5) 1 d . . P A 1
H46A H 0.513382 0.212385 0.356247 0.074 Uiso 0.564(5) 1 calc R U P A 1
H46B H 0.550775 0.170762 0.355906 0.074 Uiso 0.564(5) 1 calc R U P A 1
N29B N 0.4660(3) 0.1239(3) 0.4571(9) 0.074(2) Uani 0.436(5) 1 d . . P A 2
H29C H 0.441735 0.105101 0.444209 0.088 Uiso 0.436(5) 1 calc R U P A 2
H29D H 0.484205 0.107885 0.489243 0.088 Uiso 0.436(5) 1 calc R U P A 2
C46B C 0.5380(4) 0.1576(4) 0.4141(8) 0.0618(11) Uani 0.436(5) 1 d . . P A 2
H46C H 0.556196 0.132787 0.438881 0.074 Uiso 0.436(5) 1 calc R U P A 2
H46D H 0.556463 0.167119 0.370784 0.074 Uiso 0.436(5) 1 calc R U P A 2
N29A N 0.4497(3) 0.1675(3) 0.4235(4) 0.074(2) Uani 0.564(5) 1 d D . P A 1
H29E H 0.424746 0.147813 0.421945 0.088 Uiso 0.564(5) 1 calc R U P A 1
H29F H 0.440439 0.195332 0.404242 0.088 Uiso 0.564(5) 1 calc R U P A 1
C44B C 0.4942(7) 0.1975(8) 0.5053(14) 0.074(3) Uani 0.436(5) 1 d D . P A 2
H44C H 0.484007 0.230506 0.504182 0.089 Uiso 0.436(5) 1 calc R U P A 2
H44D H 0.504290 0.191315 0.556141 0.089 Uiso 0.436(5) 1 calc R U P A 2
C43A C 0.4633(3) 0.1753(3) 0.5039(5) 0.0618(11) Uani 0.564(5) 1 d D . P A 1
H43C H 0.473724 0.145665 0.526722 0.074 Uiso 0.564(5) 1 calc R U P A 1
H43D H 0.436631 0.187874 0.532135 0.074 Uiso 0.564(5) 1 calc R U P A 1
C45B C 0.4958(5) 0.1357(5) 0.3867(9) 0.0618(11) Uani 0.436(5) 1 d . . P A 2
H45C H 0.503314 0.106875 0.359200 0.074 Uiso 0.436(5) 1 calc R U P A 2
H45D H 0.478515 0.157290 0.354168 0.074 Uiso 0.436(5) 1 calc R U P A 2

loop_
_atom_site_aniso_label
_atom_site_aniso_U_11
_atom_site_aniso_U_22
_atom_site_aniso_U_33
_atom_site_aniso_U_23
_atom_site_aniso_U_13
_atom_site_aniso_U_12
Cl1 0.0974(8) 0.0564(5) 0.0510(6) -0.0013(9) -0.0021(10) 0.0184(5)
O6 0.0309(15) 0.0327(16) 0.048(2) 0.0093(14) 0.0035(14) -0.0040(12)
N21 0.0305(18) 0.0328(19) 0.039(2) 0.0081(16) -0.0057(16) 0.0001(14)
N23 0.0256(18) 0.046(2) 0.046(3) 0.0133(19) -0.0082(17) -0.0074(16)
N17 0.037(2) 0.0330(19) 0.046(3) 0.0077(17) -0.0020(17) -0.0012(16)
O12 0.0471(19) 0.0319(16) 0.046(2) -0.0024(14) 0.0034(16) -0.0042(14)
O10 0.0384(17) 0.054(2) 0.034(2) 0.0047(15) -0.0029(14) -0.0135(15)
O9 0.0308(16) 0.0451(18) 0.043(2) -0.0077(15) 0.0016(14) -0.0026(14)
O8 0.0285(9) 0.0388(10) 0.0488(12) 0.0027(19) -0.0019(18) -0.0084(7)
O2 0.0366(18) 0.043(2) 0.066(3) -0.0064(18) 0.0052(17) -0.0039(15)
O7 0.0328(9) 0.0253(9) 0.0622(14) -0.0024(19) -0.0045(19) -0.0061(7)
N28 0.0225(16) 0.0276(17) 0.043(2) -0.0028(15) 0.0041(15) -0.0015(13)
O4 0.0364(18) 0.043(2) 0.091(3) -0.003(2) 0.0001(19) -0.0158(16)
N13 0.0322(19) 0.039(2) 0.051(3) 0.0062(19) -0.0005(18) -0.0096(17)
O14 0.0306(15) 0.0362(16) 0.054(2) 0.0109(15) -0.0103(14) -0.0110(13)
N5 0.0245(18) 0.046(2) 0.038(2) -0.0076(17) 0.0011(15) 0.0029(16)
N19 0.042(2) 0.041(2) 0.039(2) 0.0007(18) -0.0028(17) -0.0075(18)
O11 0.0361(17) 0.0430(19) 0.054(2) 0.0052(16) -0.0108(16) -0.0148(14)
O1 0.0454(18) 0.0347(16) 0.038(2) -0.0017(15) -0.0019(15) -0.0074(14)
N25 0.0326(18) 0.0288(18) 0.038(2) 0.0070(15) -0.0059(16) -0.0052(15)
N15 0.0306(18) 0.040(2) 0.039(2) 0.0086(17) -0.0005(16) -0.0064(16)
N22 0.0256(17) 0.043(2) 0.038(2) 0.0074(17) -0.0018(15) -0.0013(16)
N24 0.0247(17) 0.039(2) 0.043(2) 0.0025(17) -0.0003(16) 0.0008(15)
O13 0.0475(19) 0.0444(19) 0.042(2) 0.0076(15) -0.0027(16) -0.0195(16)
N11 0.0327(18) 0.039(2) 0.040(3) -0.0017(17) -0.0021(16) 0.0000(15)
N7 0.0293(18) 0.044(2) 0.036(2) -0.0042(17) 0.0006(15) -0.0063(16)
Cl2 0.1207(18) 0.1158(17) 0.164(2) 0.0162(16) -0.0440(16) -0.0129(13)
O5 0.0414(19) 0.0391(19) 0.070(3) 0.0031(18) -0.0045(18) -0.0064(15)
O3 0.043(2) 0.050(2) 0.065(3) -0.0026(19) -0.0066(18) -0.0100(17)
N3 0.0313(18) 0.0343(19) 0.047(2) -0.0175(18) 0.0054(17) -0.0081(15)
F1 0.0628(13) 0.0383(10) 0.137(3) -0.002(3) 0.000(3) -0.0106(9)
N26 0.0289(18) 0.0284(18) 0.042(2) -0.0017(15) 0.0034(16) -0.0070(14)
N27 0.0276(17) 0.0270(17) 0.032(2) 0.0002(14) 0.0002(14) -0.0036(14)
N12 0.0379(19) 0.0230(16) 0.038(2) 0.0003(15) -0.0005(16) 0.0010(14)
N14 0.0294(18) 0.039(2) 0.053(3) 0.0073(19) 0.0025(18) -0.0020(16)
C14 0.026(2) 0.045(3) 0.043(3) -0.015(2) 0.0024(19) -0.0005(18)
C31 0.027(2) 0.042(2) 0.041(3) 0.002(2) 0.0035(18) -0.0089(17)
C40 0.028(2) 0.0257(19) 0.035(2) 0.0019(16) 0.0049(16) 0.0001(16)
C24 0.023(2) 0.069(3) 0.047(3) 0.004(3) -0.0011(19) -0.003(2)
N9 0.037(2) 0.038(2) 0.052(3) -0.0102(19) -0.0059(19) -0.0035(17)
C33 0.035(2) 0.036(2) 0.035(3) 0.0066(18) -0.0023(18) -0.0051(18)
N20 0.037(2) 0.038(2) 0.040(2) 0.0121(17) -0.0057(17) -0.0017(16)
C15 0.027(2) 0.025(2) 0.065(3) -0.011(2) -0.005(2) -0.0022(16)
N16 0.0307(18) 0.038(2) 0.037(2) 0.0026(17) 0.0009(15) -0.0060(15)
N1 0.0372(19) 0.0268(17) 0.043(2) -0.0078(16) 0.0030(17) -0.0075(15)
C30 0.038(2) 0.047(3) 0.037(3) -0.003(2) -0.015(2) 0.000(2)
C5 0.028(2) 0.038(2) 0.039(3) -0.0113(19) 0.0011(18) -0.0003(18)
C42 0.034(2) 0.0198(18) 0.046(3) 0.0033(17) 0.0050(19) -0.0051(16)
C22 0.027(2) 0.038(2) 0.041(3) 0.004(2) -0.0014(18) -0.0016(17)
C26 0.029(2) 0.043(2) 0.035(3) 0.0009(19) -0.0034(18) 0.0102(18)
C19 0.037(2) 0.033(2) 0.069(4) 0.002(2) 0.001(2) 0.0088(19)
N18 0.034(2) 0.0308(19) 0.053(3) 0.0052(17) -0.0018(17) -0.0035(16)
C27 0.037(2) 0.052(3) 0.027(3) 0.004(2) 0.0021(18) 0.001(2)
C10 0.036(2) 0.050(3) 0.030(2) -0.005(2) 0.0033(19) -0.017(2)
C25 0.037(2) 0.039(2) 0.045(3) 0.012(2) -0.007(2) 0.007(2)
C2 0.033(2) 0.038(2) 0.043(3) -0.002(2) -0.0052(19) -0.0039(19)
C41 0.031(2) 0.033(2) 0.039(3) -0.0163(18) 0.0003(18) -0.0045(17)
C37 0.0239(11) 0.0298(12) 0.0496(17) 0.009(2) 0.005(2) -0.0003(9)
C18 0.0280(12) 0.0367(13) 0.0420(17) -0.009(2) -0.003(2) -0.0005(10)
C34 0.0259(19) 0.033(2) 0.038(3) 0.0057(18) -0.0043(17) 0.0013(16)
C39 0.0271(12) 0.0240(11) 0.0420(16) 0.005(2) 0.008(2) 0.0009(9)
C16 0.027(2) 0.033(2) 0.043(3) -0.0010(19) -0.0004(18) -0.0021(16)
C32 0.030(2) 0.035(2) 0.036(3) 0.0066(18) 0.0010(17) 0.0013(17)
C36 0.030(2) 0.033(2) 0.040(3) 0.0074(18) -0.0039(18) -0.0001(17)
C23 0.036(2) 0.042(3) 0.052(3) 0.020(2) 0.016(2) 0.005(2)
C35 0.025(2) 0.043(2) 0.051(3) 0.003(2) -0.0026(19) -0.0085(18)
C8 0.029(2) 0.036(2) 0.039(3) -0.0131(19) 0.0049(18) -0.0020(17)
N8 0.0244(18) 0.051(2) 0.039(2) -0.0032(19) -0.0072(16) -0.0057(17)
C38 0.0180(17) 0.0235(18) 0.042(2) 0.0053(16) 0.0018(16) -0.0014(14)
C7 0.034(2) 0.037(2) 0.040(3) -0.012(2) -0.0047(19) -0.0095(18)
C3 0.032(2) 0.042(2) 0.041(3) -0.002(2) -0.0022(19) -0.0049(19)
N10 0.042(2) 0.0308(19) 0.054(3) 0.0022(19) 0.0017(19) -0.0016(17)
C28 0.036(2) 0.043(2) 0.029(2) -0.0011(19) -0.0047(18) 0.0008(19)
C4 0.029(2) 0.030(2) 0.043(3) 0.0012(18) 0.0054(18) -0.0023(17)
N2 0.0294(18) 0.040(2) 0.046(2) -0.0093(18) -0.0043(17) -0.0015(15)
C17 0.0464(16) 0.0330(14) 0.057(2) 0.008(3) 0.009(3) -0.0051(11)
C13 0.037(2) 0.029(2) 0.050(3) -0.011(2) 0.001(2) -0.0097(17)
C11 0.042(3) 0.032(2) 0.058(4) -0.009(2) -0.003(2) -0.002(2)
C6 0.036(2) 0.041(2) 0.039(3) -0.010(2) 0.0045(19) -0.0065(19)
C50 0.0515(18) 0.0329(14) 0.072(3) -0.002(3) 0.018(3) -0.0031(13)
C1 0.028(2) 0.033(2) 0.038(3) -0.0127(18) -0.0081(17) 0.0033(17)
N30B 0.059(2) 0.077(2) 0.097(3) -0.017(4) 0.018(4) -0.0231(18)
C29 0.034(2) 0.046(3) 0.047(3) 0.014(2) 0.009(2) -0.001(2)
N4 0.035(2) 0.043(2) 0.039(2) -0.0089(18) 0.0030(17) -0.0045(16)
N6 0.0296(19) 0.041(2) 0.059(3) -0.010(2) -0.0038(18) 0.0027(16)
C9 0.033(2) 0.053(3) 0.042(3) -0.022(2) 0.000(2) -0.011(2)
C47 0.0533(18) 0.0512(18) 0.056(2) 0.003(3) -0.005(3) -0.0073(14)
C51 0.041(3) 0.102(5) 0.054(4) 0.010(3) -0.001(2) 0.003(3)
C52 0.052(3) 0.119(6) 0.040(3) -0.027(4) -0.002(2) -0.011(3)
C21 0.036(2) 0.032(2) 0.048(3) 0.0068(19) 0.001(2) 0.0037(18)
C20 0.036(2) 0.034(2) 0.035(3) 0.0046(18) -0.0062(18) 0.0057(17)
C12 0.037(2) 0.049(3) 0.033(3) 0.010(2) 0.0010(19) -0.008(2)
C48 0.083(4) 0.084(4) 0.044(3) 0.009(3) -0.003(3) -0.024(4)
C43B 0.052(3) 0.063(3) 0.070(3) -0.013(2) -0.008(2) 0.0042(19)
C49 0.080(4) 0.061(3) 0.039(3) -0.013(2) -0.014(3) -0.009(3)
C45A 0.052(3) 0.063(3) 0.070(3) -0.013(2) -0.008(2) 0.0042(19)
F2A 0.205(12) 0.46(3) 0.048(4) 0.031(7) -0.010(5) -0.223(16)
C44A 0.034(6) 0.095(10) 0.094(5) -0.045(7) 0.017(5) -0.047(4)
F2B 0.045(3) 0.145(7) 0.051(4) -0.067(5) 0.017(3) -0.037(4)
C46A 0.052(3) 0.063(3) 0.070(3) -0.013(2) -0.008(2) 0.0042(19)
N29B 0.058(3) 0.055(3) 0.107(6) 0.029(4) 0.028(4) -0.005(3)
C46B 0.052(3) 0.063(3) 0.070(3) -0.013(2) -0.008(2) 0.0042(19)
N29A 0.058(3) 0.055(3) 0.107(6) 0.029(4) 0.028(4) -0.005(3)
C44B 0.034(6) 0.095(10) 0.094(5) -0.045(7) 0.017(5) -0.047(4)
C43A 0.052(3) 0.063(3) 0.070(3) -0.013(2) -0.008(2) 0.0042(19)
C45B 0.052(3) 0.063(3) 0.070(3) -0.013(2) -0.008(2) 0.0042(19)

_geom_special_details            
;
 All esds (except the esd in the dihedral angle between two l.s. planes)
 are estimated using the full covariance matrix.  The cell esds are taken
 into account individually in the estimation of esds in distances, angles
 and torsion angles; correlations between esds in cell parameters are only
 used when they are defined by crystal symmetry.  An approximate (isotropic)
 treatment of cell esds is used for estimating esds involving l.s. planes.
;
loop_
_geom_bond_atom_site_label_1
_geom_bond_atom_site_label_2
_geom_bond_distance
_geom_bond_site_symmetry_2
_geom_bond_publ_flag
O6 C31 1.231(6) . ?
N21 C31 1.361(6) . ?
N21 C32 1.466(6) . ?
N21 C29 1.433(6) . ?
N23 C33 1.384(6) . ?
N23 C30 1.483(6) . ?
N23 C32 1.439(6) . ?
N17 C26 1.432(6) . ?
N17 C25 1.380(6) . ?
N17 C23 1.440(7) . ?
O12 C22 1.209(6) . ?
O10 C10 1.219(6) . ?
O9 C4 1.229(6) . ?
O8 C39 1.216(3) . ?
O2 C7 1.234(6) . ?
O7 C37 1.225(3) . ?
N28 C40 1.460(5) . ?
N28 C42 1.448(6) . ?
N28 C39 1.349(7) . ?
O4 C19 1.238(7) . ?
N13 C19 1.368(7) . ?
N13 C17 1.429(8) . ?
N13 C20 1.473(6) . ?
O14 C33 1.210(6) . ?
N5 C5 1.444(6) . ?
N5 C8 1.451(6) . ?
N5 C7 1.332(7) . ?
N19 C24 1.430(7) . ?
N19 C26 1.460(6) . ?
N19 C28 1.386(7) . ?
O11 C16 1.225(6) . ?
O1 C1 1.225(6) . ?
N25 C37 1.384(7) . ?
N25 C35 1.414(7) . ?
N25 C38 1.434(5) . ?
N15 C22 1.370(7) . ?
N15 C18 1.424(7) . ?
N15 C20 1.437(6) . ?
N22 C31 1.356(6) . ?
N22 C34 1.459(6) . ?
N22 C35 1.473(6) . ?
N24 C33 1.370(6) . ?
N24 C34 1.434(6) . ?
N24 C36 1.459(6) . ?
O13 C28 1.236(6) . ?
N11 C14 1.419(6) . ?
N11 C16 1.385(6) . ?
N11 C12 1.470(6) . ?
N7 C10 1.391(6) . ?
N7 C8 1.465(6) . ?
N7 C6 1.449(7) . ?
O5 C25 1.208(7) . ?
O3 C13 1.212(6) . ?
N3 C42 1.436(6) . ?
N3 C2 1.464(6) . ?
N3 C4 1.365(6) . ?
F1 C50 1.359(4) . ?
N26 C40 1.458(5) . ?
N26 C41 1.452(6) . ?
N26 C37 1.349(7) . ?
N27 C39 1.403(6) . ?
N27 C36 1.430(6) . ?
N27 C38 1.446(5) . ?
N12 C15 1.460(5) . ?
N12 C18 1.463(6) . ?
N12 C16 1.373(6) . ?
N14 C19 1.366(8) . ?
N14 C23 1.447(7) . ?
N14 C21 1.427(6) . ?
C14 H14 1.0000 . ?
C14 N9 1.478(6) . ?
C14 C15 1.535(8) . ?
C40 H40 1.0000 . ?
C40 C38 1.543(4) . ?
C24 H24A 0.9900 . ?
C24 H24B 0.9900 . ?
C24 N16 1.415(7) . ?
N9 C13 1.351(7) . ?
N9 C11 1.445(7) . ?
N20 C30 1.446(7) . ?
N20 C27 1.429(6) . ?
N20 C28 1.333(7) . ?
C15 H15 1.0000 . ?
C15 N10 1.446(6) . ?
N16 C22 1.368(6) . ?
N16 C21 1.480(6) . ?
N1 C2 1.439(6) . ?
N1 C41 1.435(6) . ?
N1 C1 1.369(5) . ?
C30 H30A 0.9900 . ?
C30 H30B 0.9900 . ?
C5 H5A 0.9900 . ?
C5 H5B 0.9900 . ?
C5 N2 1.444(6) . ?
C42 H42A 0.9900 . ?
C42 H42B 0.9900 . ?
C26 H26 1.0000 . ?
C26 C27 1.546(6) . ?
N18 C27 1.455(6) . ?
N18 C25 1.400(7) . ?
N18 C29 1.448(6) . ?
C27 H27 1.0000 . ?
C10 N8 1.347(7) . ?
C2 H2 1.0000 . ?
C2 C3 1.562(7) . ?
C41 H41A 0.9900 . ?
C41 H41B 0.9900 . ?
C18 H18A 0.9900 . ?
C18 H18B 0.9900 . ?
C34 H34 1.0000 . ?
C34 C32 1.540(6) . ?
C32 H32 1.0000 . ?
C36 H36A 0.9900 . ?
C36 H36B 0.9900 . ?
C23 H23A 0.9900 . ?
C23 H23B 0.9900 . ?
C35 H35A 0.9900 . ?
C35 H35B 0.9900 . ?
C8 H8 1.0000 . ?
C8 C9 1.575(7) . ?
N8 C9 1.450(5) . ?
N8 C12 1.454(6) . ?
C38 H38 1.0000 . ?
C7 N6 1.358(6) . ?
C3 H3 1.0000 . ?
C3 N2 1.428(6) . ?
C3 N4 1.455(6) . ?
N10 C17 1.450(8) . ?
N10 C13 1.365(7) . ?
C4 N4 1.364(6) . ?
N2 C1 1.383(7) . ?
C17 H17A 0.9900 . ?
C17 H17B 0.9900 . ?
C11 H11A 0.9900 . ?
C11 H11B 0.9900 . ?
C11 N6 1.458(7) . ?
C6 H6A 0.9900 . ?
C6 H6B 0.9900 . ?
C6 N4 1.401(6) . ?
C50 C51 1.276(10) . ?
C50 C49 1.442(10) . ?
N30B C47 1.411(5) . ?
N30B C44A 1.280(17) . ?
N30B C46A 1.553(13) . ?
N30B C46B 1.402(13) . ?
N30B C44B 1.48(2) . ?
C29 H29A 0.9900 . ?
C29 H29B 0.9900 . ?
N6 C9 1.455(7) . ?
C9 H9 1.0000 . ?
C47 C52 1.403(10) . ?
C47 C48 1.364(10) . ?
C51 H51 0.9500 . ?
C51 C52 1.360(10) . ?
C52 H52 0.9500 . ?
C52 F2B 1.393(8) . ?
C21 H21 1.0000 . ?
C21 C20 1.545(7) . ?
C20 H20 1.0000 . ?
C12 H12A 0.9900 . ?
C12 H12B 0.9900 . ?
C48 H48 0.9500 . ?
C48 C49 1.378(10) . ?
C48 F2A 1.261(11) . ?
C43B H43A 0.9900 . ?
C43B H43B 0.9900 . ?
C43B N29B 1.513(19) . ?
C43B C44B 1.620(14) . ?
C49 H49 0.9500 . ?
C45A H45A 0.9900 . ?
C45A H45B 0.9900 . ?
C45A C46A 1.474(15) . ?
C45A N29A 1.391(13) . ?
C44A H44A 0.9900 . ?
C44A H44B 0.9900 . ?
C44A C43A 1.5400(14) . ?
C46A H46A 0.9900 . ?
C46A H46B 0.9900 . ?
N29B H29C 0.9100 . ?
N29B H29D 0.9100 . ?
N29B C45B 1.58(2) . ?
C46B H46C 0.9900 . ?
C46B H46D 0.9900 . ?
C46B C45B 1.451(18) . ?
N29A H29E 0.9100 . ?
N29A H29F 0.9100 . ?
N29A C43A 1.5391(14) . ?
C44B H44C 0.9900 . ?
C44B H44D 0.9900 . ?
C43A H43C 0.9900 . ?
C43A H43D 0.9900 . ?
C45B H45C 0.9900 . ?
C45B H45D 0.9900 . ?

loop_
_geom_angle_atom_site_label_1
_geom_angle_atom_site_label_2
_geom_angle_atom_site_label_3
_geom_angle
_geom_angle_site_symmetry_1
_geom_angle_site_symmetry_3
_geom_angle_publ_flag
C31 N21 C32 111.5(4) . . ?
C31 N21 C29 123.5(4) . . ?
C29 N21 C32 123.7(4) . . ?
C33 N23 C30 121.1(4) . . ?
C33 N23 C32 112.4(4) . . ?
C32 N23 C30 124.0(4) . . ?
C26 N17 C23 123.9(4) . . ?
C25 N17 C26 112.8(4) . . ?
C25 N17 C23 121.8(4) . . ?
C42 N28 C40 122.1(4) . . ?
C39 N28 C40 112.9(4) . . ?
C39 N28 C42 120.9(4) . . ?
C19 N13 C17 122.4(4) . . ?
C19 N13 C20 111.7(5) . . ?
C17 N13 C20 122.4(4) . . ?
C5 N5 C8 121.8(4) . . ?
C7 N5 C5 123.1(4) . . ?
C7 N5 C8 112.8(4) . . ?
C24 N19 C26 124.8(4) . . ?
C28 N19 C24 122.7(4) . . ?
C28 N19 C26 111.5(4) . . ?
C37 N25 C35 123.2(4) . . ?
C37 N25 C38 112.4(4) . . ?
C35 N25 C38 123.2(4) . . ?
C22 N15 C18 122.2(4) . . ?
C22 N15 C20 112.5(4) . . ?
C18 N15 C20 121.6(4) . . ?
C31 N22 C34 112.3(4) . . ?
C31 N22 C35 122.2(4) . . ?
C34 N22 C35 121.2(4) . . ?
C33 N24 C34 113.8(4) . . ?
C33 N24 C36 122.6(4) . . ?
C34 N24 C36 121.8(4) . . ?
C14 N11 C12 122.3(4) . . ?
C16 N11 C14 112.6(4) . . ?
C16 N11 C12 120.2(4) . . ?
C10 N7 C8 111.8(4) . . ?
C10 N7 C6 123.4(4) . . ?
C6 N7 C8 124.0(4) . . ?
C42 N3 C2 122.4(4) . . ?
C4 N3 C42 124.4(4) . . ?
C4 N3 C2 111.8(4) . . ?
C41 N26 C40 122.6(4) . . ?
C37 N26 C40 112.7(4) . . ?
C37 N26 C41 123.6(4) . . ?
C39 N27 C36 120.9(4) . . ?
C39 N27 C38 110.5(4) . . ?
C36 N27 C38 124.9(4) . . ?
C15 N12 C18 123.1(4) . . ?
C16 N12 C15 111.0(4) . . ?
C16 N12 C18 122.2(4) . . ?
C19 N14 C23 122.9(4) . . ?
C19 N14 C21 112.3(5) . . ?
C21 N14 C23 123.5(5) . . ?
N11 C14 H14 111.7 . . ?
N11 C14 N9 115.3(4) . . ?
N11 C14 C15 103.6(4) . . ?
N9 C14 H14 111.7 . . ?
N9 C14 C15 102.1(4) . . ?
C15 C14 H14 111.7 . . ?
O6 C31 N21 124.3(5) . . ?
O6 C31 N22 126.6(5) . . ?
N22 C31 N21 109.1(4) . . ?
N28 C40 H40 112.2 . . ?
N28 C40 C38 102.6(4) . . ?
N26 C40 N28 113.7(4) . . ?
N26 C40 H40 112.2 . . ?
N26 C40 C38 103.1(4) . . ?
C38 C40 H40 112.2 . . ?
N19 C24 H24A 108.8 . . ?
N19 C24 H24B 108.8 . . ?
H24A C24 H24B 107.7 . . ?
N16 C24 N19 113.7(4) . . ?
N16 C24 H24A 108.8 . . ?
N16 C24 H24B 108.8 . . ?
C13 N9 C14 112.9(4) . . ?
C13 N9 C11 124.1(4) . . ?
C11 N9 C14 122.4(5) . . ?
O14 C33 N23 126.6(4) . . ?
O14 C33 N24 126.9(4) . . ?
N24 C33 N23 106.5(4) . . ?
C27 N20 C30 123.2(4) . . ?
C28 N20 C30 122.7(4) . . ?
C28 N20 C27 113.5(4) . . ?
N12 C15 C14 103.9(4) . . ?
N12 C15 H15 111.3 . . ?
C14 C15 H15 111.3 . . ?
N10 C15 N12 114.6(4) . . ?
N10 C15 C14 104.1(4) . . ?
N10 C15 H15 111.3 . . ?
C24 N16 C21 121.4(4) . . ?
C22 N16 C24 122.8(4) . . ?
C22 N16 C21 110.9(4) . . ?
C41 N1 C2 123.8(4) . . ?
C1 N1 C2 112.3(4) . . ?
C1 N1 C41 120.9(4) . . ?
N23 C30 H30A 108.9 . . ?
N23 C30 H30B 108.9 . . ?
N20 C30 N23 113.3(4) . . ?
N20 C30 H30A 108.9 . . ?
N20 C30 H30B 108.9 . . ?
H30A C30 H30B 107.7 . . ?
N5 C5 H5A 108.7 . . ?
N5 C5 H5B 108.7 . . ?
N5 C5 N2 114.2(4) . . ?
H5A C5 H5B 107.6 . . ?
N2 C5 H5A 108.7 . . ?
N2 C5 H5B 108.7 . . ?
N28 C42 H42A 108.7 . . ?
N28 C42 H42B 108.7 . . ?
N3 C42 N28 114.2(4) . . ?
N3 C42 H42A 108.7 . . ?
N3 C42 H42B 108.7 . . ?
H42A C42 H42B 107.6 . . ?
O12 C22 N15 125.4(5) . . ?
O12 C22 N16 126.2(5) . . ?
N16 C22 N15 108.4(4) . . ?
N17 C26 N19 115.3(4) . . ?
N17 C26 H26 111.2 . . ?
N17 C26 C27 105.0(4) . . ?
N19 C26 H26 111.2 . . ?
N19 C26 C27 102.4(4) . . ?
C27 C26 H26 111.2 . . ?
O4 C19 N13 125.1(6) . . ?
O4 C19 N14 126.2(6) . . ?
N14 C19 N13 108.6(5) . . ?
C25 N18 C27 112.9(4) . . ?
C25 N18 C29 120.0(4) . . ?
C29 N18 C27 125.6(4) . . ?
N20 C27 C26 104.0(4) . . ?
N20 C27 N18 115.9(4) . . ?
N20 C27 H27 111.3 . . ?
C26 C27 H27 111.3 . . ?
N18 C27 C26 102.4(4) . . ?
N18 C27 H27 111.3 . . ?
O10 C10 N7 124.9(5) . . ?
O10 C10 N8 126.8(5) . . ?
N8 C10 N7 108.2(4) . . ?
N17 C25 N18 106.7(4) . . ?
O5 C25 N17 128.2(5) . . ?
O5 C25 N18 125.1(5) . . ?
N3 C2 H2 111.7 . . ?
N3 C2 C3 103.6(4) . . ?
N1 C2 N3 113.9(4) . . ?
N1 C2 H2 111.7 . . ?
N1 C2 C3 103.9(4) . . ?
C3 C2 H2 111.7 . . ?
N26 C41 H41A 108.7 . . ?
N26 C41 H41B 108.7 . . ?
N1 C41 N26 114.1(4) . . ?
N1 C41 H41A 108.7 . . ?
N1 C41 H41B 108.7 . . ?
H41A C41 H41B 107.6 . . ?
O7 C37 N25 126.8(6) . . ?
O7 C37 N26 125.0(6) . . ?
N26 C37 N25 108.1(2) . . ?
N15 C18 N12 112.9(2) . . ?
N15 C18 H18A 109.0 . . ?
N15 C18 H18B 109.0 . . ?
N12 C18 H18A 109.0 . . ?
N12 C18 H18B 109.0 . . ?
H18A C18 H18B 107.8 . . ?
N22 C34 H34 112.0 . . ?
N22 C34 C32 103.0(4) . . ?
N24 C34 N22 114.2(4) . . ?
N24 C34 H34 112.0 . . ?
N24 C34 C32 102.9(3) . . ?
C32 C34 H34 112.0 . . ?
O8 C39 N28 127.6(6) . . ?
O8 C39 N27 124.1(6) . . ?
N28 C39 N27 108.4(2) . . ?
O11 C16 N11 125.5(5) . . ?
O11 C16 N12 127.3(5) . . ?
N12 C16 N11 107.3(4) . . ?
N21 C32 C34 103.6(4) . . ?
N21 C32 H32 111.8 . . ?
N23 C32 N21 113.2(4) . . ?
N23 C32 C34 103.9(4) . . ?
N23 C32 H32 111.8 . . ?
C34 C32 H32 111.8 . . ?
N24 C36 H36A 108.9 . . ?
N24 C36 H36B 108.9 . . ?
N27 C36 N24 113.3(4) . . ?
N27 C36 H36A 108.9 . . ?
N27 C36 H36B 108.9 . . ?
H36A C36 H36B 107.7 . . ?
N17 C23 N14 113.0(4) . . ?
N17 C23 H23A 109.0 . . ?
N17 C23 H23B 109.0 . . ?
N14 C23 H23A 109.0 . . ?
N14 C23 H23B 109.0 . . ?
H23A C23 H23B 107.8 . . ?
N25 C35 N22 112.9(4) . . ?
N25 C35 H35A 109.0 . . ?
N25 C35 H35B 109.0 . . ?
N22 C35 H35A 109.0 . . ?
N22 C35 H35B 109.0 . . ?
H35A C35 H35B 107.8 . . ?
N5 C8 N7 114.5(4) . . ?
N5 C8 H8 112.0 . . ?
N5 C8 C9 102.8(4) . . ?
N7 C8 H8 112.0 . . ?
N7 C8 C9 102.9(4) . . ?
C9 C8 H8 112.0 . . ?
C10 N8 C9 114.1(4) . . ?
C10 N8 C12 121.7(4) . . ?
C9 N8 C12 122.7(5) . . ?
N25 C38 N27 114.7(4) . . ?
N25 C38 C40 103.7(4) . . ?
N25 C38 H38 111.1 . . ?
N27 C38 C40 104.9(4) . . ?
N27 C38 H38 111.1 . . ?
C40 C38 H38 111.1 . . ?
O2 C7 N5 126.0(5) . . ?
O2 C7 N6 124.4(5) . . ?
N5 C7 N6 109.7(4) . . ?
C2 C3 H3 111.7 . . ?
N2 C3 C2 102.8(4) . . ?
N2 C3 H3 111.7 . . ?
N2 C3 N4 115.8(4) . . ?
N4 C3 C2 102.5(4) . . ?
N4 C3 H3 111.7 . . ?
C15 N10 C17 122.3(4) . . ?
C13 N10 C15 112.6(5) . . ?
C13 N10 C17 121.6(4) . . ?
O13 C28 N19 124.1(5) . . ?
O13 C28 N20 127.4(5) . . ?
N20 C28 N19 108.5(4) . . ?
O9 C4 N3 125.5(5) . . ?
O9 C4 N4 125.5(4) . . ?
N4 C4 N3 108.9(4) . . ?
C3 N2 C5 123.3(4) . . ?
C1 N2 C5 122.8(4) . . ?
C1 N2 C3 113.1(4) . . ?
N13 C17 N10 113.9(2) . . ?
N13 C17 H17A 108.8 . . ?
N13 C17 H17B 108.8 . . ?
N10 C17 H17A 108.8 . . ?
N10 C17 H17B 108.8 . . ?
H17A C17 H17B 107.7 . . ?
O3 C13 N9 126.2(5) . . ?
O3 C13 N10 125.6(5) . . ?
N9 C13 N10 108.1(4) . . ?
N9 C11 H11A 108.7 . . ?
N9 C11 H11B 108.7 . . ?
N9 C11 N6 114.2(4) . . ?
H11A C11 H11B 107.6 . . ?
N6 C11 H11A 108.7 . . ?
N6 C11 H11B 108.7 . . ?
N7 C6 H6A 108.5 . . ?
N7 C6 H6B 108.5 . . ?
H6A C6 H6B 107.5 . . ?
N4 C6 N7 115.1(4) . . ?
N4 C6 H6A 108.5 . . ?
N4 C6 H6B 108.5 . . ?
F1 C50 C49 115.7(7) . . ?
C51 C50 F1 121.5(7) . . ?
C51 C50 C49 122.5(4) . . ?
O1 C1 N1 125.4(5) . . ?
O1 C1 N2 126.6(4) . . ?
N1 C1 N2 107.8(4) . . ?
C47 N30B C46A 113.5(7) . . ?
C47 N30B C44B 128.7(9) . . ?
C44A N30B C47 112.1(6) . . ?
C44A N30B C46A 114.0(9) . . ?
C46B N30B C47 119.7(7) . . ?
C46B N30B C44B 111.5(9) . . ?
N21 C29 N18 114.0(4) . . ?
N21 C29 H29A 108.7 . . ?
N21 C29 H29B 108.7 . . ?
N18 C29 H29A 108.7 . . ?
N18 C29 H29B 108.7 . . ?
H29A C29 H29B 107.6 . . ?
C4 N4 C3 113.1(4) . . ?
C4 N4 C6 122.9(4) . . ?
C6 N4 C3 122.7(4) . . ?
C7 N6 C11 122.5(5) . . ?
C7 N6 C9 112.3(4) . . ?
C9 N6 C11 123.7(4) . . ?
C8 C9 H9 112.2 . . ?
N8 C9 C8 102.5(4) . . ?
N8 C9 N6 114.6(5) . . ?
N8 C9 H9 112.2 . . ?
N6 C9 C8 102.1(4) . . ?
N6 C9 H9 112.2 . . ?
C52 C47 N30B 119.3(7) . . ?
C48 C47 N30B 124.6(8) . . ?
C48 C47 C52 116.0(3) . . ?
C50 C51 H51 120.4 . . ?
C50 C51 C52 119.1(6) . . ?
C52 C51 H51 120.4 . . ?
C47 C52 H52 118.5 . . ?
C51 C52 C47 123.0(6) . . ?
C51 C52 H52 118.5 . . ?
C51 C52 F2B 122.0(7) . . ?
F2B C52 C47 113.2(7) . . ?
N14 C21 N16 115.3(4) . . ?
N14 C21 H21 111.1 . . ?
N14 C21 C20 104.8(4) . . ?
N16 C21 H21 111.1 . . ?
N16 C21 C20 103.0(4) . . ?
C20 C21 H21 111.1 . . ?
N13 C20 C21 102.2(4) . . ?
N13 C20 H20 111.3 . . ?
N15 C20 N13 116.2(4) . . ?
N15 C20 C21 103.8(4) . . ?
N15 C20 H20 111.3 . . ?
C21 C20 H20 111.3 . . ?
N11 C12 H12A 109.0 . . ?
N11 C12 H12B 109.0 . . ?
N8 C12 N11 113.1(4) . . ?
N8 C12 H12A 109.0 . . ?
N8 C12 H12B 109.0 . . ?
H12A C12 H12B 107.8 . . ?
C47 C48 H48 118.9 . . ?
C47 C48 C49 122.2(6) . . ?
C49 C48 H48 118.9 . . ?
F2A C48 C47 121.2(8) . . ?
F2A C48 C49 116.5(8) . . ?
H43A C43B H43B 109.4 . . ?
N29B C43B H43A 111.5 . . ?
N29B C43B H43B 111.5 . . ?
N29B C43B C44B 101.1(12) . . ?
C44B C43B H43A 111.5 . . ?
C44B C43B H43B 111.5 . . ?
C50 C49 H49 121.7 . . ?
C48 C49 C50 116.5(5) . . ?
C48 C49 H49 121.7 . . ?
H45A C45A H45B 108.7 . . ?
C46A C45A H45A 110.6 . . ?
C46A C45A H45B 110.6 . . ?
N29A C45A H45A 110.6 . . ?
N29A C45A H45B 110.6 . . ?
N29A C45A C46A 105.8(9) . . ?
N30B C44A H44A 109.3 . . ?
N30B C44A H44B 109.3 . . ?
N30B C44A C43A 111.6(11) . . ?
H44A C44A H44B 108.0 . . ?
C43A C44A H44A 109.3 . . ?
C43A C44A H44B 109.3 . . ?
N30B C46A H46A 109.2 . . ?
N30B C46A H46B 109.2 . . ?
C45A C46A N30B 111.9(9) . . ?
C45A C46A H46A 109.2 . . ?
C45A C46A H46B 109.2 . . ?
H46A C46A H46B 107.9 . . ?
C43B N29B H29C 109.0 . . ?
C43B N29B H29D 109.0 . . ?
C43B N29B C45B 112.8(9) . . ?
H29C N29B H29D 107.8 . . ?
C45B N29B H29C 109.0 . . ?
C45B N29B H29D 109.0 . . ?
N30B C46B H46C 106.6 . . ?
N30B C46B H46D 106.6 . . ?
N30B C46B C45B 122.9(10) . . ?
H46C C46B H46D 106.6 . . ?
C45B C46B H46C 106.6 . . ?
C45B C46B H46D 106.6 . . ?
C45A N29A H29E 108.5 . . ?
C45A N29A H29F 108.6 . . ?
C45A N29A C43A 114.9(9) . . ?
H29E N29A H29F 107.5 . . ?
C43A N29A H29E 108.5 . . ?
C43A N29A H29F 108.6 . . ?
N30B C44B C43B 128.3(16) . . ?
N30B C44B H44C 105.2 . . ?
N30B C44B H44D 105.2 . . ?
C43B C44B H44C 105.2 . . ?
C43B C44B H44D 105.2 . . ?
H44C C44B H44D 105.9 . . ?
C44A C43A H43C 110.8 . . ?
C44A C43A H43D 110.8 . . ?
N29A C43A C44A 104.6(9) . . ?
N29A C43A H43C 110.8 . . ?
N29A C43A H43D 110.8 . . ?
H43C C43A H43D 108.9 . . ?
N29B C45B H45C 110.7 . . ?
N29B C45B H45D 110.7 . . ?
C46B C45B N29B 105.0(12) . . ?
C46B C45B H45C 110.7 . . ?
C46B C45B H45D 110.7 . . ?
H45C C45B H45D 108.8 . . ?

loop_
_geom_hbond_atom_site_label_D
_geom_hbond_atom_site_label_H
_geom_hbond_atom_site_label_A
_geom_hbond_distance_DH
_geom_hbond_distance_HA
_geom_hbond_distance_DA
_geom_hbond_angle_DHA
_geom_hbond_site_symmetry_A
_geom_hbond_publ_flag
C44A H44B F2A 0.99 1.98 2.749(18) 132.3 . yes
C46B H46D F2B 0.99 1.71 2.525(16) 137.4 . yes

loop_
_geom_torsion_atom_site_label_1
_geom_torsion_atom_site_label_2
_geom_torsion_atom_site_label_3
_geom_torsion_atom_site_label_4
_geom_torsion
_geom_torsion_site_symmetry_1
_geom_torsion_site_symmetry_2
_geom_torsion_site_symmetry_3
_geom_torsion_site_symmetry_4
_geom_torsion_publ_flag
N17 C26 C27 N20 -121.8(4) . . . . ?
N17 C26 C27 N18 -0.8(5) . . . . ?
O10 C10 N8 C9 -172.6(5) . . . . ?
O10 C10 N8 C12 -6.0(8) . . . . ?
O9 C4 N4 C3 -175.6(5) . . . . ?
O9 C4 N4 C6 -8.3(8) . . . . ?
O2 C7 N6 C11 7.3(8) . . . . ?
O2 C7 N6 C9 174.0(5) . . . . ?
N28 C40 C38 N25 -119.5(3) . . . . ?
N28 C40 C38 N27 1.2(5) . . . . ?
N5 C5 N2 C3 84.9(6) . . . . ?
N5 C5 N2 C1 -105.3(5) . . . . ?
N5 C8 C9 N8 -117.2(4) . . . . ?
N5 C8 C9 N6 1.7(5) . . . . ?
N5 C7 N6 C11 -172.1(5) . . . . ?
N5 C7 N6 C9 -5.5(6) . . . . ?
N19 C24 N16 C22 119.1(5) . . . . ?
N19 C24 N16 C21 -88.1(6) . . . . ?
N19 C26 C27 N20 -1.0(5) . . . . ?
N19 C26 C27 N18 120.0(4) . . . . ?
N22 C34 C32 N21 -0.6(4) . . . . ?
N22 C34 C32 N23 118.0(4) . . . . ?
N24 C34 C32 N21 -119.7(4) . . . . ?
N24 C34 C32 N23 -1.1(5) . . . . ?
N11 C14 N9 C13 -110.8(5) . . . . ?
N11 C14 N9 C11 78.0(6) . . . . ?
N11 C14 C15 N12 -3.4(5) . . . . ?
N11 C14 C15 N10 116.9(4) . . . . ?
N7 C10 N8 C9 7.1(6) . . . . ?
N7 C10 N8 C12 173.7(4) . . . . ?
N7 C8 C9 N8 2.0(5) . . . . ?
N7 C8 C9 N6 121.0(4) . . . . ?
N7 C6 N4 C3 -86.3(6) . . . . ?
N7 C6 N4 C4 107.6(5) . . . . ?
N3 C2 C3 N2 120.3(4) . . . . ?
N3 C2 C3 N4 -0.3(5) . . . . ?
N3 C4 N4 C3 2.0(6) . . . . ?
N3 C4 N4 C6 169.4(5) . . . . ?
F1 C50 C51 C52 -179.4(5) . . . . ?
F1 C50 C49 C48 -175.0(4) . . . . ?
N26 C40 C38 N25 -1.1(5) . . . . ?
N26 C40 C38 N27 119.5(3) . . . . ?
N12 C15 N10 C17 -83.1(5) . . . . ?
N12 C15 N10 C13 117.7(5) . . . . ?
N14 C21 C20 N13 1.8(4) . . . . ?
N14 C21 C20 N15 122.9(4) . . . . ?
C14 N11 C16 O11 165.7(5) . . . . ?
C14 N11 C16 N12 -13.8(5) . . . . ?
C14 N11 C12 N8 89.4(5) . . . . ?
C14 N9 C13 O3 -173.8(5) . . . . ?
C14 N9 C13 N10 2.3(5) . . . . ?
C14 N9 C11 N6 -82.0(6) . . . . ?
C14 C15 N10 C17 164.1(4) . . . . ?
C14 C15 N10 C13 5.0(5) . . . . ?
C31 N21 C32 N23 -115.4(5) . . . . ?
C31 N21 C32 C34 -3.4(5) . . . . ?
C31 N21 C29 N18 110.2(5) . . . . ?
C31 N22 C34 N24 115.4(4) . . . . ?
C31 N22 C34 C32 4.6(5) . . . . ?
C31 N22 C35 N25 -116.5(5) . . . . ?
C40 N28 C42 N3 -88.0(5) . . . . ?
C40 N28 C39 O8 -169.4(3) . . . . ?
C40 N28 C39 N27 9.8(3) . . . . ?
C40 N26 C41 N1 81.0(5) . . . . ?
C40 N26 C37 O7 177.2(3) . . . . ?
C40 N26 C37 N25 -1.5(3) . . . . ?
C24 N19 C26 N17 -74.8(6) . . . . ?
C24 N19 C26 C27 171.8(5) . . . . ?
C24 N19 C28 O13 4.8(8) . . . . ?
C24 N19 C28 N20 -173.1(5) . . . . ?
C24 N16 C22 O12 -12.1(8) . . . . ?
C24 N16 C22 N15 167.9(4) . . . . ?
C24 N16 C21 N14 82.0(6) . . . . ?
C24 N16 C21 C20 -164.5(4) . . . . ?
N9 C14 C15 N12 -123.5(4) . . . . ?
N9 C14 C15 N10 -3.2(4) . . . . ?
N9 C11 N6 C7 -107.4(6) . . . . ?
N9 C11 N6 C9 87.5(6) . . . . ?
C33 N23 C30 N20 -109.6(6) . . . . ?
C33 N23 C32 N21 116.6(5) . . . . ?
C33 N23 C32 C34 4.9(6) . . . . ?
C33 N24 C34 N22 -114.0(4) . . . . ?
C33 N24 C34 C32 -3.1(5) . . . . ?
C33 N24 C36 N27 115.8(5) . . . . ?
C15 N12 C18 N15 -84.1(4) . . . . ?
C15 N12 C16 O11 -168.5(5) . . . . ?
C15 N12 C16 N11 11.1(5) . . . . ?
C15 C14 N9 C13 0.8(5) . . . . ?
C15 C14 N9 C11 -170.5(4) . . . . ?
C15 N10 C17 N13 83.6(5) . . . . ?
C15 N10 C13 O3 171.4(5) . . . . ?
C15 N10 C13 N9 -4.7(5) . . . . ?
N16 C21 C20 N13 -119.2(4) . . . . ?
N16 C21 C20 N15 1.9(5) . . . . ?
N1 C2 C3 N2 1.0(5) . . . . ?
N1 C2 C3 N4 -119.5(4) . . . . ?
C30 N23 C33 O14 10.5(8) . . . . ?
C30 N23 C33 N24 -169.6(4) . . . . ?
C30 N23 C32 N21 -81.1(6) . . . . ?
C30 N23 C32 C34 167.1(4) . . . . ?
C30 N20 C27 C26 -173.2(4) . . . . ?
C30 N20 C27 N18 75.3(6) . . . . ?
C30 N20 C28 N19 175.2(4) . . . . ?
C30 N20 C28 O13 -2.6(8) . . . . ?
C5 N5 C8 N7 80.6(6) . . . . ?
C5 N5 C8 C9 -168.6(4) . . . . ?
C5 N5 C7 O2 -9.5(8) . . . . ?
C5 N5 C7 N6 170.0(4) . . . . ?
C5 N2 C1 O1 2.9(7) . . . . ?
C5 N2 C1 N1 -172.9(4) . . . . ?
C42 N28 C40 N26 85.5(5) . . . . ?
C42 N28 C40 C38 -164.0(4) . . . . ?
C42 N28 C39 O8 -11.9(5) . . . . ?
C42 N28 C39 N27 167.4(4) . . . . ?
C42 N3 C2 N1 -79.4(6) . . . . ?
C42 N3 C2 C3 168.5(4) . . . . ?
C42 N3 C4 O9 8.8(8) . . . . ?
C42 N3 C4 N4 -168.9(5) . . . . ?
C22 N15 C18 N12 -119.7(4) . . . . ?
C22 N15 C20 N13 116.8(5) . . . . ?
C22 N15 C20 C21 5.5(5) . . . . ?
C22 N16 C21 N14 -122.4(5) . . . . ?
C22 N16 C21 C20 -8.9(5) . . . . ?
C26 N17 C25 O5 -173.3(5) . . . . ?
C26 N17 C25 N18 4.7(6) . . . . ?
C26 N17 C23 N14 -87.8(6) . . . . ?
C26 N19 C24 N16 83.9(6) . . . . ?
C26 N19 C28 O13 173.8(5) . . . . ?
C26 N19 C28 N20 -4.1(6) . . . . ?
C19 N13 C17 N10 120.6(5) . . . . ?
C19 N13 C20 N15 -117.2(5) . . . . ?
C19 N13 C20 C21 -5.0(5) . . . . ?
C19 N14 C23 N17 -110.1(5) . . . . ?
C19 N14 C21 N16 114.4(5) . . . . ?
C19 N14 C21 C20 2.0(5) . . . . ?
C27 N20 C30 N23 -83.9(6) . . . . ?
C27 N20 C28 N19 3.4(6) . . . . ?
C27 N20 C28 O13 -174.4(5) . . . . ?
C27 N18 C25 N17 -5.3(6) . . . . ?
C27 N18 C25 O5 172.8(5) . . . . ?
C27 N18 C29 N21 86.2(6) . . . . ?
C10 N7 C8 N5 112.6(5) . . . . ?
C10 N7 C8 C9 1.9(5) . . . . ?
C10 N7 C6 N4 -106.9(5) . . . . ?
C10 N8 C9 C8 -5.6(6) . . . . ?
C10 N8 C9 N6 -115.4(5) . . . . ?
C10 N8 C12 N11 110.0(5) . . . . ?
C25 N17 C26 N19 -114.3(5) . . . . ?
C25 N17 C26 C27 -2.4(6) . . . . ?
C25 N17 C23 N14 107.3(5) . . . . ?
C25 N18 C27 N20 116.3(5) . . . . ?
C25 N18 C27 C26 3.8(5) . . . . ?
C25 N18 C29 N21 -109.1(5) . . . . ?
C2 N3 C42 N28 82.3(6) . . . . ?
C2 N3 C4 O9 175.5(5) . . . . ?
C2 N3 C4 N4 -2.2(6) . . . . ?
C2 N1 C41 N26 -87.3(6) . . . . ?
C2 N1 C1 O1 -173.0(4) . . . . ?
C2 N1 C1 N2 2.8(5) . . . . ?
C2 C3 N2 C5 171.3(4) . . . . ?
C2 C3 N2 C1 0.6(5) . . . . ?
C2 C3 N4 C4 -1.0(6) . . . . ?
C2 C3 N4 C6 -168.4(5) . . . . ?
C41 N26 C40 N28 -79.9(5) . . . . ?
C41 N26 C40 C38 169.9(4) . . . . ?
C41 N26 C37 O7 9.1(6) . . . . ?
C41 N26 C37 N25 -169.6(4) . . . . ?
C41 N1 C2 N3 85.4(6) . . . . ?
C41 N1 C2 C3 -162.6(4) . . . . ?
C41 N1 C1 O1 -12.1(7) . . . . ?
C41 N1 C1 N2 163.7(4) . . . . ?
C37 N25 C35 N22 110.8(4) . . . . ?
C37 N25 C38 N27 -113.4(4) . . . . ?
C37 N25 C38 C40 0.3(5) . . . . ?
C37 N26 C40 N28 111.9(4) . . . . ?
C37 N26 C40 C38 1.7(5) . . . . ?
C37 N26 C41 N1 -112.1(5) . . . . ?
C18 N15 C22 O12 10.0(7) . . . . ?
C18 N15 C22 N16 -170.0(4) . . . . ?
C18 N15 C20 N13 -84.5(5) . . . . ?
C18 N15 C20 C21 164.2(4) . . . . ?
C18 N12 C15 C14 -163.3(4) . . . . ?
C18 N12 C15 N10 83.8(5) . . . . ?
C18 N12 C16 O11 -9.5(8) . . . . ?
C18 N12 C16 N11 170.0(4) . . . . ?
C34 N22 C31 O6 175.4(5) . . . . ?
C34 N22 C31 N21 -7.0(5) . . . . ?
C34 N22 C35 N25 88.4(5) . . . . ?
C34 N24 C33 N23 6.1(6) . . . . ?
C34 N24 C33 O14 -174.0(5) . . . . ?
C34 N24 C36 N27 -80.6(5) . . . . ?
C39 N28 C40 N26 -117.3(4) . . . . ?
C39 N28 C40 C38 -6.8(5) . . . . ?
C39 N28 C42 N3 116.6(4) . . . . ?
C39 N27 C36 N24 -117.2(4) . . . . ?
C39 N27 C38 N25 117.5(4) . . . . ?
C39 N27 C38 C40 4.4(5) . . . . ?
C16 N11 C14 N9 121.2(5) . . . . ?
C16 N11 C14 C15 10.5(5) . . . . ?
C16 N11 C12 N8 -117.2(5) . . . . ?
C16 N12 C15 C14 -4.6(5) . . . . ?
C16 N12 C15 N10 -117.5(5) . . . . ?
C16 N12 C18 N15 119.5(5) . . . . ?
C32 N21 C31 O6 -175.9(4) . . . . ?
C32 N21 C31 N22 6.5(6) . . . . ?
C32 N21 C29 N18 -84.3(6) . . . . ?
C32 N23 C33 O14 173.3(5) . . . . ?
C32 N23 C33 N24 -6.8(6) . . . . ?
C32 N23 C30 N20 89.6(6) . . . . ?
C36 N24 C33 N23 171.0(4) . . . . ?
C36 N24 C33 O14 -9.1(8) . . . . ?
C36 N24 C34 N22 81.0(5) . . . . ?
C36 N24 C34 C32 -168.0(4) . . . . ?
C36 N27 C39 O8 11.3(5) . . . . ?
C36 N27 C39 N28 -168.0(4) . . . . ?
C36 N27 C38 N25 -84.3(5) . . . . ?
C36 N27 C38 C40 162.6(4) . . . . ?
C23 N17 C26 N19 79.6(6) . . . . ?
C23 N17 C26 C27 -168.4(4) . . . . ?
C23 N17 C25 O5 -6.9(9) . . . . ?
C23 N17 C25 N18 171.1(4) . . . . ?
C23 N14 C19 O4 7.3(8) . . . . ?
C23 N14 C19 N13 -172.5(4) . . . . ?
C23 N14 C21 N16 -78.4(6) . . . . ?
C23 N14 C21 C20 169.1(4) . . . . ?
C35 N25 C37 O7 -10.2(6) . . . . ?
C35 N25 C37 N26 168.6(5) . . . . ?
C35 N25 C38 N27 78.7(5) . . . . ?
C35 N25 C38 C40 -167.5(4) . . . . ?
C35 N22 C31 O6 18.4(8) . . . . ?
C35 N22 C31 N21 -164.0(4) . . . . ?
C35 N22 C34 N24 -87.3(5) . . . . ?
C35 N22 C34 C32 161.9(4) . . . . ?
C8 N5 C5 N2 -87.9(6) . . . . ?
C8 N5 C7 O2 -172.6(5) . . . . ?
C8 N5 C7 N6 6.8(6) . . . . ?
C8 N7 C10 O10 174.3(5) . . . . ?
C8 N7 C10 N8 -5.4(6) . . . . ?
C8 N7 C6 N4 83.5(6) . . . . ?
C38 N25 C37 O7 -178.0(3) . . . . ?
C38 N25 C37 N26 0.7(3) . . . . ?
C38 N25 C35 N22 -82.7(5) . . . . ?
C38 N27 C39 O8 170.4(3) . . . . ?
C38 N27 C39 N28 -8.8(3) . . . . ?
C38 N27 C36 N24 86.8(5) . . . . ?
C7 N5 C5 N2 110.4(5) . . . . ?
C7 N5 C8 N7 -116.0(5) . . . . ?
C7 N5 C8 C9 -5.2(5) . . . . ?
C7 N6 C9 C8 2.1(5) . . . . ?
C7 N6 C9 N8 112.1(5) . . . . ?
C3 N2 C1 O1 173.7(4) . . . . ?
C3 N2 C1 N1 -2.1(5) . . . . ?
C28 N19 C24 N16 -108.6(6) . . . . ?
C28 N19 C26 N17 116.5(5) . . . . ?
C28 N19 C26 C27 3.0(5) . . . . ?
C28 N20 C30 N23 105.1(6) . . . . ?
C28 N20 C27 C26 -1.4(5) . . . . ?
C28 N20 C27 N18 -112.9(5) . . . . ?
C4 N3 C42 N28 -112.4(5) . . . . ?
C4 N3 C2 N1 113.6(5) . . . . ?
C4 N3 C2 C3 1.5(6) . . . . ?
N2 C3 N4 C4 -112.1(5) . . . . ?
N2 C3 N4 C6 80.5(6) . . . . ?
C17 N13 C19 O4 -14.0(8) . . . . ?
C17 N13 C19 N14 165.8(4) . . . . ?
C17 N13 C20 N15 83.5(6) . . . . ?
C17 N13 C20 C21 -164.3(4) . . . . ?
C17 N10 C13 O3 12.1(8) . . . . ?
C17 N10 C13 N9 -164.0(4) . . . . ?
C13 N9 C11 N6 107.8(5) . . . . ?
C13 N10 C17 N13 -119.1(5) . . . . ?
C11 N9 C13 O3 -2.8(8) . . . . ?
C11 N9 C13 N10 173.3(4) . . . . ?
C11 N6 C9 C8 168.5(5) . . . . ?
C11 N6 C9 N8 -81.5(6) . . . . ?
C6 N7 C10 O10 3.5(8) . . . . ?
C6 N7 C10 N8 -176.1(4) . . . . ?
C6 N7 C8 N5 -76.7(6) . . . . ?
C6 N7 C8 C9 172.5(4) . . . . ?
C50 C51 C52 C47 -9.9(8) . . . . ?
C50 C51 C52 F2B -173.4(5) . . . . ?
C1 N1 C2 N3 -114.3(5) . . . . ?
C1 N1 C2 C3 -2.4(5) . . . . ?
C1 N1 C41 N26 114.1(5) . . . . ?
N30B C47 C52 C51 -175.6(5) . . . . ?
N30B C47 C52 F2B -10.8(7) . . . . ?
N30B C47 C48 C49 -178.0(4) . . . . ?
N30B C47 C48 F2A 0.3(4) . . . . ?
N30B C44A C43A N29A -57.1(16) . . . . ?
N30B C46B C45B N29B -53.3(16) . . . . ?
C29 N21 C31 O6 -8.8(8) . . . . ?
C29 N21 C31 N22 173.6(4) . . . . ?
C29 N21 C32 N23 77.5(6) . . . . ?
C29 N21 C32 C34 -170.5(4) . . . . ?
C29 N18 C27 N20 -78.1(6) . . . . ?
C29 N18 C27 C26 169.4(5) . . . . ?
C29 N18 C25 N17 -171.8(4) . . . . ?
C29 N18 C25 O5 6.2(8) . . . . ?
N4 C3 N2 C5 -77.8(6) . . . . ?
N4 C3 N2 C1 111.5(5) . . . . ?
C9 N8 C12 N11 -84.6(6) . . . . ?
C47 N30B C44A C43A -172.5(10) . . . . ?
C47 N30B C46A C45A 174.4(6) . . . . ?
C47 N30B C46B C45B -157.6(12) . . . . ?
C47 N30B C44B C43B 172.8(17) . . . . ?
C47 C48 C49 C50 -2.5(6) . . . . ?
C51 C50 C49 C48 -1.5(5) . . . . ?
C52 C47 C48 C49 0.3(5) . . . . ?
C52 C47 C48 F2A 178.7(3) . . . . ?
C21 N14 C19 O4 174.5(5) . . . . ?
C21 N14 C19 N13 -5.2(6) . . . . ?
C21 N14 C23 N17 84.1(6) . . . . ?
C21 N16 C22 O12 -167.3(5) . . . . ?
C21 N16 C22 N15 12.7(5) . . . . ?
C20 N13 C19 O4 -173.3(5) . . . . ?
C20 N13 C19 N14 6.5(6) . . . . ?
C20 N13 C17 N10 -82.3(5) . . . . ?
C20 N15 C22 O12 168.5(5) . . . . ?
C20 N15 C22 N16 -11.5(5) . . . . ?
C20 N15 C18 N12 83.6(4) . . . . ?
C12 N11 C14 N9 -83.6(6) . . . . ?
C12 N11 C14 C15 165.7(4) . . . . ?
C12 N11 C16 O11 9.9(7) . . . . ?
C12 N11 C16 N12 -169.6(4) . . . . ?
C12 N8 C9 C8 -172.1(4) . . . . ?
C12 N8 C9 N6 78.2(6) . . . . ?
C48 C47 C52 C51 5.9(6) . . . . ?
C48 C47 C52 F2B 170.7(5) . . . . ?
C43B N29B C45B C46B 69.7(13) . . . . ?
C49 C50 C51 C52 7.4(5) . . . . ?
C45A N29A C43A C44A 61.4(13) . . . . ?
F2A C48 C49 C50 179.1(3) . . . . ?
C44A N30B C47 C52 -131.0(12) . . . . ?
C44A N30B C47 C48 47.3(12) . . . . ?
C44A N30B C46A C45A -55.6(11) . . . . ?
C46A N30B C47 C52 -0.1(7) . . . . ?
C46A N30B C47 C48 178.2(5) . . . . ?
C46A N30B C44A C43A 56.8(16) . . . . ?
C46A C45A N29A C43A -60.8(12) . . . . ?
N29B C43B C44B N30B 27(3) . . . . ?
C46B N30B C47 C52 45.2(10) . . . . ?
C46B N30B C47 C48 -136.5(9) . . . . ?
C46B N30B C44B C43B -12(3) . . . . ?
N29A C45A C46A N30B 52.9(11) . . . . ?
C44B N30B C47 C52 -139.6(16) . . . . ?
C44B N30B C47 C48 38.7(17) . . . . ?
C44B N30B C46B C45B 26(2) . . . . ?
C44B C43B N29B C45B -53.4(16) . . . . ?

_smtbx_masks_special_details     ?
loop_
_smtbx_masks_void_nr
_smtbx_masks_void_average_x
_smtbx_masks_void_average_y
_smtbx_masks_void_average_z
_smtbx_masks_void_volume
_smtbx_masks_void_count_electrons
_smtbx_masks_void_content
1 -0.560 0.951 -0.365 3954.7 1347.8 '128 H2O'

_smtbx_masks_void_probe_radius   1.2
_smtbx_masks_void_truncation_radius 1.2
_shelx_res_file                  
;
TITL 2021_04_13_mm_nnf2ph1_b.res in I4
    2021_04_13_mm_nnf2ph1.res
    created by SHELXL-2019/2 at 14:33:28 on 04-Nov-2025
REM Old TITL 2021_04_13_mm_nnf2ph1_c.res in I-4
REM SHELXT solution in I4
REM R1 0.191, Rweak 0.007, Alpha 0.029, Orientation as input
REM Flack x = 0.499 ( 0.006 ) from Parsons quotients
REM Formula found by SHELXT: C276 Cl4 F8 N93 O60
CELL 1.54184 28.6126 28.6126 18.3038 90 90 90
ZERR 8 0.0001 0.0001 0.0002 0 0 0
LATT -2
SYMM -X,-Y,+Z
SYMM -Y,+X,+Z
SYMM +Y,-X,+Z
SFAC C H Cl F N O
UNIT 416 696 16 16 240 240
DFIX 1.54 C44B C43B
FLAT 0.01 F2B C51 C50 C49 C47
DFIX 1.54 N29A C45B
FLAT 0.01 F2A C48 C47 C52 C51 C50 C49
EADP N29B N29A
DFIX 1.54 0.001 C43A N29A
EADP C44B C44A
SADI N29A C45A N29A C43A
EADP C46B C45B
EADP C43B C43A
DFIX 1.54 0.001 C44A C43A
EADP C43B C45B
SADI C43A C44A C43B C44B
EADP C46B C46A
EADP C45B C45A
RIGU N25 C37
ISOR F2A F2B
DELU C48 C47 C49 F2A
SIMU 0.04 0.08 1.7 C48 C47 C49 F2A
RIGU C47 C48 C49 F2A

L.S. 99
PLAN  6
SIZE 0.23 0.17 0.16
TEMP -173.15
CONF
HTAB C44A F2A
HTAB C46B F2B
LIST 6
MORE -1
BOND $H
ABIN
fmap 2
acta
OMIT -7 11 0
OMIT -2 6 0
REM <olex2.extras>
REM <HklSrc ".\\2">
REM </olex2.extras>

WGHT    0.086600   12.515500
SWAT    0.186214    0.0707
FVAR       0.18509   0.56361
CL1   3    0.770673   -0.006847    0.465240    11.00000    0.09737    0.05644 =
         0.05096   -0.00125   -0.00208    0.01839
O6    6    0.433177    0.217778    0.648324    11.00000    0.03090    0.03269 =
         0.04800    0.00932    0.00353   -0.00404
N21   5    0.480317    0.259610    0.725620    11.00000    0.03046    0.03280 =
         0.03945    0.00807   -0.00569    0.00015
N23   5    0.536931    0.322724    0.728094    11.00000    0.02559    0.04598 =
         0.04626    0.01327   -0.00819   -0.00738
N17   5    0.598473    0.155616    0.731196    11.00000    0.03658    0.03300 =
         0.04556    0.00774   -0.00200   -0.00125
O12   6    0.739862    0.233724    0.572447    11.00000    0.04712    0.03194 =
         0.04579   -0.00243    0.00344   -0.00424
O10   6    0.664894    0.297830    0.222690    11.00000    0.03836    0.05442 =
         0.03416    0.00467   -0.00288   -0.01349
O9    6    0.574683    0.375678    0.276356    11.00000    0.03079    0.04514 =
         0.04298   -0.00772    0.00160   -0.00258
O8    6    0.533135    0.412771    0.464665    11.00000    0.02850    0.03877 =
         0.04875    0.00267   -0.00191   -0.00844
O2    6    0.523118    0.137738    0.229680    11.00000    0.03655    0.04302 =
         0.06585   -0.00640    0.00520   -0.00392
O7    6    0.391979    0.252714    0.462678    11.00000    0.03284    0.02526 =
         0.06215   -0.00243   -0.00445   -0.00610
N28   5    0.469524    0.382381    0.404091    11.00000    0.02249    0.02759 =
         0.04277   -0.00282    0.00412   -0.00150
O4    6    0.592635    0.072820    0.571297    11.00000    0.03642    0.04348 =
         0.09084   -0.00277    0.00008   -0.01583
N13   5    0.665492    0.095865    0.529934    11.00000    0.03216    0.03884 =
         0.05138    0.00620   -0.00046   -0.00962
O14   6    0.574393    0.377554    0.655506    11.00000    0.03064    0.03624 =
         0.05405    0.01087   -0.01033   -0.01103
N5    5    0.542160    0.205424    0.170235    11.00000    0.02453    0.04636 =
         0.03816   -0.00764    0.00114    0.00294
N19   5    0.654892    0.219743    0.732701    11.00000    0.04185    0.04123 =
         0.03920    0.00067   -0.00284   -0.00755
O11   6    0.739828    0.233739    0.354473    11.00000    0.03614    0.04296 =
         0.05444    0.00524   -0.01084   -0.01477
O1    6    0.432243    0.218247    0.280481    11.00000    0.04545    0.03471 =
         0.03820   -0.00166   -0.00185   -0.00739
N25   5    0.410499    0.321504    0.524801    11.00000    0.03260    0.02876 =
         0.03770    0.00702   -0.00589   -0.00515
N15   5    0.723263    0.160002    0.530658    11.00000    0.03056    0.03996 =
         0.03856    0.00857   -0.00050   -0.00635
N22   5    0.439199    0.298273    0.642898    11.00000    0.02563    0.04343 =
         0.03782    0.00742   -0.00182   -0.00135
N24   5    0.495401    0.361878    0.646946    11.00000    0.02466    0.03932 =
         0.04274    0.00247   -0.00030    0.00081
O13   6    0.664794    0.298341    0.706321    11.00000    0.04751    0.04442 =
         0.04242    0.00756   -0.00271   -0.01947
N11   5    0.699714    0.177906    0.287158    11.00000    0.03271    0.03904 =
         0.04045   -0.00172   -0.00212    0.00001
N7    5    0.598415    0.270028    0.165079    11.00000    0.02935    0.04410 =
         0.03598   -0.00418    0.00057   -0.00627
CL2   3    0.698992    0.375876    0.787973    11.00000    0.12070    0.11578 =
         0.16404    0.01616   -0.04398   -0.01294
O5    6    0.521652    0.138146    0.699245    11.00000    0.04135    0.03906 =
         0.06976    0.00307   -0.00450   -0.00640
O3    6    0.592990    0.073486    0.358413    11.00000    0.04282    0.04985 =
         0.06506   -0.00258   -0.00661   -0.01004
N3    5    0.495294    0.361989    0.282155    11.00000    0.03128    0.03433 =
         0.04663   -0.01753    0.00537   -0.00810
F1    4    0.693027    0.310050    0.462470    11.00000    0.06283    0.03833 =
         0.13710   -0.00244   -0.00035   -0.01059
N26   5    0.410440    0.320697    0.403917    11.00000    0.02889    0.02841 =
         0.04150   -0.00171    0.00342   -0.00703
N27   5    0.469071    0.382738    0.526003    11.00000    0.02763    0.02699 =
         0.03234    0.00024    0.00016   -0.00356
N12   5    0.723068    0.159412    0.399170    11.00000    0.03786    0.02297 =
         0.03844    0.00027   -0.00051    0.00103
N14   5    0.645287    0.113679    0.643751    11.00000    0.02942    0.03942 =
         0.05317    0.00726    0.00253   -0.00203
C14   1    0.693792    0.128689    0.288719    11.00000    0.02619    0.04472 =
         0.04345   -0.01488    0.00237   -0.00047
AFIX  13
H14   2    0.713864    0.112771    0.251556    11.00000   -1.20000
AFIX   0
C31   1    0.448759    0.255307    0.670407    11.00000    0.02733    0.04158 =
         0.04116    0.00184    0.00347   -0.00891
C40   1    0.421621    0.369035    0.422092    11.00000    0.02799    0.02575 =
         0.03508    0.00190    0.00487    0.00007
AFIX  13
H40   2    0.398167    0.391506    0.401927    11.00000   -1.20000
AFIX   0
C24   1    0.700092    0.204877    0.708798    11.00000    0.02303    0.06943 =
         0.04688    0.00429   -0.00110   -0.00278
AFIX  23
H24A  2    0.720429    0.232667    0.703532    11.00000   -1.20000
H24B  2    0.713984    0.184577    0.746835    11.00000   -1.20000
AFIX   0
N9    5    0.644859    0.112281    0.285212    11.00000    0.03683    0.03841 =
         0.05173   -0.01024   -0.00594   -0.00352
C33   1    0.539656    0.356686    0.674395    11.00000    0.03461    0.03620 =
         0.03466    0.00662   -0.00229   -0.00509
N20   5    0.599593    0.269443    0.764724    11.00000    0.03733    0.03813 =
         0.04044    0.01214   -0.00570   -0.00172
C15   1    0.707850    0.115297    0.366874    11.00000    0.02747    0.02539 =
         0.06467   -0.01059   -0.00503   -0.00221
AFIX  13
H15   2    0.733654    0.091725    0.366911    11.00000   -1.20000
AFIX   0
N16   5    0.699506    0.180247    0.641746    11.00000    0.03071    0.03761 =
         0.03726    0.00262    0.00093   -0.00605
N1    5    0.438679    0.298556    0.283991    11.00000    0.03721    0.02678 =
         0.04297   -0.00783    0.00303   -0.00751
C30   1    0.576719    0.313681    0.778097    11.00000    0.03767    0.04661 =
         0.03697   -0.00280   -0.01467   -0.00028
AFIX  23
H30A  2    0.599894    0.339141    0.772703    11.00000   -1.20000
H30B  2    0.565227    0.314239    0.829106    11.00000   -1.20000
AFIX   0
C5    1    0.495159    0.221313    0.155936    11.00000    0.02821    0.03783 =
         0.03920   -0.01131    0.00113   -0.00031
AFIX  23
H5A   2    0.473368    0.194880    0.163525    11.00000   -1.20000
H5B   2    0.492911    0.230779    0.104031    11.00000   -1.20000
AFIX   0
C42   1    0.482563    0.398592    0.331971    11.00000    0.03369    0.01978 =
         0.04627    0.00332    0.00505   -0.00507
AFIX  23
H42A  2    0.456038    0.416276    0.310948    11.00000   -1.20000
H42B  2    0.509235    0.420421    0.336727    11.00000   -1.20000
AFIX   0
C22   1    0.722696    0.195511    0.580902    11.00000    0.02749    0.03817 =
         0.04095    0.00407   -0.00144   -0.00163
C26   1    0.621896    0.190730    0.773263    11.00000    0.02881    0.04279 =
         0.03454    0.00089   -0.00336    0.01019
AFIX  13
H26   2    0.636837    0.176968    0.817721    11.00000   -1.20000
AFIX   0
C19   1    0.630729    0.092340    0.580984    11.00000    0.03744    0.03273 =
         0.06895    0.00190    0.00139    0.00877
N18   5    0.542146    0.206336    0.759462    11.00000    0.03374    0.03084 =
         0.05273    0.00516   -0.00180   -0.00353
C27   1    0.583358    0.226136    0.794204    11.00000    0.03730    0.05237 =
         0.02727    0.00410    0.00207    0.00114
AFIX  13
H27   2    0.579393    0.228076    0.848399    11.00000   -1.20000
AFIX   0
C10   1    0.642145    0.265600    0.197497    11.00000    0.03565    0.05049 =
         0.02964   -0.00459    0.00326   -0.01730
C25   1    0.551010    0.163343    0.725686    11.00000    0.03652    0.03916 =
         0.04463    0.01189   -0.00661    0.00740
C2    1    0.460485    0.334887    0.241643    11.00000    0.03261    0.03777 =
         0.04293   -0.00223   -0.00524   -0.00391
AFIX  13
H2    2    0.436806    0.355562    0.217765    11.00000   -1.20000
AFIX   0
C41   1    0.398837    0.305922    0.330201    11.00000    0.03075    0.03262 =
         0.03910   -0.01630    0.00029   -0.00454
AFIX  23
H41A  2    0.380696    0.276510    0.332894    11.00000   -1.20000
H41B  2    0.378548    0.329918    0.307563    11.00000   -1.20000
AFIX   0
C37   1    0.403449    0.293961    0.463660    11.00000    0.02394    0.02979 =
         0.04958    0.00875    0.00484   -0.00032
C18   1    0.750922    0.162105    0.466058    11.00000    0.02801    0.03675 =
         0.04202   -0.00892   -0.00258   -0.00051
AFIX  23
H18A  2    0.773638    0.136008    0.466545    11.00000   -1.20000
H18B  2    0.768836    0.191707    0.465952    11.00000   -1.20000
AFIX   0
C34   1    0.460603    0.335616    0.685630    11.00000    0.02586    0.03257 =
         0.03846    0.00574   -0.00425    0.00126
AFIX  13
H34   2    0.436680    0.356327    0.708826    11.00000   -1.20000
AFIX   0
C39   1    0.494810    0.394426    0.463382    11.00000    0.02715    0.02398 =
         0.04197    0.00459    0.00814    0.00087
C16   1    0.722786    0.194663    0.348291    11.00000    0.02714    0.03281 =
         0.04299   -0.00096   -0.00039   -0.00214
C32   1    0.489520    0.308803    0.742858    11.00000    0.03030    0.03476 =
         0.03571    0.00657    0.00103    0.00129
AFIX  13
H32   2    0.479866    0.316839    0.793841    11.00000   -1.20000
AFIX   0
C36   1    0.482853    0.399321    0.596493    11.00000    0.03029    0.03315 =
         0.04017    0.00738   -0.00388   -0.00006
AFIX  23
H36A  2    0.456867    0.417649    0.617812    11.00000   -1.20000
H36B  2    0.509941    0.420537    0.590794    11.00000   -1.20000
AFIX   0
C23   1    0.619190    0.111554    0.711377    11.00000    0.03635    0.04188 =
         0.05227    0.02008    0.01622    0.00538
AFIX  23
H23A  2    0.594184    0.087841    0.706532    11.00000   -1.20000
H23B  2    0.640340    0.101340    0.751094    11.00000   -1.20000
AFIX   0
C35   1    0.398232    0.307214    0.596238    11.00000    0.02497    0.04259 =
         0.05064    0.00289   -0.00255   -0.00848
AFIX  23
H35A  2    0.379192    0.278389    0.593212    11.00000   -1.20000
H35B  2    0.378762    0.331782    0.619133    11.00000   -1.20000
AFIX   0
C8    1    0.582294    0.225754    0.133691    11.00000    0.02866    0.03572 =
         0.03918   -0.01315    0.00487   -0.00204
AFIX  13
H8    2    0.577526    0.228037    0.079687    11.00000   -1.20000
AFIX   0
N8    5    0.654502    0.220177    0.195526    11.00000    0.02442    0.05120 =
         0.03937   -0.00322   -0.00722   -0.00571
C38   1    0.422156    0.368810    0.506384    11.00000    0.01800    0.02352 =
         0.04205    0.00530    0.00179   -0.00137
AFIX  13
H38   2    0.398557    0.391139    0.526526    11.00000   -1.20000
AFIX   0
C7    1    0.551759    0.164418    0.201311    11.00000    0.03357    0.03748 =
         0.04019   -0.01198   -0.00471   -0.00952
C3    1    0.490233    0.307681    0.184064    11.00000    0.03234    0.04175 =
         0.04098   -0.00194   -0.00220   -0.00488
AFIX  13
H3    2    0.480754    0.315671    0.132983    11.00000   -1.20000
AFIX   0
N10   5    0.665562    0.096187    0.398112    11.00000    0.04194    0.03081 =
         0.05423    0.00220    0.00169   -0.00157
C28   1    0.641028    0.266152    0.731786    11.00000    0.03619    0.04344 =
         0.02860   -0.00109   -0.00475    0.00079
C4    1    0.539338    0.355230    0.255510    11.00000    0.02950    0.02952 =
         0.04333    0.00117    0.00540   -0.00229
N2    5    0.480398    0.259969    0.201085    11.00000    0.02939    0.04029 =
         0.04581   -0.00931   -0.00428   -0.00148
C17   1    0.665781    0.068588    0.464536    11.00000    0.04642    0.03303 =
         0.05657    0.00788    0.00884   -0.00508
AFIX  23
H17A  2    0.638040    0.047910    0.464526    11.00000   -1.20000
H17B  2    0.693902    0.048428    0.464602    11.00000   -1.20000
AFIX   0
C13   1    0.630116    0.092887    0.348466    11.00000    0.03712    0.02913 =
         0.04964   -0.01077    0.00065   -0.00969
C11   1    0.618733    0.110990    0.217690    11.00000    0.04219    0.03245 =
         0.05807   -0.00913   -0.00327   -0.00219
AFIX  23
H11A  2    0.593333    0.087698    0.222507    11.00000   -1.20000
H11B  2    0.639720    0.100314    0.178059    11.00000   -1.20000
AFIX   0
C6    1    0.575382    0.314537    0.153582    11.00000    0.03643    0.04053 =
         0.03878   -0.01043    0.00453   -0.00647
AFIX  23
H6A   2    0.598702    0.339773    0.159933    11.00000   -1.20000
H6B   2    0.564216    0.315847    0.102430    11.00000   -1.20000
AFIX   0

C50   1    0.653665    0.283538    0.460158    11.00000    0.05149    0.03292 =
         0.07182   -0.00220    0.01838   -0.00312
C1    1    0.449471    0.254862    0.258612    11.00000    0.02758    0.03309 =
         0.03819   -0.01267   -0.00807    0.00327
N30B  5    0.537505    0.196096    0.461498    11.00000    0.05933    0.07714 =
         0.09740   -0.01652    0.01764   -0.02306
C29   1    0.494462    0.221477    0.771260    11.00000    0.03379    0.04623 =
         0.04717    0.01446    0.00892   -0.00148
AFIX  23
H29A  2    0.473273    0.194709    0.762463    11.00000   -1.20000
H29B  2    0.490894    0.230899    0.823004    11.00000   -1.20000
AFIX   0
N4    5    0.537492    0.323455    0.200043    11.00000    0.03479    0.04263 =
         0.03866   -0.00895    0.00299   -0.00445
N6    5    0.598343    0.155743    0.196733    11.00000    0.02955    0.04090 =
         0.05862   -0.00974   -0.00377    0.00271
C9    1    0.622863    0.190879    0.153884    11.00000    0.03313    0.05299 =
         0.04180   -0.02175   -0.00035   -0.01112
AFIX  13
H9    2    0.638133    0.177268    0.109586    11.00000   -1.20000
AFIX   0

C47   1    0.576928    0.225603    0.465721    11.00000    0.05333    0.05117 =
         0.05608    0.00259   -0.00460   -0.00727
C51   1    0.638646    0.266208    0.400386    11.00000    0.04114    0.10192 =
         0.05405    0.00995   -0.00133    0.00321
AFIX  43
H51   2    0.655074    0.271335    0.356001    11.00000   -1.20000
AFIX   0
C52   1    0.598806    0.240299    0.401059    11.00000    0.05153    0.11947 =
         0.03987   -0.02671   -0.00242   -0.01106
PART 1
AFIX  43
H52   2    0.585155    0.231755    0.355671    21.00000   -1.20000
AFIX   0

PART 0
C21   1    0.692677    0.128990    0.639342    11.00000    0.03567    0.03183 =
         0.04754    0.00682    0.00083    0.00367
AFIX  13
H21   2    0.712510    0.112946    0.676687    11.00000   -1.20000
AFIX   0
C20   1    0.708369    0.116167    0.561122    11.00000    0.03603    0.03377 =
         0.03469    0.00461   -0.00618    0.00573
AFIX  13
H20   2    0.734455    0.092912    0.561771    11.00000   -1.20000
AFIX   0
C12   1    0.700568    0.204597    0.218534    11.00000    0.03724    0.04905 =
         0.03293    0.00950    0.00101   -0.00809
AFIX  23
H12A  2    0.721027    0.232209    0.224820    11.00000   -1.20000
H12B  2    0.714252    0.184853    0.179606    11.00000   -1.20000
AFIX   0

C48   1    0.595432    0.242442    0.529132    11.00000    0.08282    0.08395 =
         0.04378    0.00890   -0.00303   -0.02414
PART 2
AFIX  43
H48   2    0.581827    0.233262    0.574249   -21.00000   -1.20000
AFIX   0
C43B  1    0.446984    0.167102    0.494409   -21.00000    0.05199    0.06314 =
         0.07021   -0.01327   -0.00771    0.00425
AFIX  23
H43A  2    0.432250    0.159397    0.541842   -21.00000   -1.20000
H43B  2    0.424091    0.183631    0.463151   -21.00000   -1.20000
AFIX   0
PART 0
C49   1    0.633189    0.272316    0.529978    11.00000    0.07966    0.06123 =
         0.03882   -0.01276   -0.01423   -0.00922
AFIX  43
H49   2    0.645117    0.284872    0.574260    11.00000   -1.20000
AFIX   0
PART 1
C45A  1    0.484991    0.149191    0.379790    21.00000    0.05199    0.06314 =
         0.07021   -0.01327   -0.00771    0.00425
AFIX  23
H45A  2    0.473762    0.144799    0.329093    21.00000   -1.20000
H45B  2    0.495629    0.118651    0.399018    21.00000   -1.20000
AFIX   0
F2A   4    0.577898    0.232139    0.590275    21.00000    0.20534    0.45723 =
         0.04763    0.03142   -0.01048   -0.22309
C44A  1    0.503654    0.210866    0.500949    21.00000    0.03434    0.09458 =
         0.09401   -0.04500    0.01677   -0.04681
AFIX  23
H44A  2    0.491933    0.240738    0.480722    21.00000   -1.20000
H44B  2    0.515103    0.216903    0.551109    21.00000   -1.20000
AFIX   0
PART 2
F2B   4    0.583068    0.216533    0.339332   -21.00000    0.04546    0.14531 =
         0.05055   -0.06671    0.01709   -0.03718
PART 1
C46A  1    0.523310    0.183609    0.381959    21.00000    0.05199    0.06314 =
         0.07021   -0.01327   -0.00771    0.00425
AFIX  23
H46A  2    0.513382    0.212385    0.356247    21.00000   -1.20000
H46B  2    0.550775    0.170762    0.355906    21.00000   -1.20000
AFIX   0
PART 2
N29B  5    0.466004    0.123930    0.457101   -21.00000    0.05810    0.05530 =
         0.10719    0.02943    0.02769   -0.00471
AFIX  23
H29C  2    0.441735    0.105101    0.444209   -21.00000   -1.20000
H29D  2    0.484205    0.107885    0.489243   -21.00000   -1.20000
AFIX   0
C46B  1    0.538044    0.157611    0.414091   -21.00000    0.05199    0.06314 =
         0.07021   -0.01327   -0.00771    0.00425
AFIX  23
H46C  2    0.556196    0.132787    0.438881   -21.00000   -1.20000
H46D  2    0.556463    0.167119    0.370784   -21.00000   -1.20000
AFIX   0
PART 1
N29A  5    0.449696    0.167511    0.423502    21.00000    0.05810    0.05530 =
         0.10719    0.02943    0.02769   -0.00471
AFIX  23
H29E  2    0.424746    0.147813    0.421945    21.00000   -1.20000
H29F  2    0.440439    0.195332    0.404242    21.00000   -1.20000
AFIX   0
PART 2
C44B  1    0.494247    0.197463    0.505283   -21.00000    0.03434    0.09458 =
         0.09401   -0.04500    0.01677   -0.04681
AFIX  23
H44C  2    0.484007    0.230506    0.504182   -21.00000   -1.20000
H44D  2    0.504290    0.191315    0.556141   -21.00000   -1.20000
AFIX   0
PART 1
C43A  1    0.463329    0.175271    0.503932    21.00000    0.05199    0.06314 =
         0.07021   -0.01327   -0.00771    0.00425
AFIX  23
H43C  2    0.473724    0.145665    0.526722    21.00000   -1.20000
H43D  2    0.436631    0.187874    0.532135    21.00000   -1.20000
AFIX   0
PART 2
C45B  1    0.495783    0.135703    0.386696   -21.00000    0.05199    0.06314 =
         0.07021   -0.01327   -0.00771    0.00425
AFIX  23
H45C  2    0.503314    0.106875    0.359200   -21.00000   -1.20000
H45D  2    0.478515    0.157290    0.354168   -21.00000   -1.20000
AFIX   0
HKLF 4


REM  2021_04_13_mm_nnf2ph1_b.res in I4
REM wR2 = 0.1515, GooF = S = 1.067, Restrained GooF = 1.080 for all data
REM R1 = 0.0514 for 13014 Fo > 4sig(Fo) and 0.0551 for all 14038 data
REM 916 parameters refined using 69 restraints

END

WGHT      0.0879     12.1034

REM Highest difference peak  0.659,  deepest hole -0.306,  1-sigma level  0.049
Q1    1   0.3991  0.1657  0.5340  11.00000  0.05    0.66
Q2    1   0.3987  0.1655  0.3987  11.00000  0.05    0.64
Q3    1   0.5886  0.2084  0.5840  11.00000  0.05    0.56
Q4    1   0.5897  0.2080  0.3472  11.00000  0.05    0.48
Q5    1   0.5093  0.1142  0.4263  11.00000  0.05    0.39
Q6    1   0.5089  0.1149  0.5056  11.00000  0.05    0.38
;
_shelx_res_checksum              52230
_shelx_fab_file                  
;
0 0 2 402.0014 -120.3180
0 0 4 -13.4008 -38.1357
0 0 6 -37.8257 36.0304
0 0 8 -33.3740 92.3366
0 0 10 6.9868 41.2712
0 0 12 6.8688 -25.5911
0 0 14 -30.4136 -1.7963
0 0 16 -46.2962 30.0325
0 0 18 -20.7183 17.8200
0 0 20 8.4234 0.2201
0 0 22 2.1995 1.4521
0 1 1 -380.3035 69.7823
0 1 3 -0.4594 -4.2617
0 1 5 10.6326 33.4111
0 1 7 12.6225 -7.5204
0 1 9 15.7342 -29.9112
0 1 11 -8.8212 -2.0092
0 1 13 -3.6165 9.9868
0 1 15 15.2105 -5.6645
0 1 17 15.3435 -10.6908
0 1 19 3.0009 -5.7675
0 1 21 -3.7782 -2.2818
0 2 0 413.3696 0.1491
0 2 2 -78.7270 34.0800
0 2 4 -35.5673 49.8582
0 2 6 -1.0539 -39.8702
0 2 8 -24.2939 -56.4799
0 2 10 -2.8291 -13.0854
0 2 12 3.7450 6.8761
0 2 14 11.6120 1.1687
0 2 16 15.8260 -8.8333
0 2 18 2.7455 -2.4778
0 2 20 -3.4131 -0.2404
0 2 22 -0.2197 1.5116
0 3 1 9.3529 47.5437
0 3 3 39.7014 -27.2880
0 3 5 -9.9538 -23.3081
0 3 7 -2.5851 4.9118
0 3 9 -6.2683 18.8338
0 3 11 -2.6689 -0.9778
0 3 13 1.5075 -4.2002
0 3 15 -10.9110 9.0912
0 3 17 -17.9573 4.6763
0 3 19 -2.4083 -3.7382
0 3 21 2.3742 0.1874
0 4 0 32.9511 -0.8156
0 4 2 -130.4448 37.5100
0 4 4 18.6552 -7.9768
0 4 6 7.7844 -29.6220
0 4 8 -9.3178 -37.3453
0 4 10 -4.9353 -13.7122
0 4 12 -6.4851 7.3785
0 4 14 8.0174 -0.6740
0 4 16 9.8343 -6.9743
0 4 18 3.6034 -2.9559
0 4 20 -3.4404 -1.7372
0 4 22 -1.5278 2.1723
0 5 1 72.3450 -3.6971
0 5 3 11.9103 -4.0011
0 5 5 -12.6213 5.9343
0 5 7 -2.3452 -12.3412
0 5 9 10.8430 6.7389
0 5 11 6.9221 10.0254
0 5 13 -9.0680 0.2409
0 5 15 -7.9586 -0.6169
0 5 17 -2.9570 1.2671
0 5 19 -1.4125 0.3694
0 5 21 -0.5776 -3.8051
0 6 0 18.0352 -0.0891
0 6 2 -14.4102 -4.2821
0 6 4 46.1950 -72.7120
0 6 6 -4.3961 -0.7485
0 6 8 -4.7668 19.2644
0 6 10 1.0174 2.6222
0 6 12 0.2161 2.0553
0 6 14 5.0376 -0.2537
0 6 16 -2.5570 2.2811
0 6 18 0.7863 1.9289
0 6 20 1.4072 -1.3582
0 6 22 0.3069 1.4130
0 7 1 80.4877 0.3818
0 7 3 5.2508 23.3761
0 7 5 6.6519 0.2994
0 7 7 5.5049 -26.2032
0 7 9 0.8491 -17.3274
0 7 11 -13.7364 -11.6300
0 7 13 -20.9742 -3.7601
0 7 15 -4.5790 3.1932
0 7 17 3.9511 -5.7251
0 7 19 3.2143 -9.0224
0 7 21 1.5839 -4.6549
0 8 0 -16.7587 -1.5676
0 8 2 6.8386 -2.0240
0 8 4 40.5261 -33.5986
0 8 6 -3.3261 6.1536
0 8 8 -1.2719 4.4367
0 8 10 1.7428 3.1847
0 8 12 2.0268 6.9160
0 8 14 11.2586 3.6138
0 8 16 2.2658 0.9675
0 8 18 -2.9306 1.2685
0 8 20 -1.4461 2.9424
0 8 22 -0.1028 1.0588
0 9 1 9.8676 3.1537
0 9 3 6.9693 16.6072
0 9 5 -14.5275 15.4520
0 9 7 -26.1170 26.5353
0 9 9 14.3604 23.4393
0 9 11 25.6723 11.9704
0 9 13 1.4363 -0.9304
0 9 15 -1.9199 -8.8117
0 9 17 -0.4033 -0.3211
0 9 19 -5.0059 7.2742
0 9 21 -0.0332 2.9446
0 10 0 76.7294 -2.1302
0 10 2 21.4352 10.5496
0 10 4 -2.6850 7.5568
0 10 6 2.8118 15.8930
0 10 8 4.1978 0.6970
0 10 10 -11.1042 -10.9121
0 10 12 -18.0944 -9.9937
0 10 14 -9.3505 6.7399
0 10 16 -6.7559 9.9705
0 10 18 -1.0211 -3.2230
0 10 20 3.2248 -2.0105
0 11 1 6.3572 -6.8944
0 11 3 22.7663 -26.8477
0 11 5 0.9605 -13.9264
0 11 7 1.7932 7.6191
0 11 9 2.1048 -4.9647
0 11 11 -6.3242 -7.0823
0 11 13 -5.1012 -4.9278
0 11 15 1.1580 -0.6067
0 11 17 1.1946 -4.2354
0 11 19 0.8383 -8.0020
0 11 21 0.7508 -1.5553
0 12 0 -10.9485 -0.7598
0 12 2 -40.7106 20.7308
0 12 4 -16.7252 47.0165
0 12 6 -15.1213 15.4318
0 12 8 -2.8054 -18.3552
0 12 10 19.3661 -3.7620
0 12 12 1.8471 11.6815
0 12 14 -6.8719 -0.4523
0 12 16 8.3479 -5.3926
0 12 18 4.3486 2.0496
0 12 20 -3.5767 0.9325
0 13 1 15.9313 14.9653
0 13 3 24.6612 -27.9526
0 13 5 6.4287 -51.4020
0 13 7 8.3812 -15.1943
0 13 9 -14.2535 -4.7023
0 13 11 -7.4241 -0.6835
0 13 13 9.8710 -0.1693
0 13 15 4.2130 8.0586
0 13 17 -7.4107 2.9890
0 13 19 -2.4449 -2.1803
0 13 21 1.3104 3.9974
0 14 0 30.1006 -0.3317
0 14 2 -16.2312 3.8357
0 14 4 2.6024 9.0986
0 14 6 6.4505 -2.8652
0 14 8 -2.1852 -5.2431
0 14 10 1.7631 -2.9195
0 14 12 -1.6814 -2.5604
0 14 14 0.4516 0.0543
0 14 16 1.8744 1.6544
0 14 18 0.8267 -3.1161
0 14 20 1.8148 -3.3854
0 15 1 -24.0734 4.5677
0 15 3 -3.1595 4.7818
0 15 5 -18.3453 12.4034
0 15 7 -3.8967 -8.7141
0 15 9 4.2656 -20.3436
0 15 11 8.0060 9.2801
0 15 13 -6.8229 6.1534
0 15 15 -1.1210 -6.2733
0 15 17 8.1590 0.4110
0 15 19 0.1788 1.9305
0 16 0 48.2258 -0.8761
0 16 2 0.2579 0.3648
0 16 4 5.1689 -20.2703
0 16 6 8.2260 5.0860
0 16 8 -0.7030 29.3440
0 16 10 0.0992 10.2930
0 16 12 6.0029 -6.5186
0 16 14 6.4296 -0.6817
0 16 16 -5.3979 5.2417
0 16 18 -7.0352 0.5872
0 16 20 1.1764 -0.1989
0 17 1 23.0533 -1.8162
0 17 3 -7.4702 10.1907
0 17 5 -13.5299 28.3539
0 17 7 3.7896 17.1640
0 17 9 0.6100 2.6731
0 17 11 -2.9170 -0.5430
0 17 13 -10.3577 -1.9972
0 17 15 -9.8972 0.8075
0 17 17 -2.2883 0.5669
0 17 19 -0.6531 -2.0488
0 18 0 18.6873 -0.5312
0 18 2 5.1939 -17.4732
0 18 4 12.6304 -24.8801
0 18 6 -4.3124 8.0576
0 18 8 -1.6165 6.1199
0 18 10 4.1986 1.9929
0 18 12 2.0459 4.9461
0 18 14 -0.8015 -2.4442
0 18 16 1.0458 -0.2379
0 18 18 0.3491 6.2465
0 19 1 -1.2499 4.9376
0 19 3 -13.0014 18.6236
0 19 5 -3.0246 10.3896
0 19 7 -2.3576 -3.7938
0 19 9 -5.2282 -2.9330
0 19 11 -0.8334 -3.8178
0 19 13 10.2475 -1.0635
0 19 15 7.8048 0.3671
0 19 17 0.7890 -2.3325
0 19 19 -1.5089 -1.6248
0 20 0 -25.8064 -0.3327
0 20 2 -22.7069 9.3396
0 20 4 7.7469 -13.9588
0 20 6 3.8870 -2.0991
0 20 8 -3.8198 -14.7780
0 20 10 -11.2637 -16.3962
0 20 12 -4.4788 -4.4232
0 20 14 0.1231 -1.8643
0 20 16 5.6006 -4.2814
0 20 18 4.5236 -2.6826
0 21 1 36.4738 -9.9430
0 21 3 5.5957 -5.9058
0 21 5 -9.3359 8.9183
0 21 7 -4.2379 15.7811
0 21 9 3.5164 9.1812
0 21 11 -5.8825 -5.1799
0 21 13 -3.3432 -3.4524
0 21 15 -6.3238 5.9100
0 21 17 -5.1959 2.7614
0 22 0 -12.8102 -0.2850
0 22 2 -8.9171 -0.2905
0 22 4 8.6321 1.5131
0 22 6 -7.8889 17.6811
0 22 8 -1.5473 6.1125
0 22 10 8.5879 7.8613
0 22 12 7.6521 6.5004
0 22 14 -1.4564 -1.2089
0 22 16 2.5319 -2.4052
0 23 1 -16.2641 2.4017
0 23 3 -9.8625 -0.2557
0 23 5 2.3471 -7.4067
0 23 7 2.2856 -11.3049
0 23 9 -10.1404 -11.0807
0 23 11 -10.7956 -3.2230
0 23 13 4.3314 -1.5763
0 23 15 4.3244 -0.8091
0 23 17 0.8828 -1.0434
0 24 0 11.3043 -0.6413
0 24 2 2.9986 3.5567
0 24 4 5.2905 -4.4787
0 24 6 -1.7950 5.3998
0 24 8 2.7275 13.6083
0 24 10 0.1153 7.7779
0 24 12 2.9717 -6.3900
0 24 14 -0.2011 2.1238
0 24 16 -1.3276 4.0374
0 25 1 -13.3783 -6.8621
0 25 3 6.8283 -2.8841
0 25 5 -0.2363 11.2347
0 25 7 -6.0993 1.0286
0 25 9 1.9881 -2.1095
0 25 11 6.2518 11.1586
0 25 13 1.1068 2.3728
0 25 15 2.4328 -5.8215
0 26 0 3.5638 -0.6170
0 26 2 0.6386 0.9635
0 26 4 3.7489 -5.2534
0 26 6 2.9602 -0.5016
0 26 8 3.9564 1.5263
0 26 10 -2.1965 -3.0396
0 26 12 -2.0557 -7.7485
0 26 14 -2.2257 2.8804
0 27 1 15.3932 0.5059
0 27 3 -0.9063 -1.1398
0 27 5 -9.1064 3.8751
0 27 7 3.6771 16.2587
0 27 9 2.9358 15.2005
0 27 11 0.2069 1.0761
0 27 13 -1.5605 -3.6200
0 28 0 -9.3825 -0.0236
0 28 2 6.6492 -8.2319
0 28 4 10.0497 4.0085
0 28 6 -7.5596 3.9828
0 28 8 -7.1709 -8.7858
0 28 10 -0.3739 -4.4094
0 28 12 -2.5691 -0.9993
0 29 1 -7.7662 3.7250
0 29 3 -7.9952 3.7048
0 29 5 -4.2205 -4.5331
0 29 7 2.4579 -5.0424
0 29 9 -3.8548 -2.7950
0 29 11 -1.7961 -1.7526
0 29 13 1.2380 0.1337
0 30 0 -9.6978 -0.1516
0 30 2 -3.5081 0.7448
0 30 4 -1.4752 1.4809
0 30 6 2.3421 -0.9414
0 30 8 0.3709 3.1566
0 30 10 -0.6551 4.3034
0 30 12 2.3451 -0.9853
0 31 1 8.4839 -2.8735
0 31 3 8.0638 -1.3351
0 31 5 -2.1804 2.6493
0 31 7 -3.5990 4.6109
0 31 9 -0.1291 1.1976
0 32 0 -6.9686 0.0715
0 32 2 -3.0835 -3.2895
0 32 4 -3.0848 1.7294
0 32 6 0.7356 1.6507
0 32 8 1.4377 2.4546
0 33 1 0.7696 -1.1076
0 33 3 0.6847 0.2635
0 33 5 -0.9174 -0.9331
0 33 7 0.4126 1.1807
0 34 0 7.8853 0.0669
0 34 2 5.5291 -3.1095
0 34 4 0.5855 -1.8580
0 34 6 0.4906 -0.2995
0 35 1 -3.6760 -2.2668
0 35 3 0.4457 0.2389
1 1 0 -6.0792 -0.0501
1 1 2 -12.0124 -7.2468
1 1 4 -9.9860 6.3517
1 1 6 1.4477 4.6822
1 1 8 3.7260 22.5283
1 1 10 -4.6483 17.6163
1 1 12 -2.2304 3.2549
1 1 14 -7.3962 -4.7154
1 1 16 -9.3018 4.4995
1 1 18 -4.5470 -0.3287
1 1 20 -0.0766 -1.1535
1 1 22 1.0554 0.7713
1 2 1 137.9582 -19.4886
1 2 3 147.3678 -111.2197
1 2 5 2.4412 4.2163
1 2 7 -8.2208 39.4395
1 2 9 4.8614 20.0784
1 2 11 -2.3912 -3.0551
1 2 13 -13.2154 -4.8544
1 2 15 -16.4524 4.8569
1 2 17 -9.1406 8.2142
1 2 19 1.8424 4.0989
1 2 21 1.9125 -0.0937
1 3 0 -156.5657 -0.5545
1 3 2 -93.5771 23.9471
1 3 4 -30.8485 49.8859
1 3 6 0.9380 71.3527
1 3 8 25.8282 45.1190
1 3 10 7.3686 11.4219
1 3 12 -3.7558 -1.5064
1 3 14 -1.2764 -0.5360
1 3 16 3.3557 3.5402
1 3 18 4.6100 -8.1812
1 3 20 1.7501 -6.6133
1 3 22 0.0625 -1.1780
1 4 1 55.0276 -12.5028
1 4 3 29.2188 -5.7584
1 4 5 2.7865 27.1744
1 4 7 4.1903 -32.7083
1 4 9 -13.3051 -26.9801
1 4 11 -9.1073 -2.4422
1 4 13 1.0522 5.7661
1 4 15 10.1396 -5.2074
1 4 17 8.3582 -7.9568
1 4 19 0.1881 2.9669
1 4 21 0.7665 1.6966
1 5 0 -81.8734 0.1491
1 5 2 -3.7917 7.6415
1 5 4 32.0556 -25.8775
1 5 6 -14.5317 5.5558
1 5 8 -12.3615 1.3942
1 5 10 -2.6264 -1.3524
1 5 12 -0.0030 -4.0554
1 5 14 -5.6245 -0.6706
1 5 16 -5.6436 3.9042
1 5 18 -4.0991 0.6219
1 5 20 -3.2462 2.1492
1 5 22 0.9121 1.4755
1 6 1 45.3554 -1.5724
1 6 3 -78.4608 63.2603
1 6 5 -40.3292 87.5083
1 6 7 24.3955 56.5703
1 6 9 5.8074 41.4289
1 6 11 4.0467 6.2723
1 6 13 14.9782 -0.6760
1 6 15 1.2004 9.4641
1 6 17 -9.1250 3.0229
1 6 19 -0.3382 -0.9472
1 6 21 3.0268 2.3142
1 7 0 -38.1820 1.6443
1 7 2 -4.7195 -39.9992
1 7 4 17.1356 -25.9345
1 7 6 -13.7934 18.4316
1 7 8 -0.9491 -18.0557
1 7 10 -0.1764 -3.7925
1 7 12 -13.0248 1.8126
1 7 14 -18.6813 -3.6107
1 7 16 0.5968 -2.6757
1 7 18 7.8648 0.6367
1 7 20 -2.9504 -4.0491
1 7 22 -1.6407 -4.7807
1 8 1 -48.4099 0.1314
1 8 3 -55.5997 41.4145
1 8 5 -11.9450 10.5935
1 8 7 12.9561 -33.8742
1 8 9 -5.7825 -25.0255
1 8 11 -6.3202 -6.8124
1 8 13 6.6527 4.4043
1 8 15 5.3131 -1.6421
1 8 17 3.1496 -3.1284
1 8 19 0.1300 -1.9321
1 8 21 0.4109 -0.0203
1 9 0 35.4609 -0.1141
1 9 2 -8.5855 11.4288
1 9 4 16.1517 -44.6727
1 9 6 23.9305 -29.1692
1 9 8 -3.9710 -8.2878
1 9 10 -19.7626 10.1526
1 9 12 3.5239 -6.8916
1 9 14 13.2680 6.4047
1 9 16 -1.2944 9.3738
1 9 18 -2.3633 -5.6900
1 9 20 3.7387 -2.3779
1 10 1 -18.7638 -28.1200
1 10 3 0.2828 6.2852
1 10 5 -20.4210 44.7964
1 10 7 -4.2578 18.0641
1 10 9 15.5452 3.3148
1 10 11 7.3751 8.0759
1 10 13 -6.9394 4.8451
1 10 15 -6.9915 -8.9474
1 10 17 3.1593 -1.0764
1 10 19 -1.3628 2.1988
1 10 21 -2.7336 -3.2387
1 11 0 25.0809 0.2082
1 11 2 -19.5056 8.4543
1 11 4 7.4584 -11.2767
1 11 6 3.2320 -5.3443
1 11 8 -6.7518 -2.5357
1 11 10 -0.5170 13.4971
1 11 12 2.8205 0.6404
1 11 14 5.0364 -4.4557
1 11 16 0.9873 0.0148
1 11 18 -1.1770 2.9908
1 11 20 1.4210 2.5695
1 12 1 36.7350 -6.4200
1 12 3 9.3138 -6.7425
1 12 5 -8.2861 6.4714
1 12 7 5.3682 22.7514
1 12 9 -4.3018 14.4884
1 12 11 -6.0018 -11.6189
1 12 13 -1.2364 -3.1260
1 12 15 -5.4176 12.7565
1 12 17 -6.2052 4.0528
1 12 19 1.3006 -2.8542
1 12 21 2.4831 0.5078
1 13 0 -7.4733 0.9664
1 13 2 -23.4951 -7.9509
1 13 4 0.0380 20.9708
1 13 6 -11.8360 35.5249
1 13 8 -0.6387 8.9276
1 13 10 5.8263 3.7004
1 13 12 -13.7521 0.3184
1 13 14 -7.6521 -7.8525
1 13 16 2.3629 -6.8190
1 13 18 3.2721 -3.4512
1 13 20 -0.3525 -3.5921
1 14 1 4.8137 -6.4327
1 14 3 -8.9549 3.2665
1 14 5 -15.2461 18.3449
1 14 7 1.5088 14.2534
1 14 9 7.7602 10.2287
1 14 11 5.3604 2.4603
1 14 13 -2.9817 0.1084
1 14 15 -0.9994 3.2920
1 14 17 -1.3196 2.0274
1 14 19 -1.1361 2.2139
1 15 0 5.8725 1.0313
1 15 2 14.2325 0.8286
1 15 4 31.2143 -23.9062
1 15 6 4.4208 -21.0347
1 15 8 -12.2595 -14.4372
1 15 10 -5.8552 -9.0471
1 15 12 1.5281 -0.2843
1 15 14 8.8062 1.5697
1 15 16 0.5905 1.8712
1 15 18 -2.6012 1.9120
1 15 20 -0.4308 2.8564
1 16 1 -43.1461 1.9722
1 16 3 -26.1242 13.8719
1 16 5 0.4993 -0.1543
1 16 7 4.7392 -22.4632
1 16 9 -1.7245 -14.2019
1 16 11 -6.4678 -6.1318
1 16 13 -2.0574 -2.0189
1 16 15 10.3058 0.4375
1 16 17 8.3102 -6.5202
1 16 19 3.9695 -6.7385
1 17 0 3.9995 0.1657
1 17 2 15.1451 1.2254
1 17 4 -1.1792 6.4137
1 17 6 -15.9552 23.1727
1 17 8 2.0292 11.2170
1 17 10 8.3948 2.4257
1 17 12 -5.0538 -0.4462
1 17 14 -10.8473 2.7372
1 17 16 -4.4103 4.3987
1 17 18 0.4693 0.3505
1 18 1 2.4669 -6.8617
1 18 3 4.2206 -6.1502
1 18 5 14.0511 -12.3462
1 18 7 -2.4033 -16.5855
1 18 9 3.1105 -3.1213
1 18 11 6.0317 3.5214
1 18 13 -2.7462 3.2639
1 18 15 0.8871 -2.6781
1 18 17 0.5794 -1.6643
1 18 19 -1.6056 0.9413
1 19 0 -1.5416 0.1296
1 19 2 -1.0693 9.8584
1 19 4 -15.3858 1.4358
1 19 6 -3.0464 9.5361
1 19 8 2.9658 10.3368
1 19 10 -2.7541 7.5903
1 19 12 2.5416 -8.7757
1 19 14 -0.1574 3.1043
1 19 16 -4.7768 6.5551
1 19 18 -1.1728 -0.3795
1 20 1 9.4003 -8.9293
1 20 3 4.5542 -8.1245
1 20 5 4.5984 -1.2784
1 20 7 -0.5189 -0.3244
1 20 9 8.9427 8.8080
1 20 11 3.3319 8.0617
1 20 13 -3.4732 6.8049
1 20 15 -0.9498 0.6189
1 20 17 -1.4834 1.7696
1 21 0 -22.1967 0.2459
1 21 2 -9.3264 5.8618
1 21 4 -1.8733 12.7826
1 21 6 -6.1373 -0.6124
1 21 8 -6.8024 -20.6925
1 21 10 7.2128 -3.6601
1 21 12 3.4993 0.5696
1 21 14 -2.4556 -0.9289
1 21 16 6.0131 -7.1604
1 21 18 2.8042 -2.1225
1 22 1 20.0057 8.6403
1 22 3 -3.7294 -3.6231
1 22 5 4.6001 -15.7217
1 22 7 15.3108 5.0352
1 22 9 -1.6584 11.3612
1 22 11 -9.5567 -12.2255
1 22 13 2.6562 -4.0445
1 22 15 -0.5102 7.7807
1 22 17 -5.6602 3.9071
1 23 0 14.3855 0.5583
1 23 2 6.2825 -11.1563
1 23 4 -3.3342 10.2868
1 23 6 -8.6934 8.2840
1 23 8 1.8706 -7.1001
1 23 10 10.3755 -1.6068
1 23 12 -4.1747 1.0739
1 23 14 -8.6736 3.4025
1 23 16 -0.0236 -2.5138
1 24 1 8.4134 2.6724
1 24 3 5.3110 2.3661
1 24 5 -5.4171 11.1743
1 24 7 -6.2746 15.7683
1 24 9 1.3520 7.5715
1 24 11 3.9130 -0.9637
1 24 13 -4.5082 1.0349
1 24 15 -4.6838 -2.3709
1 25 0 1.9250 0.2732
1 25 2 -14.0957 6.9721
1 25 4 -7.8995 -6.5917
1 25 6 8.1075 -24.0185
1 25 8 0.7404 -19.1875
1 25 10 -13.0934 -10.9430
1 25 12 -1.3528 -5.9339
1 25 14 9.0244 3.5089
1 25 16 3.1232 1.5490
1 26 1 -13.6584 2.5776
1 26 3 0.1116 5.6494
1 26 5 2.2255 -0.5131
1 26 7 -4.9302 -7.4109
1 26 9 -4.2251 -6.6018
1 26 11 3.6145 -0.9100
1 26 13 0.2557 2.8808
1 26 15 -0.5481 -1.9925
1 27 0 16.7859 0.4060
1 27 2 3.7635 -2.1033
1 27 4 -0.9259 4.7818
1 27 6 0.5581 14.9176
1 27 8 7.4228 11.8896
1 27 10 5.0456 7.6646
1 27 12 2.9522 4.5673
1 27 14 0.3182 1.4529
1 28 1 3.9516 -2.5509
1 28 3 0.4950 -1.0717
1 28 5 1.3111 -7.7876
1 28 7 1.8218 -4.9703
1 28 9 0.5615 -3.3297
1 28 11 0.1131 -5.6819
1 28 13 -1.2649 -0.7647
1 29 0 5.1380 0.3919
1 29 2 -1.6491 5.1879
1 29 4 -0.5561 2.7078
1 29 6 -0.3765 9.6566
1 29 8 -1.6876 3.3161
1 29 10 -3.1896 0.4912
1 29 12 -1.1041 0.9096
1 30 1 8.3423 -3.6757
1 30 3 0.7600 0.1279
1 30 5 0.6093 -4.1483
1 30 7 3.8235 -1.5455
1 30 9 3.4505 -0.7747
1 30 11 -0.7965 -2.0710
1 31 0 -5.9384 0.4562
1 31 2 -0.0750 1.5308
1 31 4 3.7493 1.5691
1 31 6 -3.9371 4.3208
1 31 8 -4.5100 -6.9758
1 31 10 -0.7486 -4.5860
1 32 1 2.8841 1.7243
1 32 3 -4.7879 4.0883
1 32 5 1.3099 -5.1205
1 32 7 2.9601 -2.3177
1 32 9 -1.4838 0.9460
1 33 0 -4.4106 0.2524
1 33 2 0.1901 4.7185
1 33 4 0.9414 0.6405
1 33 6 -0.7636 2.6546
1 33 8 -0.5637 0.0633
1 34 1 0.0951 -3.9874
1 34 3 0.0623 0.0479
1 34 5 -1.5501 5.2919
1 35 0 1.7834 0.0463
1 35 2 0.9930 3.6270
2 1 1 -208.9343 72.3461
2 1 3 14.6628 -3.5386
2 1 5 18.5976 -20.8814
2 1 7 14.1434 -25.9977
2 1 9 -10.8472 -15.1479
2 1 11 -16.2102 -6.0966
2 1 13 12.3643 5.5653
2 1 15 16.4858 2.5936
2 1 17 -1.9472 -9.3059
2 1 19 -0.1234 -6.4831
2 1 21 2.7700 4.5044
2 2 0 448.9588 1.3912
2 2 2 -0.1445 5.0705
2 2 4 -24.3754 19.9064
2 2 6 -13.4892 18.0283
2 2 8 -10.8609 16.6951
2 2 10 8.1365 10.0219
2 2 12 1.4933 -1.7924
2 2 14 -7.2191 -1.7401
2 2 16 -8.3111 5.2806
2 2 18 -2.7002 5.3737
2 2 20 0.0024 -2.3491
2 2 22 -0.9613 0.1349
2 3 1 -133.4720 0.7077
2 3 3 32.0483 -35.1103
2 3 5 3.2803 1.1398
2 3 7 -2.6607 -21.6992
2 3 9 13.4097 -15.1032
2 3 11 -4.2718 9.8326
2 3 13 -16.6291 8.6658
2 3 15 -5.0943 -7.3132
2 3 17 5.6829 -1.5337
2 3 19 -1.3222 1.7924
2 3 21 -5.2347 -4.4764
2 4 0 223.9262 -0.4103
2 4 2 -9.9098 20.1624
2 4 4 18.8153 -59.4355
2 4 6 13.4346 -26.5627
2 4 8 -7.7740 8.6299
2 4 10 -14.0435 -3.3802
2 4 12 -2.9360 -9.3506
2 4 14 8.3577 3.9264
2 4 16 -8.9130 8.2037
2 4 18 -5.9759 -2.9624
2 4 20 5.5430 -3.0545
2 4 22 1.6017 4.6718
2 5 1 -107.3864 17.0168
2 5 3 -30.0544 14.3936
2 5 5 -10.1977 -9.9826
2 5 7 -0.4853 -18.9130
2 5 9 8.3620 1.5966
2 5 11 2.5795 7.2386
2 5 13 3.9453 2.9689
2 5 15 9.7791 -3.3787
2 5 17 7.4427 -6.5862
2 5 19 0.8530 -5.2412
2 5 21 -0.8641 -2.9147
2 6 0 103.8506 0.6593
2 6 2 80.7759 -45.8103
2 6 4 106.0437 -58.3338
2 6 6 10.9261 -16.7665
2 6 8 -3.9472 -33.8024
2 6 10 -2.3605 -17.9063
2 6 12 -25.8099 4.3991
2 6 14 -18.1915 -3.5985
2 6 16 0.1634 -8.2563
2 6 18 5.6992 3.5225
2 6 20 -1.4411 0.6828
2 6 22 -0.1608 -2.3413
2 7 1 56.4763 9.9570
2 7 3 -0.8581 0.5646
2 7 5 -13.5183 -15.9527
2 7 7 -6.0128 37.0434
2 7 9 -2.4836 37.3184
2 7 11 0.9136 -3.0272
2 7 13 9.2048 -7.2882
2 7 15 2.0268 7.0250
2 7 17 -12.0247 0.4727
2 7 19 -5.5586 -5.0324
2 7 21 2.6024 1.4063
2 8 0 -27.4306 -0.2415
2 8 2 -10.2560 16.7683
2 8 4 16.3991 16.1796
2 8 6 -9.9851 34.4531
2 8 8 3.4171 21.0323
2 8 10 15.2261 16.0308
2 8 12 5.2144 6.6850
2 8 14 3.4685 1.1748
2 8 16 2.1118 -1.7069
2 8 18 2.7563 4.1673
2 8 20 1.1091 6.3395
2 8 22 -0.1340 1.0651
2 9 1 81.8785 -42.8472
2 9 3 50.7591 -47.4130
2 9 5 -5.6671 6.7964
2 9 7 -10.0845 31.1638
2 9 9 3.6641 -2.6027
2 9 11 -21.5278 -12.2201
2 9 13 -35.7780 -7.2434
2 9 15 -16.9766 -0.3174
2 9 17 0.1955 0.5906
2 9 19 0.0417 -5.9387
2 9 21 -1.7104 -5.2620
2 10 0 -47.2450 -0.5603
2 10 2 -49.1578 45.3028
2 10 4 -15.6833 18.6809
2 10 6 8.7401 -17.6777
2 10 8 3.6584 -24.8618
2 10 10 -2.8761 -9.6682
2 10 12 3.1553 -0.3489
2 10 14 12.7844 3.7995
2 10 16 8.1127 -0.8712
2 10 18 0.4753 -3.0806
2 10 20 0.1645 1.0601
2 11 1 -15.5763 -4.5544
2 11 3 37.4799 -29.0555
2 11 5 20.5495 -36.3533
2 11 7 1.4231 -8.6976
2 11 9 -5.0058 -9.7072
2 11 11 1.4050 2.3648
2 11 13 8.8287 4.2335
2 11 15 7.7302 0.3726
2 11 17 0.9777 -2.4093
2 11 19 -0.9736 -0.1133
2 11 21 -0.5729 3.7305
2 12 0 23.0297 -0.3710
2 12 2 -9.0135 9.6752
2 12 4 -13.4933 15.6550
2 12 6 -3.7870 -8.7721
2 12 8 3.2724 -9.3916
2 12 10 1.1372 2.2991
2 12 12 -6.6539 -2.6972
2 12 14 -1.7748 -4.1840
2 12 16 -1.8033 2.7196
2 12 18 -3.2057 0.2520
2 12 20 -0.2704 -1.5387
2 13 1 7.5541 -7.0768
2 13 3 36.4095 -30.7315
2 13 5 9.0577 -21.5287
2 13 7 5.5674 -1.9012
2 13 9 0.5009 -10.5038
2 13 11 4.8794 6.9524
2 13 13 -5.6821 3.6173
2 13 15 -5.2987 -3.8959
2 13 17 4.2217 -0.6152
2 13 19 1.7108 -1.0649
2 13 21 -0.3377 -1.3939
2 14 0 36.5975 -0.6823
2 14 2 -12.2462 4.4406
2 14 4 -10.2854 9.5770
2 14 6 6.0298 1.5754
2 14 8 -3.4746 1.0441
2 14 10 -7.6053 -9.4263
2 14 12 -8.4116 -8.6627
2 14 14 0.4699 1.2501
2 14 16 3.1550 5.5615
2 14 18 0.0948 -3.0228
2 14 20 1.3284 -2.6368
2 15 1 4.1566 2.0991
2 15 3 2.6076 -8.3310
2 15 5 -14.8696 0.5683
2 15 7 8.5799 25.0265
2 15 9 6.7677 26.1590
2 15 11 7.4832 14.0021
2 15 13 5.9855 -4.7370
2 15 15 -4.6106 -0.4694
2 15 17 -8.6726 2.6523
2 15 19 -2.2560 0.0197
2 16 0 31.2236 0.4366
2 16 2 3.7606 -17.6148
2 16 4 7.7163 5.7890
2 16 6 -5.0840 17.0774
2 16 8 -9.2855 -0.6339
2 16 10 4.4152 -7.4221
2 16 12 -9.0649 6.0316
2 16 14 -14.1592 -4.0092
2 16 16 2.8335 -4.6051
2 16 18 1.4446 4.2232
2 16 20 -1.5350 2.4639
2 17 1 12.0020 3.6266
2 17 3 4.0853 -5.8599
2 17 5 6.4281 -14.7118
2 17 7 10.8905 -7.5296
2 17 9 -6.2366 -2.2076
2 17 11 -3.7239 -2.5111
2 17 13 11.1079 -2.4655
2 17 15 6.4520 2.6241
2 17 17 -2.1815 2.3031
2 17 19 -1.1451 0.1200
2 18 0 -7.8358 -0.0390
2 18 2 -26.6729 6.6137
2 18 4 -10.6060 -6.8261
2 18 6 2.9424 5.7611
2 18 8 0.3341 10.0685
2 18 10 -8.0393 -4.5186
2 18 12 -0.4319 -8.3601
2 18 14 6.2035 -3.7680
2 18 16 4.0799 -0.1248
2 18 18 1.7784 -1.7314
2 19 1 6.9185 -8.7402
2 19 3 15.6270 3.7422
2 19 5 4.8694 22.0385
2 19 7 -7.1678 -2.2064
2 19 9 4.1973 -19.1676
2 19 11 -3.4695 -2.3060
2 19 13 -14.1765 4.8753
2 19 15 -5.1681 -5.7652
2 19 17 5.4017 -4.0471
2 19 19 -0.4869 -1.1146
2 20 0 30.4125 0.0363
2 20 2 7.1716 -5.6148
2 20 4 -0.2566 -27.2368
2 20 6 -0.8509 3.0615
2 20 8 0.2514 19.9678
2 20 10 -5.2861 5.7991
2 20 12 0.3684 -7.4316
2 20 14 -1.9159 -2.6183
2 20 16 -4.4220 6.2125
2 20 18 -1.6496 3.2674
2 21 1 -9.8413 2.3657
2 21 3 -10.4923 8.2038
2 21 5 0.9678 8.8459
2 21 7 1.8029 3.8334
2 21 9 -4.4810 0.8164
2 21 11 -3.6543 -0.7886
2 21 13 9.8315 0.5389
2 21 15 5.0528 0.9228
2 21 17 0.0932 -0.3360
2 22 0 -33.2920 -0.1234
2 22 2 -16.3775 2.1403
2 22 4 12.7272 -10.4275
2 22 6 -1.1107 -12.3107
2 22 8 -7.0132 -22.0767
2 22 10 -3.5208 -5.8558
2 22 12 -0.5248 6.3391
2 22 14 -0.1778 -2.9383
2 22 16 6.4124 -5.3796
2 23 1 13.0371 -2.9866
2 23 3 -0.0249 -2.0677
2 23 5 -3.5740 7.7055
2 23 7 1.8142 16.3815
2 23 9 0.9536 15.6533
2 23 11 0.6146 1.5499
2 23 13 2.8163 -4.2489
2 23 15 -1.6240 2.6163
2 23 17 -2.6752 3.5948
2 24 0 -0.7054 -0.2277
2 24 2 0.8778 -2.0826
2 24 4 7.3482 -8.5801
2 24 6 2.4408 5.2513
2 24 8 4.1649 4.1648
2 24 10 2.8566 1.1677
2 24 12 0.0054 -0.3052
2 24 14 -2.5734 0.9835
2 24 16 1.3896 1.2035
2 25 1 6.5518 -4.9816
2 25 3 -1.5108 -3.4104
2 25 5 -1.5235 4.5294
2 25 7 3.4036 5.8369
2 25 9 -2.4623 7.2651
2 25 11 -2.8596 2.5865
2 25 13 -3.1391 -1.3884
2 25 15 -1.8896 -1.6029
2 26 0 -0.8769 0.0598
2 26 2 8.3278 -1.0748
2 26 4 3.8936 1.5558
2 26 6 -8.8982 12.7637
2 26 8 0.5786 10.8549
2 26 10 6.4281 3.8166
2 26 12 -0.0887 -3.8741
2 26 14 -3.0445 -0.2867
2 27 1 -1.3495 -3.6080
2 27 3 0.2678 -3.8664
2 27 5 0.3899 -7.2450
2 27 7 -3.5690 -16.2218
2 27 9 -10.1392 -13.4291
2 27 11 -5.6385 -3.7729
2 27 13 -3.0839 1.1642
2 28 0 -16.5183 -0.1280
2 28 2 -8.9911 9.4172
2 28 4 -3.7440 -1.5569
2 28 6 5.6027 -3.9734
2 28 8 1.9991 5.9323
2 28 10 -2.9880 5.4428
2 28 12 2.1848 -3.1057
2 29 1 3.3346 -8.2773
2 29 3 6.1402 -2.6061
2 29 5 -4.2718 7.9827
2 29 7 -3.3763 3.0119
2 29 9 5.2992 0.8624
2 29 11 6.5805 3.4073
2 30 0 -1.8157 0.2619
2 30 2 5.0039 -4.7791
2 30 4 1.3995 -1.1779
2 30 6 -1.3662 2.1860
2 30 8 -3.8724 3.8845
2 30 10 -1.2144 1.1695
2 30 12 -0.7016 -2.4383
2 31 1 -0.0393 3.5005
2 31 3 -8.4605 4.7559
2 31 5 -2.6282 -2.0293
2 31 7 7.6942 3.2684
2 31 9 0.1593 5.4129
2 32 0 -9.8442 0.1993
2 32 2 1.2360 -8.9555
2 32 4 3.5379 0.5180
2 32 6 -2.3200 -2.4612
2 32 8 -2.6500 -5.4280
2 33 1 7.5174 -1.1127
2 33 3 5.2514 -1.4533
2 33 5 0.4511 -0.4622
2 33 7 0.7879 3.6989
2 34 0 2.1793 -0.0151
2 34 2 -1.4794 0.5960
2 34 4 -3.7749 0.2206
2 34 6 0.8093 -3.3474
2 35 1 -4.0454 -0.7432
2 35 3 2.9855 0.4732
3 1 0 -55.0533 0.6389
3 1 2 36.0419 -66.7372
3 1 4 57.4009 -31.2120
3 1 6 -11.5434 -0.6785
3 1 8 -0.5311 -16.3650
3 1 10 5.9289 -3.1630
3 1 12 -11.0168 7.9380
3 1 14 -15.8306 -7.6503
3 1 16 4.6550 -3.5032
3 1 18 7.2888 6.2806
3 1 20 -3.7875 3.5921
3 1 22 0.0459 -2.3204
3 2 1 -4.2014 21.4896
3 2 3 -26.6370 25.1087
3 2 5 -29.9702 76.1810
3 2 7 7.9302 41.5481
3 2 9 9.1580 18.3890
3 2 11 5.4800 -1.2410
3 2 13 0.2846 -1.7548
3 2 15 2.2801 4.9087
3 2 17 0.9586 -4.6623
3 2 19 1.3538 -8.7821
3 2 21 0.2621 -4.2107
3 3 0 -61.1343 -0.1468
3 3 2 -10.5830 42.6906
3 3 4 25.6758 -19.1432
3 3 6 15.0270 -23.4277
3 3 8 -3.3516 -16.3610
3 3 10 -23.0383 -11.1951
3 3 12 -2.2583 -3.5004
3 3 14 11.3175 1.1875
3 3 16 1.4230 0.0791
3 3 18 -3.9055 -7.3304
3 3 20 2.8159 2.0299
3 3 22 3.6904 4.6373
3 4 1 106.7881 -41.1549
3 4 3 10.9432 -3.5475
3 4 5 -34.4917 73.9765
3 4 7 -22.1076 26.0671
3 4 9 3.6611 16.0981
3 4 11 16.3334 9.9571
3 4 13 -3.7532 -1.7886
3 4 15 -6.5671 -2.7536
3 4 17 2.0334 3.2157
3 4 19 -2.4342 6.3975
3 4 21 -3.5858 -0.7901
3 5 0 0.4765 0.0919
3 5 2 -8.7786 19.4807
3 5 4 -14.9739 28.5763
3 5 6 -5.2239 70.9269
3 5 8 24.3438 36.8189
3 5 10 9.8207 11.6823
3 5 12 -7.9870 -2.1436
3 5 14 -17.6546 4.6392
3 5 16 -12.7434 11.8780
3 5 18 -2.7723 2.7331
3 5 20 0.5104 -2.6369
3 5 22 -0.2955 -1.2588
3 6 1 -20.1188 -4.5900
3 6 3 -78.1365 28.8987
3 6 5 -27.9513 12.7029
3 6 7 1.7696 -25.3288
3 6 9 -20.6097 -19.0482
3 6 11 -5.2323 -4.3937
3 6 13 17.2214 4.4426
3 6 15 14.1076 -0.7674
3 6 17 5.7984 -5.5870
3 6 19 1.5033 -4.0272
3 6 21 0.6706 0.0478
3 7 0 -130.7140 0.0413
3 7 2 -102.0073 59.2261
3 7 4 0.9577 9.5043
3 7 6 11.8070 -42.3738
3 7 8 1.7676 -64.0765
3 7 10 -2.9373 -9.6629
3 7 12 1.6905 -0.6046
3 7 14 5.5739 4.6127
3 7 16 7.2079 -1.2448
3 7 18 3.1877 -7.3642
3 7 20 -0.2762 -1.3304
3 7 22 -0.3867 0.9659
3 8 1 112.8892 -35.4600
3 8 3 39.1346 -23.8894
3 8 5 0.0534 -3.1272
3 8 7 2.6250 5.4259
3 8 9 -1.0245 3.4147
3 8 11 0.0917 3.8212
3 8 13 4.2173 3.3709
3 8 15 -6.3945 -0.1199
3 8 17 -7.9197 8.5075
3 8 19 -2.7551 5.4549
3 8 21 0.5157 -0.2442
3 9 0 0.6940 0.0605
3 9 2 -58.5652 18.2522
3 9 4 -24.3835 14.1523
3 9 6 -7.9756 26.2500
3 9 8 2.2370 7.7696
3 9 10 14.2448 21.2627
3 9 12 3.8746 -1.0148
3 9 14 -8.8838 -3.0412
3 9 16 0.2404 -5.1158
3 9 18 4.0661 -5.3998
3 9 20 0.0743 -4.6282
3 10 1 28.0182 -4.2779
3 10 3 -9.9995 19.4431
3 10 5 -17.7656 20.0241
3 10 7 2.7488 18.8420
3 10 9 -6.4158 4.7595
3 10 11 -5.9793 -6.9436
3 10 13 12.0263 0.6675
3 10 15 2.6827 9.2611
3 10 17 -6.7222 3.4864
3 10 19 1.9201 -3.6513
3 10 21 2.7969 1.4479
3 11 0 66.2073 0.8150
3 11 2 13.9197 -22.8279
3 11 4 18.7408 -21.7445
3 11 6 -8.7758 12.5702
3 11 8 -2.5535 9.7619
3 11 10 6.9203 14.7821
3 11 12 -18.9298 -5.9937
3 11 14 -20.2620 -3.0885
3 11 16 -3.0161 1.8397
3 11 18 0.4718 3.7947
3 11 20 -1.3886 0.4078
3 12 1 -37.1449 2.8009
3 12 3 -35.9215 46.9186
3 12 5 -26.6454 57.6335
3 12 7 -8.4482 17.8829
3 12 9 0.9265 -10.3370
3 12 11 10.6034 1.5318
3 12 13 3.7491 8.6281
3 12 15 3.2751 -4.0526
3 12 17 6.1187 -6.3939
3 12 19 0.6343 -2.7909
3 12 21 0.3857 -1.1732
3 13 0 9.8932 -0.3318
3 13 2 -14.4982 10.8136
3 13 4 13.4120 -33.7223
3 13 6 11.0980 -12.5988
3 13 8 0.4828 11.7092
3 13 10 -10.5038 4.3349
3 13 12 -5.3411 -13.2153
3 13 14 17.2089 3.9546
3 13 16 -0.3867 9.9389
3 13 18 -7.0792 -0.1913
3 13 20 1.9358 3.4247
3 14 1 18.2010 -11.1884
3 14 3 5.2433 10.6940
3 14 5 -12.3409 20.5644
3 14 7 -11.7509 -5.6865
3 14 9 5.5340 -5.5547
3 14 11 18.4472 7.9176
3 14 13 -2.8178 2.2486
3 14 15 -6.7648 -5.5755
3 14 17 0.7122 0.2928
3 14 19 -0.7934 4.0975
3 15 0 -60.7435 0.2603
3 15 2 -30.0595 11.3019
3 15 4 15.4681 -7.8620
3 15 6 -0.3440 -9.4315
3 15 8 -5.5628 -30.1932
3 15 10 -7.4193 -23.8223
3 15 12 -17.3860 -0.1718
3 15 14 1.8074 2.8382
3 15 16 13.1752 -3.0372
3 15 18 8.0943 -7.9410
3 15 20 0.6842 -5.6585
3 16 1 44.4095 -2.9141
3 16 3 -15.3091 1.2305
3 16 5 -13.8533 7.1254
3 16 7 8.2890 22.7149
3 16 9 3.8044 27.0377
3 16 11 4.2073 -0.8364
3 16 13 -0.9537 -5.8696
3 16 15 -7.4925 10.8540
3 16 17 -8.4633 4.3199
3 16 19 -0.7221 -3.1717
3 17 0 -30.1384 0.1431
3 17 2 0.0611 6.9086
3 17 4 13.8141 1.8760
3 17 6 -11.0346 8.0227
3 17 8 -5.2509 -4.6454
3 17 10 14.0322 4.1399
3 17 12 6.9815 9.3829
3 17 14 -1.0739 0.5341
3 17 16 -0.2360 -1.2157
3 17 18 -0.1074 2.3788
3 18 1 -15.0557 -0.7306
3 18 3 -11.4777 1.5197
3 18 5 0.3643 -9.7579
3 18 7 -3.5377 -24.3505
3 18 9 -6.8697 -12.1287
3 18 11 -4.7393 -0.3799
3 18 13 -1.5304 2.2656
3 18 15 5.7245 -0.5399
3 18 17 2.4691 -2.6845
3 18 19 -0.7807 -1.1051
3 19 0 25.4202 -0.1793
3 19 2 15.5416 -1.8965
3 19 4 -5.8720 0.0312
3 19 6 -5.2996 19.2772
3 19 8 3.7236 20.6748
3 19 10 12.6711 14.6290
3 19 12 6.2191 -2.9786
3 19 14 -5.3808 3.3195
3 19 16 -4.9244 7.1530
3 19 18 -1.0741 2.7912
3 20 1 -20.9328 7.1045
3 20 3 -12.4643 9.7436
3 20 5 -0.6098 2.3644
3 20 7 -0.7732 -3.5779
3 20 9 -0.1461 -7.7043
3 20 11 -1.0714 -5.8429
3 20 13 1.0605 3.2570
3 20 15 4.5208 -1.8933
3 20 17 0.6797 -5.1936
3 21 0 28.1181 0.1546
3 21 2 18.0096 -11.5060
3 21 4 0.8882 1.9990
3 21 6 0.2537 4.2139
3 21 8 5.1052 -1.8354
3 21 10 5.9144 3.5194
3 21 12 -5.1808 -8.0189
3 21 14 -9.6629 1.3735
3 21 16 -2.1613 3.0538
3 21 18 0.3212 -0.0174
3 22 1 14.4265 -2.1002
3 22 3 5.2492 -4.5792
3 22 5 -7.5183 5.2155
3 22 7 -9.4516 14.2696
3 22 9 2.7917 4.9816
3 22 11 5.4371 1.4673
3 22 13 -2.3897 5.7282
3 22 15 -3.7823 -0.7709
3 22 17 -3.5845 1.9187
3 23 0 -6.0536 -0.0018
3 23 2 -14.4415 11.1727
3 23 4 -10.0784 7.2039
3 23 6 2.2835 -4.2989
3 23 8 1.2855 -6.5178
3 23 10 -4.3039 -3.9674
3 23 12 -0.4737 -7.8614
3 23 14 4.4153 3.0070
3 23 16 3.8613 -0.9627
3 24 1 -7.6330 3.6916
3 24 3 1.2541 3.9311
3 24 5 5.1928 -12.5791
3 24 7 -2.2213 -18.9457
3 24 9 -12.3607 -13.0966
3 24 11 -5.3361 -5.0537
3 24 13 3.3875 1.3880
3 24 15 2.3285 -2.0654
3 25 0 -7.6542 0.3795
3 25 2 -5.2548 -4.8489
3 25 4 -1.2044 7.3594
3 25 6 -9.7905 9.5154
3 25 8 4.0947 -6.0405
3 25 10 11.9734 -2.9088
3 25 12 4.2155 3.0466
3 25 14 -0.4412 0.6654
3 26 1 23.7264 1.9014
3 26 3 -2.0545 1.8523
3 26 5 1.0764 -0.5833
3 26 7 9.8680 17.4903
3 26 9 -1.2310 16.0712
3 26 11 -1.4613 -2.5373
3 26 13 -0.9082 -0.1456
3 26 15 -3.7200 3.2234
3 27 0 -3.2963 -0.0531
3 27 2 -6.3799 2.4829
3 27 4 -0.9374 2.0927
3 27 6 -1.2822 3.1484
3 27 8 3.8244 -3.0056
3 27 10 -2.4386 -1.1283
3 27 12 0.9996 0.5680
3 27 14 3.4672 -1.5919
3 28 1 -2.9821 -5.1314
3 28 3 4.6519 1.6171
3 28 5 0.2864 4.5933
3 28 7 -7.6011 -2.8287
3 28 9 -1.5619 -8.3134
3 28 11 3.1952 -2.8693
3 28 13 -3.4324 1.3568
3 29 0 18.9008 0.0401
3 29 2 4.4866 7.0556
3 29 4 0.5412 -5.6073
3 29 6 4.7216 -1.0868
3 29 8 3.5318 1.9358
3 29 10 -8.2521 -1.2125
3 29 12 -2.9510 -1.2057
3 30 1 -4.2264 -1.7330
3 30 3 -2.4661 1.5770
3 30 5 -1.0706 0.8099
3 30 7 0.7355 2.0028
3 30 9 3.3946 0.4465
3 30 11 3.0001 -0.8614
3 31 0 3.1199 0.0597
3 31 2 2.7110 3.2584
3 31 4 3.8756 3.1381
3 31 6 -5.0917 3.5513
3 31 8 -6.2102 -6.2017
3 31 10 -2.9800 -4.2636
3 32 1 1.3618 -0.8813
3 32 3 -0.6270 -1.0136
3 32 5 0.5981 -1.6949
3 32 7 4.2090 4.8411
3 32 9 3.4599 4.5797
3 33 0 -2.4241 -0.0654
3 33 2 -4.1066 4.7984
3 33 4 -3.5716 5.2446
3 33 6 -2.6076 3.7168
3 33 8 -2.5430 -3.2371
3 34 1 -1.9800 -0.6963
3 34 3 1.0467 -2.3697
3 34 5 2.0487 -4.2725
3 35 0 1.0916 -0.1295
3 35 2 2.8610 -0.6207
4 1 1 178.8253 -25.2795
4 1 3 35.8920 -16.8383
4 1 5 -41.5185 92.0554
4 1 7 10.1543 114.6021
4 1 9 25.3442 75.3762
4 1 11 12.9657 11.7627
4 1 13 -5.5264 -2.7214
4 1 15 -19.3783 8.1878
4 1 17 -14.7527 10.0508
4 1 19 1.3828 2.6770
4 1 21 3.7203 -2.1037
4 2 0 -3.6975 0.3312
4 2 2 -109.6309 21.4384
4 2 4 39.2205 -71.2799
4 2 6 20.9394 -82.1993
4 2 8 -12.9976 -70.4962
4 2 10 -24.6627 -31.0772
4 2 12 -16.6199 2.2330
4 2 14 3.3856 1.2001
4 2 16 4.2542 -2.3586
4 2 18 2.4787 -2.5503
4 2 20 -1.4633 -3.2289
4 2 22 -1.3607 1.7966
4 3 1 -89.0393 4.9519
4 3 3 -4.6892 2.9652
4 3 5 5.0962 -25.5235
4 3 7 -0.1439 -38.3939
4 3 9 -1.9417 -6.4449
4 3 11 -2.4712 1.5470
4 3 13 9.2156 6.7206
4 3 15 15.0062 -0.8495
4 3 17 4.3164 -6.0573
4 3 19 -1.1975 -0.7497
4 3 21 0.9079 2.7182
4 4 0 47.3484 0.9633
4 4 2 -18.2410 -2.7156
4 4 4 31.0844 -25.0882
4 4 6 2.5700 39.0085
4 4 8 10.0324 24.7400
4 4 10 10.3719 8.1671
4 4 12 -7.3779 4.7312
4 4 14 -13.0555 -4.1664
4 4 16 -5.3903 -2.6990
4 4 18 3.4702 3.0837
4 4 20 -0.2523 -3.2950
4 4 22 -0.9419 -2.4813
4 5 1 54.6534 -19.5080
4 5 3 68.8802 -44.1977
4 5 5 30.3352 -67.7205
4 5 7 -1.3866 -33.3300
4 5 9 -16.0506 -9.2823
4 5 11 -22.3842 -13.5455
4 5 13 -5.2851 -3.3192
4 5 15 2.7880 -0.4033
4 5 17 -2.7746 -6.1371
4 5 19 -0.2983 -7.3643
4 5 21 2.7837 -1.5009
4 6 0 64.2518 -0.2478
4 6 2 29.3565 -13.6251
4 6 4 13.1870 -7.6094
4 6 6 -3.4438 59.1311
4 6 8 9.8649 46.9599
4 6 10 7.9136 19.9289
4 6 12 -4.3594 -5.2051
4 6 14 -7.1404 0.0020
4 6 16 -8.0783 4.6176
4 6 18 -1.1293 2.4638
4 6 20 1.1074 1.2352
4 6 22 -0.7944 1.0170
4 7 1 34.3102 -37.2985
4 7 3 57.8964 -35.3034
4 7 5 -6.8667 8.1012
4 7 7 -22.2738 52.6517
4 7 9 14.8731 29.5037
4 7 11 5.1833 10.7857
4 7 13 -13.6926 4.1741
4 7 15 -7.2307 -6.6412
4 7 17 2.0834 3.4215
4 7 19 -3.9898 6.8891
4 7 21 -2.6134 -1.3550
4 8 0 -67.1108 -0.8318
4 8 2 -44.8087 32.5099
4 8 4 -8.2817 9.6666
4 8 6 19.0312 -14.3256
4 8 8 -1.8695 -34.6598
4 8 10 -24.3977 -19.8478
4 8 12 -17.2852 -13.3844
4 8 14 3.9862 3.9646
4 8 16 6.8481 -2.0984
4 8 18 5.7982 -12.4331
4 8 20 3.5103 -4.8024
4 9 1 -20.2740 -4.3795
4 9 3 25.8604 -16.6569
4 9 5 20.6870 -35.6208
4 9 7 9.1201 3.2646
4 9 9 -7.1568 -6.2603
4 9 11 -13.2859 -8.0909
4 9 13 7.5749 1.0159
4 9 15 8.7699 5.8968
4 9 17 -3.1639 1.0453
4 9 19 -2.5095 -0.1042
4 9 21 0.3239 3.2915
4 10 0 -5.3305 0.9273
4 10 2 36.1270 -12.6041
4 10 4 23.9622 1.2164
4 10 6 -12.8643 -15.0369
4 10 8 0.4010 -20.9096
4 10 10 28.8501 14.6293
4 10 12 11.2971 14.2437
4 10 14 -3.1389 -5.9494
4 10 16 1.2172 -7.1830
4 10 18 -1.0123 11.4545
4 10 20 -5.6438 7.9144
4 11 1 -31.2796 -5.7897
4 11 3 -14.6290 -14.9936
4 11 5 5.8213 -17.8322
4 11 7 15.8577 13.7281
4 11 9 -16.9011 -7.2333
4 11 11 -22.7306 -9.1350
4 11 13 -3.6199 -6.5293
4 11 15 0.5516 3.4206
4 11 17 1.6977 -6.0432
4 11 19 6.8816 -13.7502
4 11 21 2.0169 -4.5338
4 12 0 67.8890 -0.2336
4 12 2 44.7072 -9.3641
4 12 4 -1.6854 -6.8859
4 12 6 2.7148 -8.0158
4 12 8 8.8588 1.5540
4 12 10 3.2053 0.7001
4 12 12 -5.4205 -6.0999
4 12 14 -5.1942 1.7406
4 12 16 -7.2012 7.4713
4 12 18 -3.7106 2.2147
4 12 20 -1.5488 -1.3815
4 13 1 -9.3649 -19.2996
4 13 3 31.2526 -22.3919
4 13 5 13.0517 -10.2033
4 13 7 -0.5946 -2.4803
4 13 9 1.9704 -7.7482
4 13 11 3.9863 11.8135
4 13 13 -8.6907 0.1748
4 13 15 -3.5938 -5.9676
4 13 17 5.9052 -1.3530
4 13 19 1.9882 1.0249
4 14 0 -10.2775 -0.4212
4 14 2 -32.1199 15.2089
4 14 4 -33.7515 19.8909
4 14 6 -1.7298 10.0138
4 14 8 -0.9222 11.0491
4 14 10 -6.4862 2.8924
4 14 12 0.1092 -0.3120
4 14 14 10.1307 -0.6095
4 14 16 4.0434 0.4357
4 14 18 -2.6467 -2.7645
4 14 20 -0.2001 -1.4624
4 15 1 42.4907 -9.2061
4 15 3 34.3595 -21.0593
4 15 5 11.4752 -13.6642
4 15 7 3.0666 13.4716
4 15 9 1.1519 10.4839
4 15 11 4.2923 1.9871
4 15 13 -5.3279 -4.9790
4 15 15 -11.0191 0.4270
4 15 17 -6.8310 5.4817
4 15 19 -1.9890 5.1437
4 16 0 14.2719 0.0791
4 16 2 -7.7715 -10.0565
4 16 4 -8.3481 6.6417
4 16 6 4.3827 4.8950
4 16 8 1.0452 -4.1191
4 16 10 -5.3113 -8.3593
4 16 12 -5.4965 -3.6354
4 16 14 2.3983 -3.9158
4 16 16 5.4054 -1.5222
4 16 18 1.0793 -2.4996
4 16 20 1.7794 -0.3595
4 17 1 -22.8216 2.8677
4 17 3 -3.1808 1.3736
4 17 5 -0.6907 -3.6317
4 17 7 -0.7886 -5.7875
4 17 9 -0.4433 -9.8308
4 17 11 -4.5789 -3.7421
4 17 13 -1.8036 0.4423
4 17 15 4.1804 -3.8377
4 17 17 5.7137 -0.8241
4 17 19 0.3399 -0.8962
4 18 0 53.9634 -0.1982
4 18 2 16.7005 -15.9689
4 18 4 2.2057 -7.8485
4 18 6 7.5400 14.4336
4 18 8 2.1380 13.0710
4 18 10 -1.1768 -0.8169
4 18 12 -6.6840 -1.4965
4 18 14 -11.3968 -3.0579
4 18 16 -4.1693 -0.1853
4 18 18 -1.3061 -0.8171
4 19 1 -8.5958 10.1249
4 19 3 0.5465 6.0707
4 19 5 2.6968 -6.1207
4 19 7 2.7904 2.3642
4 19 9 -4.2252 7.0035
4 19 11 -5.2451 -4.8758
4 19 13 10.3943 -2.1344
[truncated: 811,313 more chars]
